# Supplementary material for: Selective sweep sites and SNP dense regions differentiate Mycobacterium bovis isolates across scales
Source: Front Microbiol. 2022 Sep 7;13:787856. doi: 10.3389/fmicb.2022.787856 (PMC9489834; doi:10.3389/fmicb.2022.787856)
Supplement: Supplementary file 1 [file Data_Sheet_1.ZIP]

Archive with 5 entries (5 files):
- SupplementaryMaterials_Revised/SupplementaryFile1_MbovisSNPAlignment.fasta
- SupplementaryMaterials_Revised/SupplementaryFile2_ModelSummary.log
- SupplementaryMaterials_Revised/SupplementaryFile3_HighlyCorrelatedPredictors.xlsx
- SupplementaryMaterials_Revised/SupplementaryMaterials_Revised.docx
- SupplementaryMaterials_Revised/SupplementaryTable1-DescriptionOfSequenceData.xlsx
