# Supplementary material for: Selective sweep sites and SNP dense regions differentiate Mycobacterium bovis isolates across scales
Source: Front Microbiol. 2022 Sep 7;13:787856. doi: 10.3389/fmicb.2022.787856 (PMC9489834; doi:10.3389/fmicb.2022.787856)
Supplement: Supplementary file 1 [file Data_Sheet_1.ZIP › SupplementaryMaterials_Revised/SupplementaryFile1_MbovisSNPAlignment.fasta]

>SRR5817693
ATGGGAGGGGGGCCCCCGAGGGCCCGGCTTCCACCCCGGAACGACCCGGCACCACCACGCGTCTGCATATTGCTACGCAGGAACCGAGAACCACCCGGACCCCTCACGCCGTGCACGCGCCTGGAACGCACCCCGGGTGAACCAAGCCTACGGGCCCGACCCGAGATACCCCTTAACTGTGGGACCTAGGCCAGGGCAAGTACAGAATACCCTTTTTTGGGGGGGCAAGCCTGTCCTCCCACTCATGGGCGGGTGCATGTGCACCATCTAGTCTCAACGTACCCTCACGCCCCTACTCAGTGACCGGTCCAAGTCCACTTTTCAACGGGCCCTGACCAATGGCGGAGCCAACGCGCTAGGCGCGTCCGGCCCACGGGACGTCTCCCCCCGGCTGGCATGGGGATACCCTTATCCGCATCAGCCCAAGCTCTCCCCGCAGCCTCTAGCTCTCCCCCAGCAGCAAAATCAGTGTGCCATCTGAGTGCCCCCCCTGCCCTTGGTGGTCCCTGCGTCGGCTGACGACCCCTGCGTAGAAGCGCCCTCGTCAGCCCTGCTAGCCCTTAGGAACCCCCCAAACTAAGATACGAGCGATTGCACCGAGCGACGCCCCGCAGCCGTCCCCGCCGCACCTTCCCGCCCTCCGTTACCCGGTCCGCTTTGAGCCGGCCTTCCCCTGCGTCAAGCCCCCTCTAACCCCTTTCCAACAAACAACCGGCCAAGCCCGGGGGACCTGTCCGCGTATCTCCCCGTCAGCCCCCCGTGCCACACCCGACCGTCTACACGCGTGACATCGCCTGGCACCTCGGACGTTCCTCAATGCTTCGACCTCGTCGCGGGCCGCGGACCATAATCCCTTAAGCCCGCAACTCGTGATCGAGCCGCCAGCCGACTTTCCTAGCGTGCCTCTAGCCGGTATTACGGGGGCCCTTGGGGCCATATTCTCCGGTTCACCGCCCCTTATGATAACTCCCTCTGCCCCACTTGATGCCCGCCCTCGCCCGCGTCCTGCACGCCGGTCACTGGCGCTCGAGTCCAGCTGATGCTCGTAGCCCCCCCGGAACGTCGCGCCCGAAGCATTCCGGCACCCCTGGTACCCCCCCCTCCCCAGCCCCCCGATACGGAGCCCAATGCTCCGTTAATGTCGTTACAACCCGGTTAACACCTCCACACCACGGGGGCGTCCGAAAGCGGCAGTTAGGCTCCTGCCCAGTCATGCGACCGCACAAGACCTCGCGTATCAAAACCTTCCGAGACCCCCAAACTCCATCAACGGCGCCACGCCGAGATTGGCAACGTCCCCGCCCTCCCATCGCCCCCCCGCTCACGCTCGCCATGTCTGAACCGGAGATCCCACTACCACAAAGATAGCCCCCCCCCTCTAAGCCCGTCTCGCCGGTGCGCCGCGCTCTCAGGCATGACAGCTCACGGATTAACAGCCCTGGTAGCGGGAGCTCAAGTGCCCATCGCCCGCCAAGGCGCCTAAAGGCGCGGTACCCACCCCGTCATCCCCATAGACCACGATGGTCGCTCCGCCGCGCCGAACCTGTTGCGCAGCCTAACATCTATCAGCGATAGGCGCAGCCTGTGGACATGATTTCGAGTACTCTCACTTGCCCGCGCGTCACAGCCCCGTGAGGACGCGTCTCTCTGAGTGGGGTACCGGACCGCCCGTAGCCTGGTCGTTAAGTTGCTTTTCGACCCGCGCCCACTGGCGCACCCTTCGCCCACCGGCCCCGCAGCGTCGCGGCACCGCCGCCTGCCTCAGAGGCGTACTCACCGAGGCGACCGCCTTTGCCCGAGTGCCGCTTCAGGTACGCACGGTACGCACCGGCACAACGGGCCCTCCGTGCCCTCGCCCTCTCGTTGCCCGAGCCCCCCACTTCGCCTGGGCATTATCACTCGCCTGGTAGTCCCCTGCTGCCGGGCTGGCCCGAGGGATACCGACACCGCGCCGCCAACGCCGATAAGAGCCAGACTACCGGTCCTAAAGCCGCCGGACGCAGCCGTGCGGCAGGTGCGCGCGCGCCGCGCCCGCCGCACTGGGGTGGCCCGCGCACGATGCGACTTCGGGTGTTGCCCCTCCGCTGCCACCAGCGCGGAGGCCAACATCATGCGGTCTTGTCACCCCCTCCGCCTCCCCAGGGCGGACCTGTGGCCCGTCCGGGGCGGGGGGAATCGGGGGGCGCGGTTTCCGCGCGGTCGGCCCGGCGGCGATGCCGGGCTGTTTCGCTCGCGGGGGTCCGGGTTACGTTCCTGGGACCGGCCAAAGATAGTAATGTCAGGCCGATGCCCGCGTTCAGCCCGCACGGACAGGTCATGCCCCGGACGGCCCCAGGAACCAGCTCCCCCATAGTTGGGTCGATCTCACCCCATTGTGCCTGCATTGCTCGCCACGCGCCTCCCGGGCCGGCCGGTGGCGCGTCGTCACCGCGTCGAGCCGGGCCCCATCGGCTTAGCGTCCCCCCCAGCGTCCCGCACACCGGACTATACCGCATAGCCCCGCGCCTCCCGTGCCTACACGCGGGCCACCCGTTCATCGTTGTGCACGGACCAGCCCTACCGCCTCCACAGTCCCACGGCGTTTGGCAGCTGCCGGCTCGGCCGGGGCGTGAGCGGAGCCCCGAGCGCCGCGCGTACGCCCTCCGGCCGATGTCGCGGGGCGGTGCCCGTGTGAGTCCCCCTCCACTTGAGACCCGCTCTTCGCTTAGGAGAGGGTACTACTTCGCACACCCCGGACGTGTCGGAGATCGGCAGTGTCGTCGTAGTTCCCGGCTTTCATCGCCCGCCTCGGCTACCCCTTACGAGTCAACGGCCCCCCCCGCGTCTGCCTCCGCGAGAACGGAATTTCCGTCGCACAGAGAGTCGCGACAAGCCGGACCCGCCCTGGTGCGGTGTCCGCCCAGGTGCCGCTGCGGGCCGCGCCTCCGCAGTCTCCCGCGTGGTTACGTCACCGGCCAAACTATGCGGACACAATAGTGGGCCTCCCACAGAGCACCGCCTATCGCTGCGCGGGGGCTTATCATATGAGCTCTCCTTTTGCCTACGGAAGCCCGCGGGTGCTACCGCCCCGCGGGCGGGGCTGACGATGGGGTATCGCGACGTAATCGTCCCCCTGAATCCGGCTTGCCCGCGAGCAGTTCGCCCACCGCCCCTGAATGCTGGCCCACCCCGTAGGGGGATAAGGGTTTGGGAGCACCGTAAAACCTGTATTGGGCGCAGAGATCCGGGCTCCCGTGTCCTAATGGTCCCCCGGACCAGTGTGTCACTACACCATGGCCTCCTTTGGCTGTGGGGCCGTCCGCATGGGCCCTCGCCGGGCTCCAAGCGCTTCCGCTCGCACTCCTCGCCCAGCGACCACGTCTGCCTCTGGTCCGTCAGGCCGCCTGGCGGCGTTCGTCTGTGCACGGGCCATATTTCGCAACCCTCAGCGAGCCAAGAAACCACCGGTACTGCGCGGGATACGGTGACGCCACCGCGGTGGACCACCTACCGGATCGCGCGTCATCGGTGGGGGTGATGCTGTCCCCTGGGTCAGTGGGACGAGGTTCGGTCCGGAGCACCAGGTCCCCAGTCCCGTGAGGGTAGTGGAGCCCAGGGGGACTTCTAGCAGCACGCGTCCCCGCTGGCGAGATGTGGGGCGATCGCCGTGATCTCCGACCAACGCTAGACCGAGGCCTCTGGTGGAGCCACACGGGGGAGCCGGGACGCGCAAAGGTCGCCACGCATCTGTTGGTCGGGGGCCAGCCCGTTGGAGCGGCATCACTCGCGTCGGAGGCGTCGGAGGTGGGAGTGGCGACTTCCGTTGCGCCGGTACGGCGCGTGGAGAGAGCGGGCCCCCAGGAGGGGCTTATGGGGGGAAGAGTGAGGATGGGGTCGTTGCGCTCGCGTCGTACGGGAGCTTCGCGGGCACGGCCCGGCGTCCCCCGAGCTCCGACCGATCGGGGCCCTCAGAGGAAGATGCGGCTTGGGGCGTTAAGGTGTGAGCGATGACGCGCGAGCGAGCCGCCGGGAAATCCCTAATTTCCTGTGGAGGCGCCTCGAGGGTCTATAGTCGAGGGCTGCGAGGGTGCATGTGTCCGCCGGCGAAAGTGCCCACACGATTGTCCGGACGGTTCCTGGCTCCGCCAGCGGAGGGGGGCTGGAGTGGTCACAGCGGAGGGATGCGTTCGTCGCCGGCGACTGGGGAGTATGCGGGCGAAGCGGGGCGCGGGTGAGAAGCTCCGAACGGCAGCGGCTGCCACGCCGGAGGACGTGACCGTCCGCCAGGGTCCGGGGGGCCGGATTTGGGGAGGACCCATCGAGGAGCGCTGGGCGCGACATTCGGCGAGTAGGACGGGCGGCTCTGTGGCGCTCAAGGGCCCCCCGTTCCGAGGGGATCCGGCGGGGGGAGGGCCCCGAATGTGGAACCAGCGCGGATCGCCCCGCGGACGTGTCGTCCGCGGGTACCGCACGCTTAGGCCGCTGGCCCAGGGATTCAGATGTAAGCCCGGGGCACACAGCTGTCTGTCGGCGTGGGTCGGGGTCCGTTTTGGAGGGGAGCGATGGAGACGGTATGGCAGGCCCTTCAATTGCGTCGTCCTGGCCCTGGGTTGCGAGGGGGCGCCGCGTACTCGCCCTTTTCTGGAGTTCGCCCCGCGCGGCGTGGGTGTTCAACGGACAAGGCCGCCCAGGCGAAGAGCCCGCCCGGAAGGGCGGGGGCGCCGAAGAGGTCCTTCGGGCTGCGACGCACGCCCGGCCGCACTAAGTGTTTCCCGGCGGGAATTGTGGCCATTGGTGTGCCAATTACGATGCGAGTAGCGTGTTGGGTGCGGCGCATGTGACTCGTGCACGCGAGCGATGCAGGGCACACGCATTACCGGCGATGGCCGCGCCGGGAGACTGTTAAACGTTGTAGAACCCTGTCAGTACGGGCAATCAGGCTGCGTTCCTGTGGGGTGGGGTAGCGCTGGCCGTCCCGGGTGTTGTCTCCAGAGCGGGGCGGACCCGGGCTGGACGTCGGCTACCGGGCTCGCTGCCCGCGCGCTGGCCTGCTCCAGCAGCAAGGTTCGCCGGGAGGGAACGGTCACGGTCTAAGACCCAACCGGCTCCGGGTCCTTGGGCTGGGACTCGGGGTGAAGTCGGCTGAGTGAGGACGTCAGAGCGACGTACGCCGACCCGCGGAATACGTCTGGCACGATAGGACGTTGGCCAGCACAACTTCTGGCGGATCGGAGATGGATCCGGGGTGCGCGGGTCTGGGTTGCTGATACCATCGGACGCGATCGGGACTACCCTCGTTCGGGAGGTGTCTCGCGCGGGCGAACTAGTTACCCACAGGGTGGGCATGGCGTCTCGGCATCGACTCATTGCCCGGGTGACGGACGCTGTGGGTGCGGTGCGAGTGTCTGGACGGAGCACGAGTGGCACGTTGGAAGAGGCCTGCGGGCGTGCAGAGGCTCAGAAGGCGGTTGTCGGGCCATTGCAACCAGGCAGTCGATATCGGCATCGAAGCGCGATATCCGGTATCCGGTGAGGATGGGGAGACGGGTGCTATCGTGCCACACCGGCATGCGGGGTGCATGGACTGCCTCTCCCCTTTCGAGGCTGGCTCGCAAGCTGCTTGTGATTAGCCAGTGGGGTATTGATTGACTGCGGTGCCGTGGTCTACGGCGCATGCAGGCCCGACCAGAAAGCGGCGGCGCTAGCGCCATATGGCCGTGGAAGCGGCGCCGGGGACTAAGCCGGTCGCCATGCGCGGAGTGCGCGGAGAGACTGCACGGGGCGACGCAGGCAGGCGCAACCCCTGCCCACGCAGCGGGCGTGGCCGCCGAACCGGGCGGTGGGCGGCGAAACGGCCACCCTGGAGGGAAGTATTACAGAAAGGGGACCTCCGGCTGACAATCCGGCGCGAAGGCCCGCAGGCATTTAGCGGTAGGGCCGGTAGCGTGCTCGGAGTGGAGAGGGATGTTCATTGTGAGCCGATCTGCCTAGCTCCTGGTGCACGGGCGTGGCGGGCAGCCGGGGACGACTCGGGGCCTGTCTGGGGAAGTGACCCCCCGGCCTCCGGTGGGCCTGCGGCCCGCCCTGCACCCTGCGCGGGGCGCGGGCCGGGGAGTCCGACCCGAGGCGAGTCATCAACCCGGATCATCAGGTAGGACGGCTTCGCGGAGCTCTGGCGGCTAGGGGGGTGGAAGGCCTGCAAGGCAGGCCACCCAGCCACCTCCGGGACGGAGCGCGGTTTGTTTCAGGAGCCCAGGATCACGGTCCGTGCGCACCAGGGGGCGCAGGTCGGGGCATAGTCAGAATGGGTGACGAGCCTAGTGGGCGCGTCGGCCTCGTGACTGGTGGTTCCACCGCAGGACCGACTCTCGCATCGAGGGTAACCGATAGGCCCCACTCGGCGGGGGCTCAAAAGGAGCCCAGGGGCGCTCGCTATGCGCCCCTATCCTGCGTCTGGACCCCTCTGGCGAAGTAGGGGCCCGGTTGAAGGCCAAGGCACCGGGAAGGAAGGTAGTCAGCCACCGGGGACGCGAGGTAACTATCGTGCGCGGTCCCGTGCGGGTGTTCCTACGGGTGTGTTTGCTGCCGCCTAACATCGGGGGTTCTTGTGCGGCGTTCCCCGGTGTGTGTCACAAACTTCCGCGAGAAACGCGTAGTCTCCGCGGGGGTTGGTTCGCACCGGGGGCCCTTCGCCGATTTCGTACTGTCGGGTTGGCCCCGCGTTACACTTATCATACGCGCGGGGACCCTGTCACCGCCCATCGCCACCAACTGGGTGGAGGCGGTGGGGTAAGTGGCTGCCGGTTGCTCTGGAGGGCCGCCGCAGGGCACAAACTTAACGTGCGGGGTTGGACATTTGCGTCCGG
>SRX2526900
ATGGGAGGGGGGCTCCCGAGGGCCCGGCTTCCACCCCGGAACGACCCGGCACCACCACGCGTCCGTATATCGCTACGCAGAAACCGAGAGCCACCCGGACCCCTCACGCCGTGCACGCGCCCGGAACGCACCCCGGGTGAACCAAGCCTACGGGCCCGACCCGAAATACCCCTTAACTGTGGGACCTAGGCCAGAGCAAGTACAGAGTACCCTTTTTTGGCACGGCGAGCCTGCCCTCCCACCCATGGCCGGGTGCATGTGCACCATCTAGTTCCAACGTACCCTCACACCCTTGCTCGGTGACCGGTCCAAGTCCACTTTTCAACGGGCCCTGACCAATGGCGGGGCCAACGCACTAAGGGCGTCCGGCCCACGGTACGTCTCCCCCCGGCTGGCGTGGGGCTACCCTTACCCGCATCAGCCCAAACTCTCCCCGCAGCCTCTAGCTCTCCCCCAGCAGCAAAAGTAGTGTGCCACCTGAGTGCCCCTCCTGCCCTTGGTGGTCCCTGCGTCGGCTGACTTCCCATGCATAGGAGCGCCCTCGTCAGCCCCGCTAGCCCGTAGGAACCCCCCAAACTAAGATACGAGCGATTGCACCAAGCGACGCCCCGCAGTCGTCCCCACCGCACCTTCCCACCCTCCGTTACCCGGTCCGCCTTCAGCCGCCCTTCCCCTGCGTCAAGCCCCCTCTAACCCCTTTCCAACAAACAACCGGCCAAGCCCGGGGGACCTGTCCGCGTATCTCCCCGTCGGCCCCCCGTGCCGCACCCGACCGTCTACACGCGTGACATCGCCTGGCGCCTTGGGCGTTCCTCAATGCTTCGACCTCGTCGCGGGCCGCGGATCATAACCCCTTAAGCCCGCAACTCGTGATCGAGCCGCCAGCCGACCTTCCTGGCGTGCCTCTAGCCGGTACTACGCGGGCCCTTGGGGCCATAATCTCCGGTTCACCGCCCCGTATGATAACTCCCTCTGCCCCACTTGATGTCCGCCCTCGCTCGCGTCCTGCACGCTGGTCACTGGCGCTCGAGTCCAGATCATGCTCGTAGCCCCCGCGGAACGTCGCGCCCGAAGCATTCCGGCACCCCTGGTACCCCTCCCTCCCCAGCCCCCCGATACGGAGCCCAATGCTCCGTTAATGTCGTTACAACCCGGTTAACACCTCCACACCACTGGGGCGTCCGAAAGCGGCAGTTGTGCTCCTGCCCAGCCATGCGACCGCACAAGACCTCGCGTACCCAAACTTTCCGAGACCCCCAAACTCCATCAACGGCGCCACGCCGAGCTTGGCAACGTCCCCGCCCTCAGATCGCCCCCCCGCTCACGCTCGCCGCGTGTGAACCGGAGATTCCACTACCACAAGGATAGCCCCCCCCCTCTAAGCCCGTCTCGTCGGCGCGCCGCGCTCTCGGGCATGGCAGCTCACGGATTAACAGCCCTGGTAGCGGGAACTCAACTGCCCACCGCCCGCTAAGGCCCTTAAAGGCGCGGTACCCACCCCGTCATCCCGACAGACCACGATGGTCACTCTGCCGCGCCGAACCTGTTGCGCAGCCTAACATCTATCAGCGATAGGCGCAGCCTTTGGACATGATTTCGGGTACTCTCACTCGCCCGCGCGTCACAGTCCCGTGAGGACGCTTCTCTCGGAGTGGGGTGCCGGACCGCCCGTAGCGTGGTCGTCAAGTTGCTTTTCGACCCGCGCCCACTGGCGCACCCTTCGCCCACCGGCCCCGCAGCGTCGCGGCACCGCCGCCTGCCTCAGAGACGTACTCACCGAGGCGACCGCCCTTGCCCGAGTGCCGCTTCAGGTACGCACGGTACGCACCGGCACAACGGGCCCTCCATGCCCTCGCCCTCTCGTTGCCCGAGCCCCCCACCTCACCTGCGCATTATCACTCGTCTGGTAGTCCCCTGCTGCCGGACTGGCTCGCGGGATACTGACACCGCGCCGCCAACACCGATAAGAGTCAAACTACCGGTCCTAAAGCCGCCGGACGCAGCCGTGCGGCAGGTGCGGGTGCGCTGCGCCCGCCGCACTGGGGTGGCCCGCGCACGATGCGACTTCGGGTGTTGCCCCTCCGCTGCCACCAACGCGGAGACCAACATCATGCGGCCTTGTCACCCCCTCCGCCTCCCCGGAGCGGACCTGTGGCCCGCCCGGGGCGGGGGGAATCAGGGGGCGCGGTTTCCGCGCGGTCGGCCCGGCGGTGATGCCGGGCTGTTTCGCTCGCGGGGGTCCGGGTTACGTTCCTGCGACCGGCCACTGATAGTAATGTCAGGCCGATGCCCGCGCCCAGCCCGCACGGACAGGTCATGCCCCGGACGGCCCCAGGAGTCAGCCCCCCCATAGTTGGGTCGATCTCACCCCATTGTGCCTACGTTGCTCGCCACGCGGCTCCCGGGCCGGCCGGTCGCGTGTCGCCACCGCGTGGAGACGGGCCCCATCGGCTCGGCGTCCCCCCAAGCGTCCCGCACACCGGACTATACCGCATAGCCCCGCGCCTCCCGTGCCTGCATGCGGACCGGCCGTTCGGCGTTGTGCGCGGACCAGCCCTACCGCCTCCACAGTCCCACGGTGTTGGGCAACTGCCGGCTCGGCCGGGGCGTGAGCGAAGCCCCGAGCGCCGCGCGTACGCCCTCCGGCCGACGTCGCGGGGCGGTGCCCGTGTGAGTCCCCTTCCACTTGAGACCCGCTCTTCGCTTAGGAGAGGGTACTGCTTCGCATACCCCGGACGTGTCGGAGATCAGCAGTGTCGTCGTAGTTCCCGGCTTTCATCGCCCGCCCAGGCTACCCTTTACGAGTCAACGGCCCCCACCGCGTCTGCCTCCGCGAGAACGGAACTTCCATCGCACATAGAGTCGCGACGAGCCGGACCCGCCCTGATGCGGTGTCCGCCCAGGTGCCGCTGCGGGCCGCCCTTCGGCAGTCTCCCGCGTTTTGACGTCACCGGCCAAACTATGCGGAGACAATAGTGAGCCACCCGCAGGGCGCCGCCTATCGCTGCGCGGGGGCTTATCATATGAGCTCTCCTTTTGCCTACGGAGGCCCGCGGGTGCTAGCGCCCCGCGGGCGGGGCCGACAATGGGGTATCACGACGTAATCGTCCCTCTTAATCCGGCGTACCCGCGAGCTGTTCGCCCACCGCCCCTGAGTGCCGGCCCACCCCGTAGGGGGATAAGGGTTGGGGAGCGCCGTAAAAGCTGCATTGGGCGCAGAGATCCGAGCTCCTGTGCCCTGATGGTCCCCCGGACCAGTGTGTCACTACACCATGGCCTCCTTTGGCCGTGGGGCCGTCCGCATGGACCCTCGCCGGGCTCCAAGCGTTTCCGCTCGCACTCCTCGCCTAGCGACCACGTCCGCCCCTGGTCCGTCAGGCCGCCTGGCGCCGTTCGTCTGTGCACGGGCCATATTTCGCAACCCTCAGCGCCACAAGAAACCACCGGTACTTCGCGGGATACGGTGACGCCACCGCGGTGGCCCGCCTACCGGATCGCGCGTCATCGGTGGGGGTGATGCTGTCCCCTGGGTCAGTGGGACGAGGTTCGGTCCGGAGCACCAGGTCCCCAGTCGCGTGGGGGTAGTGGAGCCCAGGGGGACTTCTAGCAGCACACGTCCCCGCTGGCGAGATGTGGGGCGATCGCCATGATCTCCGACCAACGCTAGACCGAGGCCTCTGGTGGAGCCGCGCGGGGGAGCCGGGACGCGCAAAGGTCGCCACGCATCTGTTGGGTGGGGGCCAGCCCGTTGGAGCGGCATCGCTCGCGTTGGCGGCGTCGGAGGTGGGAGTGACGACTTCCGTTGTGCCGGTGCGGCGCGTGGAGAGAGCGGGCCCTTGGGAGAGGCTTATGGGGGGAAGAGTGAGGATGGGGTCGCTGCGCTTGCGCCATACGGGAGCTTCGCGGGCACGACCCGGCGTCCCCCAAGCTCCGACCGATCGGGACCCCCAGAGGGAGATGCGGCTTGGGGCGTCAAGGTTCCACCGATGACGCGCGAGCGAACCGCCGGGAAATCCCTAATTCCCTGCGGAGGCGCCTCGGGGGTCTATGGTCGAAGGCTGCGAGGGTGCATGTGTCCGTTGGCTAGAGTGCCCACACGATTGTCCGGACGGTTCCTGGCTCCGCCAGCGGAGGGGGGCCGGAGTGGTCACAGCGGGGGGATGCGTTCGTCGCCGGCGACTGGGGAGTATGCGGGCGGAGCGGGGCGCGAGCGCGAAGCTCCGAACGGCAGCGGCTGCCACGCCGGAGGGCGTGGCCGTCCGCCAGGGGCCGGGGGGCCGGATTTAGGGAGGACCCATCGAGGAGCGCTGGGCGCGACATTCGTCGAATAGAACGGGCGGCTCTGTGGCGCTCGAGGGCCCCCCGTTCCGAGAGGGTCCGGCGGGGGGAGGGCCCCGAATGTGGAACCATCGCGGATCGCCCCGCGGACGTGTCGTGCGCGGGTACCGCACGCTTAGGCCGCCGGCCCAGGGATTCAGATGTAAGCCCGGGGCACACAGCTGTCTGTCGGCGTGGGTCGGGGTCCGTTTTGGAGGGGAGCGATGGAGGCGGTATGGCAGGCCCTTCGATTGCGTCGCCCTGGCCCTGGGCCGCGAGGGGGTGCCGCGTACTCGCCTTTTTCTGGAGTTCGCCCCGCGCGGCGTGTATGTTCAACAGAGAAGGCAGCCCAGGCGGAGAACTCGCCCGGAAGGGTGGGGGCGCCGACCACGTCCTTCGGGCTGCGACGCACGCCGGGCCGCACTAAGTGTTTCCCGGCGGGAATTGTGGCCATTGGTGTGCCAATTACGATGCGAGGAGCGTGTTGGGTGCGGCGCATGCGACTCGTGCCCGCGAGTGATGCAGGGCACACGCATTACCGGCGCTGGCCGCGCCGGGAGACTGTTAAACGTTGTAGAGCCCTGTCAGTACGAGCGATCAGGCCGCGTTCCTGTGGGGTGGGGTAGCGCCGGCCGTTTTGGGTGTTGTCTCCAGAGCGTGGCGGACCCGGGCTTGCCGTCGGCTACCAGGCTCGCTGCCCGCGCGCTGGCCTACTCCAGCAGCAAGGTTCGCCGGGAGGGAACAGTTACGGTCTAAGACCCAACCGGCGCCGGGTCCTTGGGCTGGGACTTGGGGTGAAGTCGGCTGAGTGAGGACGTCAGAGCGACGTACGCCGACCCACGGAATACGTCTGGCACAATAGGACGTTGACCAGCGCACCTCCTGGCGGATCGGAGATGGATCCGGGGTGCGCGGGTCTGGGTTGCTGATACCACCGGAGCCAATTGGGACTACCCTCGTTTGCGGGGTGTCTGGCGCGGGCGAAATAGTTGCCCACGGGGTGGGCGTGGCGCCTCGGCATCGACTCATTGCCCGGGTGACGGGCGCCGCGGGTGCGGTGCGAGTGTCTGGACGGAGCACGAATGGCGCGTTGGAAGAGGCCTGCGGGCGTGCAGAGGCTCAGAAGGCGGTTGTCAGGCCGTTGCAACCAGGCAGTCGATACCGGCATCGAAGCGCGATACCCGGTGTCCGGTGAGAACGGGGAGGCGGGTGCTATCGTGCCACACCGGCATGCGGGGTGCATGAACTGCCTCTCCCCTTGCGAGGCTGGCTCGTAAGCTGCTTGTGATTAGCCAGTGGGGTACCGATTGACCGCGGTGCCGTGGTCTCCGGCGCATGAGGGCCCGACCGGAAAGCGGCGGCGCTAGGGTCATGTGGCCGTGGAGGCGGCGCCGGGGACTAAGCCGGCCGCCACGCGCAGAGCGCGCGGAGAGACTGCACGGGGCGACGCAGGCAGGTGCGACCTCTGCCCACGCAGCGGGCGTAGCCGCCGAACCGGGCGGTGGGCGGCGAAACGGCCACCCCGGAGGGAAGTATTACAGAAAGGGGACCTCCGGCCGACAATCCGGCGCGAAGGCCTGCAGGCATTTAGCGGTAGGGCCGGTCGCGTGCTCGGAGTGGGGGGGGATGTTCATTGTGAGCCGATCTGCCTAGCTCCTGGTGCACGGGCGTGGCGGGCAGCCGGGGACGACTCGGGGCCTGTCTGGGGAAGTGGGGCCCCGGCTTCCGGCGGGCCTGCGGCCCGCCCTGCACCCTGCGCGGGGCGCGGGCCGGGGAGTCCAACCCGGGGCGAGTCATCAACCCGGATCATCAGGTAGGACGGCTTCGCGGAGCTTTGGCGGCTAGGGGGGTGGAAGACCTGCAAGGCAGGTCACCAAGCCACCTCTGGGACGAAACGCGGTTTGTTTCAGGAGCCCGGGATCACGGTCCGTGAGCACCAGGGGGCGCAGGTCGGGGCGTAGTCAGAATGGGTGACGAGCCTAACGGGCGCGTCAGCCTCGTGACTGGTGGTTCCGCCGCAGGACCGTCTCTCGCATCGAGGGTAACCGATGGGCCCCACTCGGCGGGGGCCCAAAAGGAGCCCAGGGGCGATCGCTATGCGCCCCTATCCTGCGTCTGGGCACCTCTGGCGAAGTAGGGGCCCGGTTGAAGGCCAAGGCACCGGGGAGGAACATGGTCAGTCACTGGGGACGCGAGGTAACTATCGTGTGCGGTCCCGTGCGAGTGTTCCTACGGGTGTGTTTGCTGCGGCCCAACATCGGGGGTTCTTGTTCGGCGTTCCCTGGTGTGTGTCACAAGCTTCCACGAGAACCGCGTAGTCCCCGCAGGGGTTGGTTCGCACCGGGGGCCCTTCGCCGAATTCATACTGTCGGGTTGACCCTGCGTTACGCTTGTCATACGCGCGGGGACCCTGCCACCGCCCATCGCCACCAACTGGGTGGGGGCGGTGGGATGAGTGGCTGCCGGTTGCTCTGGAGGGCCGCCGCAGGGCAAAAACTTAACGTGCGGGGTTGGACATTTGCGTTCGG
>SRX2526901
ATGGGAGGGGGGCCCCCGAGGGCCCGGCTTCCACCCTGGAACGACCCGGCACCATCACACGTCTGCGTATCGCTACGCAGGAACCGAGAACCACCCGGACCCCCCACGCCGTGCACGAGCCCGGAACGCACCCCGGGTGAACCAAGCCTACGGGCCCGACCCGAAATACCCCTTAACTGTGGGACCTAGGCCAGGGCAAGTATAGAGTACCCTTTTTTGGCACGGCAAGCCTGCCCTCCCCCCCATGGCCGGGGGCATGTGCACCATCTAGTCCCAACGTACCCTCACACCCTTGCTCGGTGACTGGTCTAAGTCCACTTTTCAAGGGGCCCTGACCAATGACGAAGCCAACGCGCTAAGCCCGTCCGGCCCACGGTACGTCTCCCCCCGGCTGGCATGGGGATACCCTTACCCGCATCAGCCCAAACTCTCCCCGCAGCCTCTAGCTCTCTCCCAGCAGCAAAATCAGTGTGCCATCTGAGTGCCCCCCCTACCCTTGGTGGTCCCTGCGTCGGCTGACGACCCCTGCATAGGAGCGCCCTCGTCAGCCCCGCTAGCCTTTAGGAACCCCCCAAACTAAGATACGAGCCATTGCACCGAGCGACGCCCCGCAGCCGTCCCCGCCACACTTTCCCGCCCTCCGTTACCCGACCCGCTTTGAGCCGCCCTTCCCCTGCGTTAAGCCCCCTCTAACCCCTTTCCAACAAACAACCGGCCAAGCCCGGGGGACCTGTCCGCGTACCTCCCCGTCGGCCCCCCGTGCCGCACCCGACCGTCTACACGCGTGACATCGCCTGGCGCCTTGGGCGTTCCTCAATGCTTCGACATCGTCGCGGGCCGCGTACCATAACCCCTTAAGCTCGCAACTCGTGAGCGGGCCGCCAGCCGACTTTCCTAGCGTGCCTCTAGCCGGTATTACGGGGGCCCTTGCGGCCATATTCTCCGGTTCACCGCCCCGTGTGATAACTCCCTCTGCCCCACTTGATGTCCGCCCTCGTCCGCGTCCTGCACGCCGGTCACTGGCGCTCGAATCCAGATCATGCTCGTAGCTCCCGCGGAACGTCGCGCCCGAAGCATTCCGGCACCCCTGGTACCCCCCCCTCCCCAGCCCCCCGATCCGGAGCCCAATGCTCCGTTAATGTCGTTACAACCCGGTTAACACCTCCACACCACGGGGGCGTCCGAAAGCGGCAGTTGTGCTCCTGCCCAGCCATGCGGCCGCACAAGACCTCGCGTATCCAAACCTTCCGAGACCCCCAAATTCCATCAACGGCGCCACGCCGCGCTTGGCAACGTCCCCGCCCTCACATCGCCCCCCCGCTCACACTCGCCACGTGTGAGCCGGAGATTCCACTATCACAAGGATAGCCCCCCCCCTCTAAGCCCGTCTCGCCGGTGCGCCTCGCTCTCGGGCATGGCAGCTCACGGATTAACAGCCCTGGTAGCGGGAGCTCAAGTGCCCATCGCCCGCCAAGGCCCCTAAAGGCGCGGTATCCACCCCGTCATCCCGATAGACCACGATGGTCACTCCGCCGCGCCGAATCTGTTGCGCAGCCTAACATCTATCAGCGATAGGCGCAGCCTTTGGACATGATTTCGGGTACTCTCATTCGCCTGCGCGTCACAGTTCCGTGAAGACGCGTCTCTCGGAGTGGAGTGCCGGACCGCCCGTAGCGTGGCCGTCAAGTTGCCTTTCGACCCGCGCCCACTGGCGCACCCTTCGCGCACCGGCCCCGCAGCGTCGCGGCACCGCCGCCTGCCTCAGACACGTACTCATCAAGGCGACCGCCTTTGCCCGAGTGCCGCTTCAGGTACGCACGGTACGCACCGGCACAACGGGCCCTCCGTACCCTCGCCTTCTCGTTGCCCGGGCCCCCCACCTCACCTGGGCATTATCACTCGCCTGGTAGTCCCCTGTTGCCGGACTGGCCAGCGGGATACTGACACCGCGCCGCCAACACCGATAAGAGCCAAACTACCGGTCCTAAAGCCGCCGGACGGAGCCGTGCGGCAGGTGCGCGCGCGCCGCGCCCGCCGCACTGGGGTGGCCCGCGCACGATGCGACTTCGGGTGTTGCCCCTCCGCTGCCACCAGCGCGGAGGCCAACATCGTGCGGCCTTGTCACCCCCTCCGCCTCCCCGGAGCGGACCTGTGGCCCGCCCGGGGCGGGGGGAATCAGGGGGCGCCGTTTCCGCGCGGTCGGCCCGGCGGCGATGCCGGGCTGTTTCGCTCGCGGGGGTCCGGGTTACGTTCGTGCGACCGGCCTCTGATAGTAATGTCAGGCCGATGCCCGCGTTCACCCTGGACGGACAGGTCATGCCACGGACGGCCCCAGGAATCAGCCCCCCCATAGTTGGGTCGATCTCACCCCATTGTGCCTGCGTTGCTCGCCACGCGGCTCCCGGGCCGGCCGTTGGCGCGTCGCCACCGCGTGGAGCCGGGACCTATCGGCTCAGCGTCCCCCCAAGCGTCCCGCACACCGGACTATACCGCATAGCCCCGCGCCTCCCGTGCCTGCACGCGGACCGCCCGCTCGGCGTTGTGCGCGGACTAGCCCTACCGCCTCCACAGTCCCACGGCGTTGGGCAACTGCCGGCCCGGCCAGGGCGTGAGCGAAGCCCCGAGCGTCGCGCGTACGCCCTCCGGCCGACGTCGCGGGGCGGTGCCCGTGTGAGTCCCCTTCCACTTGAGACCCGCTCTTCGCTTAGGAGAGGGTACTGCTTCGCATACCCCGGACGTGTCGGAGATCGGCAGTGTCGTCGTAGTTCCCGGCTTTCATCGCCCGCCCCGGCTGCCCCTTACGAGTCAACGGCCCCCCCCGTGTCCGCCTCCGCGAGAACGGAACTTCCGTCGCACATAGAGTCGCGACGAGCCGGACCCGCCCTGATGCGGTGTCCGCCCAGGTGCCTCTGCGGGCCGCGCTTCCGCAGTCTCCCGCGTTGTGATGTCACCGGCCAAACTATGCGGAGGCAATAGTGGGCTTCCCGCAGAGCACCGCCTATCGCTGCGCGGGGGCTTATCATATGAGACCTCCTTTTGCCTACGGAAGCCCGCGGGTGTTACCTCCCCGCGGGCGAGGCCGACAATGGGGTATCGCGACGTGATCGTCCCTCTGAATCCGGCTTGCCCGCGAGCAGTTCGCCCACCGCCCCTAAGTGCTGGCCCACCCCGTAGGGGGATAAGGGTTTGGAAGCGGCGTAAAACCTGCATTGGGCGCAGAGATCCGGGCTCCCGTGCCCTAATGGTCCCCCGGACCAGTGTGTCGATACACCATGGCCTCCTTTGGCCGTGGGGCCGTCCGCATGGACCCTCGCCGGGCTCCAAGCGCTTCAGCTCGCACTCCTCGCCTAGCGACCACGTCCGCCCCTGGTCCGTCAGGCCGCCTGGCGCCGTTCATCTGTGCACGGGCCATATTTCGCAACCCTCAGCGCGCCAAGAAACCACCGGTACTGCGCGGGATACGGTGACGCCGCCGCGGTGGACCACCCACCGGATCGCGCGTCATCGGTGGGGGTGATGCTGCCCGCTGGGTCAGTGGAACGAGGTTCGGTCCAGAGCACCAGGTCCCCAGTCGCATGGGGGTAGTGGAGCCCAGGGGGACTTCTAGCAGCACACGTGTTGATTACCGAGATGTGGGGCGATCGCCATGATCTCCGACCAACGCTAGACCGAGGCCTCTGGTGGAGCCGCGCGGGGGAGCCGGGACGCGCAAAGGTCGCCACGCATCTGTCGGTCGGGGGCCAGCCCGTCGGAGTGGCAGCGCTCGCGTTGGCGGCGTCGGAGGTGGGAGTGACGATTTCCGTTGTGCCGGCATGGCGCGCGGAGAGAGCGGGCCCCCGGGACGGGCTTATGGGGGGAAGAGTGAGGATGGGGCCGCTGCGCTCGCGTGGTACGGGAGCTTCGCGGGCACGGCCCGGCGTCCCCCGAGCTCCGACCGATCGGGGCCCCCAGAGGGAGATGCGGCTTGGGGCGTTAAGGTTTGAGGGATGACGCGCGAGCGAGCCGCCGGGAAATCCCTAATTCCCTGCGGAGGCGCCTCGGGGGTCTATAGTCGAGGGCTGCAAGGGTGCATGTGTCCGCTGGCTCAAGTGCCCACACGAATGTCCGGACGGTTCCTGGCTCCGCCAGCACAGGGGGGCTGGAGTGGTCACAGCGGGGGGATGCGTTCGTCGCCGGCGACTGGGGAGTATGCGGGCGGAGCGGGGCGCGAGCGAGAAGCTTCGAACGGCAGCGGCTGCCACGCCGGAGGGCGTGGCCGTCCGCCATGGTCCGGGGGGCCGGGTTTGGGGAGGACCCATCGAGGAGCGCTCGGCGCGACATTCGGCGAATAGGACGGGCGGCTCTGTGGCGCTAGCAGGCACCCCGTTCCGAGGGGGTCCGGCGGGGGGAGGGCCCCGACTGTGGAACCATCGCGAATCACCCCGCGGACGTGTCGTGCTCGGGTACCGCACGCTTAGGCCGCTGGCCCAGGGATTCACATGTAAGCCCGGGGCACACAGATGTCTGTCGGCGTGGGTCGGGGTCCGTTTTGGAGGGGAGCGATGGAGGCGGTATGGCGGGCCCTTCGATTGCGTCGCCCTGGCCCTGGGCCGCGAGGGGGCGCCGCGTACTCGCCCTTTTCTGGAGTTCGCCTCGCGCGGCGTGTATGTTCAACGGACAAGGCAGCCCAGGCGGAGAGCCCGCCCGGATGGGCGGGGGCGCCGCCCAGGTCCTTCGGGCTGCAACGCACGCCCGGCCGCACTAAGTGTTTCCCGGCGGCAATTGTAGCCTTTGGTGTGCCAATTACGATGCGAGGAGCGTGTTGGGTGCGGCGCATACGACTCGTGCACGCGAGTGATGCAGGGCACACGCATTACCGGCGCTGGCCGCGCCGGGAGACTGTTAAACGTTGTAGAACCCTGTCAGTACGAGCGATCAGGCCGCGTTCCTGTGGGGTGGGGTAGCGCTGGCCGTCTTGGGTGTTGTCTCCAGAGCGTGGCGCGCCTGGGTTTGACGTCGACTACCGAGCTCGCTGCACGCGCGCTGGCCTACTCCGGCAACAAGGTTCGCCGGGAGGGAACGGTTACGGTCTAAGACCCCACCGGCTCCGGGTCCGTGAGCTGAAACTCGGGGTGAAGTCGGCTGAGTATGGACGTCAGAGCGACGTACGCCGACCCGCGGAATACGACTGGCACGATAGGACGTTGGCCAGCGCACCCTCTGGCGGATCGGAGATGGATCCGGGATGCGCGGGTCTGAGTTGCTGATGCCATCGGAGCTAAACGGGACTACCCTCGTTTGCGGGGTGTCTGGTACGGGCTAAATAGTTATCCACGGAGTGGGCGTAGCGTCTCGGCATCGCCTCATTGCCCGGGTCACGGGCGCTGTGGGTGCGGTGCGAGCGTCGGGACGGAGCGCGAATGGCGCGTTGGAAGAGGCCTGCGGGCGTGCAGAGGCTCAGGAGGCGGTTGCCAGGCCATTGCAGCCAGGCAGTTGATATCGGCATCGAAGCGCGATACCCGGCGTCGGGTAAGGATGGGGAGGCGGGTGCTATCGTGCCACACCGGCATGCGGGGTGCATGGACTGCCTCTCCCCTTTCGAGGCTGGCTCGTAAGCTGCTTGTGATTAGCCAGTGAGGTACCGATTGACTTCGGTGCCGTGGCCTCCGGCGAATGCAGGCCCGACCGGAAAGTGGCGGCGCTAGGGCCATATGGCCGTGGAGGCGGCGCCGGCGACTAAGCCGGTCGCCACGCGCGGAGCGCGCGGAGAGACTGCACGGGGCAACGCAGGCAGGTGCAACCCCTGCCCACGCAGCGGGCGTGGCCGCCGAACCGGGCGGTGGGCGGCGAAACGGCCACCCCGGAGGGAAGTATTACAGAAAGGGGACCTCCGGCTGACAATCCGGCGCAAAGGCCTGCAGGCATTTAGCGGTAGGGCCGGCCGCGGGCTCGGAGTGTAGAGGGAGGTTCATTGTGCGCCGATCTGCCTAGCTCCTGGTGCATGGGCGTGGCGAGCATCCGGGGACGACTCGGGGCCTGTCTGGGGAAGTGGGCCCCCGGCCTCCGGCGGGCCTGCGGTCCGCCCTGCACCCTGCGCGGGGCGCGGGCCAGGGAGTCCAAGCCGGGGCGAGTAATCAACCCGGACCCTCAGGTAGGACGGCTTCGCGGAGCTCTGGCGGATAGGGGGGTGGGCGGTCTGCAAGGCAGGTCACCAGGCCACCTCCGGGACGGAGCGCGGTTTGTTCCAGGAGCTCGGGATCCCGGTTCGTGAGCGCCAGGGGACACAGGTCGGGGCGTAGTCAGAATGGGTGACGAGGCTAGCGGGCGCGTCGGCCTCGTGATTGGTGGTTCCGCCGCAGGACCGTCTCTCGCATCGAGGGTAACCGAGAGGCCCCACTCGGCGGGGGCTCAAAAGGAGCCCAGGGGCGCTCGCTATGCGCCCCTATCCTGCGTCTGGGCCCCTCTGGCGAAGTAGGGGCCCGGTTGAAGGCCAAGGCACCGGGGAGGACCGTGGTCAGTCACCGTGGACGCGAGGTAACTATCGTGCGCAGTCCCGTGCGGGTGTTCCTACGGGTGTGTTTGCTGCGGCCCAACATCGGCGATTCTTGTGCGGCGTTCCCTGGTGTGTGTCACAAGCTTCCGCGTGAAATGTGTAGTTTCCACAGAGGTTGGTTCGCGCCGGGGGCCCTTCGCCGAATTCGTACTATCGGGTTGGCCCCGCGTTACGCCTGTCATACGCGCGGGGACCCTGCCACCGCCCATCGCCACCGGCTGGGTGGGGGTGGTGGGATAAGTGGCTGCCGGTTGCTCTGGGGGGCCGCCGCAGGGCACAAACTTAACGTGCGGGGTTGGACATTTGCGTTGGG
>SRX2526902
ATGGGAGGGGGGCCTCCGAGGGCCTGGCTTCCACCCCGGAACGACCCGGCACCACCACGCGTCTGCATATCGCTACGCAGGAACCAAGAACCACCCGGACAATTCACGCCGTGCACGAGCCCGGAACGCACCCCCGGTGAACCAAACCTACGGGCCCGACTCGGAATACCCCTTAACTGTGGGACCTAGGCCAGGGCAAGTACAGAGTACCCTTTTTTGGCACGGCAAGCCTGCCCTCCCACCCATGGCCGGGTGCATGTGCACCATCTAGTCCCAACGTACCCTCACACCCTTGCTTGGTGACCGGTCCAAGTCCACTTTTCAGGGGGCCCTGACCAATGGCGGAGCCAACGCGCTAAGCGCATCCGGCCCACGGTACGTCTCCCCCCGGCTGGCATGGGGATACCCTTACCCGCATCAGCCCAAACTCTCGCCGCAGCCTTTAGCTCTCCCCCAGCAGCAAAATCAGTGTGCCATCTGAGTGCCCCCCCTGCCCTTGGTGGTCCCTGCGTCGGCTGACGACTCCTGCATAGGAGTGCCCTCGTCAGCCCCGCTAGCCCTTAGGAACCCCCCAAACTAAGATACGAGCGATTGCACCGAGCGACGCCCCACAGTCGTCCCCGCCGCACCTTCCCGCCCTCCGTTACCCGGTCCGCTTTGAGCCGCCCTTCCCCTGCGTCAAGCCCCCTCTAACCCCTTTCCAACAAACAACCGGCCAAGCCCGGCGGGCCCGTCCGCGTATTTCCCCGTCGGCCCCCCGTGCCGCACCCGACCATCTCCACGCGTGCCATCGCCTGGCGCCTTGGGCGTGCCTTAATGCTTCGACCTCGTCGTGGGCCGCGGACCATAACCCTTTAAGCCCGCAACTCGTAATCGAACCGCCAGCTGACTTTCCTAGCGTGCCTCTAGCCGGTATTACGGGGGCCCTTGCGGCCATATTCTCCGGTTCACCGCCCCGTATGATAACTCCCTCTGCCCCACTTGATGTCCGCCCCCGTCCACGTCCTGCACGCCGGTCACTGGCGCTCGAGTCCAGATCATGCTCGTAGTCCCCGCGGAACGTCGCGCCCGAAGCATTCCGGCACCCCTGGTACCCCCCCCCCCCCAGCCTCCCGATACGGAGCCCAATGCTCGATTAATGTCGTTACAATCCGGTTAACACCTCCACACCGCGGGGACGTCCGAAAGCGGCAGTTGTGCTCCTGCCCAGCCATGCGACCGCACAAGACCTCGCGTATCCAAACCTTCCGAGACCCCCAAACTTCATCAACGGCGCAACGCCCAGCTTGGCAACCTCCCCTCCCTCCCATCGCCCCCCCGCTCACGCTCGCCACGTGTGAACCGGAGATTCCACTACCACAAGGATAGCCCCCCCCCTCTAAGCCCGTCTTGCCGGTGCGCCGCGCTCTCGGGCATGGCAGCTCACGGATTAACAGCCCTGGTACCGGGAGCTCAAGTGCCCATCGCCCGCCAAGGCCCCTAAGGGCGCGGTACCCACCCCGTCATCCCGATAGGCCACGAGGGTTAATCCGCCGCGCCGAACCTGTTGCGCAGCCTAACATCTATCAGCGATAGGTGCAGCCTTTGGGCACGATTTCGGGTACTCTCACTCGCCCGCGCGTCACAGTCCCGTGAGGACGCGTCTCTCGGAGTGGGGTGCCGGACCGCCCGTAGCGTGGCCGTCAAGTTGCTTTTCGACCCGCGCCCACTGGCGCACCCTTCGCCCACCGGCCCCGCAGCGTCGCGGCACCGCCGCCTGCCTCAGAGACGTACTCATCAAGGCGACCGCCTTTGCCCGAGTGCCGCTTCAGGTACGCACAGTACGCACCGGCACAACGGGCCCTCCGTGCCCTCGCCCTCTCGTTGCCCGAGCCCCCCACCTCACCTGGGCATTATCACTCGCCTGGTAGTCCCCTGCTGCCGGACTGGCCCGCGGGATGATGATACCGCACCGCCAACACCGATAAGAGCCAAACTACCGGTTCTAAAGCCGCCAGACGCAGCCGTGGGGCAGGTGCGCGCGGGCCGCGCCTGCCGCACTGGGGTGGCCCGCGGACGATGCGACTTCGGGTGTTGCCCCTCCGCTGCCACCAGCGCGGAGGCCAACATCATGCGGCCTTGTCAGCCCCTCCGCCTCCCCGGAGCGGACCTGTGGCCCGCCTGGGGCGGAGGGAATCAAGGGGCGCGGTTTCCGCGCGGTCGGCCCGGCGGCGATGCCGGGCTGTCTCGCTCGCGGGGGTCCGGGTTACATTCCTGCGACCGGCTTCTGACAGTAATGTCAGGTCGATGCCCGTGTTCAGCCCGCACGGACAGGTCATGCCCCGGACGGCACCAGGAATTAGCCCCCCCATAGTTGGGTCGATCTCACCCCATTGTGTCTGCGTTGCTCGCCACGCGGCTCTCGGGCCGACCGGTGGCGCGTCGCCACCGCGTGGAACCGGGCCTCATCGACTCAGCGTCCCCCCAAGCGTCCCGCACACCGGACTATGCCGCATAGCCCCGCGCCTCCCGTGCCTGCACGCGGACCGCCCGTTCGGCGTTGTGCGCGGACCAGCCCTACCGCCTCCACCGTCCCACGGCGTTGGGCAACTGCCGGCTCGGCCGGGGCGTGAGCGAAGCCCCGAGCGCCGCGCGTACGCCCTCCGGCCGGCCTCGCGGGGCGGTGCCTGTGTGAGTCCCCTTCCACTTGAGACCCGCTCTTCGCTTAGGAGAGGGTACTGCTTCGCATACTCCGGACGTATCGGAGATCGGCAGTGTCGTCGTAGTTCCCGGCTTTCATCGCCCGCCCCGGCTACCCCTTACGAGTCAACGGCCCCCCCCGCGTCTGCCTCCGCGGGAACGGAACTTCCGTCGCACATAGAGTCGCGACGAGCCGGCCCCGCCCTGATGCGATGTCCGCCCAGGTGCCGCTGCGGGCCGCGCTTCCGCAGTCTCCCGCGTTGTGACGTCACCGGCCAAACTGTGCGGAGACAATATTGGGCCTCCGGCAGAGCACCGCCTATCGCTGCACGGGGGCTTATCATATGAGCTCTCCTTTTGCCTACGGAAGCCCGCGGCTGCTACCGCCCTTCGGGCGGGGCCGACAATGGGTTATCGCGACGTAGTCGTCCCTCTGAATCCGGCTTGCCCGCGAGCAGTTCGCCCACCGCCCCTGAGTGCTGGCCCACCCCGTAGGAGGATAAGGGTTTGGGAGCGCCGTAAAACCTGCATTGGGCGCAGGGGTCCGGGCTCCCGTGCCCTAATAGTCCCCCGGACCAGTGTGTCAATACACCATGGCCTCCTTTGGCCGTGGGGCCGTCCGCATGGACCCTCGCCGAGCTTCAAGCGCTTCCGCTCGCACTCCTCACCTAGCGACCACGTCCGCCCCTGGTCCGTCAGGCCGGTTGGCGCCGTTCGTCTGTGCACGGGCCATATTTCGCAACCCTCAGCGAGCTAAGAAACCACCGGTACTGCGCGGGATGCGGTGACGCCACCGCGGTGGACCACCTACCGGATCGCGCGTCATCGGTGGGGGTGACGCTGTCCCCTGAGTCAGGGGGACGAGGTTCGATCCGGCGCACCAGGTCCCCAGTCGCGTGGGGGTAGTGGAGCCCAGACAAGGCGGAGCGCGCACGCGTCCCCGCTGGCGAGATGTGGGGCGATCGCCATGATCTCCGACCAACGCTAGACCGAGGCCTCTGGTGGAGCCGCGCGGGGGAGCCGGGACGCGCAAAGGTCGCCACGCATCTGTTGGTCAGGGGCCAGCCCGTTGGAGCGGCATTGCTCGCGTTGGCGGCGTCGGAGGTGGGCGTGACGACTTCCGTTGTGCCGGTACGGCGCGTGGAGAGAGCGGGCCCCCGGGAGGGGCTTGTGGGGGGAAGGGTGAGGCTGGGGTCGCTGCGCTCGCGTCGTACGGGAGCTTCGCGGGCACGGCCCGGCGTCCCCCGAGCCCCGACCGATCGGGGCCCCCAGGGGGAGATGCGGCTGGGGGCGTTCAGGTTTGAGCGATCACGCGCGAGCGGGCCGGCGGGAAATCCCTAATTCCCTGCAGAGGCGCCTCAGGGGTCTATAGTCGAGGGCTGCGAGGGTGCATGTGTCCGCTGGCTAAAGTGCCCACACGATTGCCCGGACGGTTCCTGGCTCCGCCAGCGGAGAGGGGCTGGAGTGGTCACAGCGGGGGGATGCGTTCGTCGCCGGCGACTGGCGAGTATGCGGGCGGGGCGGGGCGCGAGCGAGAAGCTCTGAACGGCAGCGGCTGCCCCGCCGGAAGGCGTGGCCGTCCGCCATGGTCCGGGGGGCCGGATTTGGGAAGGACCCATCGAGGAGCGCCCGGCGCGACATTCGGCGAATAGGACGGGCGGCTCTGTGGCGTTAGAGGGCACCCCGCTCCGAGGGGGTCCGGCGGGGGGAGGGCCCCGAATGTGGAACCATCGAGAATCGCCCCACGGACGTGTCGTGCGCGGGTACGGCACGCTTAGGCCGCTGGCCCAGGGATTCAGATGTAAGCCCGGGGCACACAGCTGTCTGTCGGCGTGGGTCGGGGTCCGTTTTGGAGGGGAGCGATGGAGGCGGTATAGCAGGCCTTTCGACTGCGTCGCCCTGACCCTGAGCCGCAAGGGGGCGCCGCGTACTCGCCCTTCTCTGGAGCTCGCCCCGGGCGGCGTGTATGTTCAACGGACAAGGCAGCCCAGGCGGAGAGCCCGCCCTGAAGGGCGGGGGCGCCGACCAGGTCCTTCATGCTGCGACGCACGCCCGGCTGCACTAAGTGTTTCCCGGCGGGAATTGCGGCTATTGGTGTGCCAATTACGATGCGAGGAGCGTGTTGGGTGCGGCGCATGCGGCTCGTGCACGCGAGTGATGCAGGGCACACACACTACCGGCGCCGGCCGCGCCGGGAGACTGTTAAACGTTGTAGAACCCTGTCAGTACGAGCGATCAGGCCGCGTGCCTGTGGGGTGGGGTAGCGGTGGCTGTCTTGGGTGTTGTCTCCAGAGCGTGGCGGACCCGGGCTTGACGTCGGCTACCGGACTCGCGGCCCGCGCGCTGGCCCACTCCAGCAGCAAGGTTCGCCGGGAGGGAACGGTTACGGTCTAAGACCCAACCGGCTCCCGGTCCTTGAGCCGAAACTCGGGGTGAAGTCGGCTGAGTGAGGACGTCAGCGCGACGTACGCCGACCCGCGGAATACGTCTGGCACGATAGGACGTTGGTCAGCGCACTCTCTGGCGGATCGGAGATGGATCCGGGGTGCGCGGGTCTGGGTTGCTGATACCATCGGAGCCAAACGGCACTACCCTCGTTTGCGGGGTGTCTGGCGCAGGCGAAATAGTCACCCACGGGGTGGGCGTGGCGTCTCGGCACCGACTCATTGCCCGGGTGACGGGCGCTGTGGGTGCGGTGCGAGTGTCTGGACGGAGCACGAATGGGGCGTTGGAAGAGGCCTGCGGGCGTGCAGAGGCTCAGAGGGCGGTTGTCAGGCCATTGCAACCAGGCAGTCGGTATCGGCATCGAAGCGCGCTACCCGGCGCTCGGTGAGGCTGGGGAGGCGGGTGCTAACGTACCTCACCGTCACGCGGGGCGCATGGACTGCCTCTCCCCTTTCGAGGCTGGCTCGTAAGCTGCTTGTGATCAGCCAGTGAGGTACCGATTGACTGCGGTGCCGTGGTCTCCGGCACATGCAGGCCCGACTGGAAAGCGGCGGCGCTAGGGCCATATGGCCGTGGAGGCGGCGCCGGGGGCTAAGCCGATCGCCACGCATGGAGCGCGCGGAGAGACTGCACGGGGCGATGCAGGCAGGTGCAACCCCTGCCCACGCAGCGGGCATGGCCGCCGAACCGGGCGGTGGGCGGCGAAACGGCCACCCCGGAGGGAGGTATGACAGAAAGGGGACCTCCGGCTGACAATCCGGCGAGAAGGCCTGCAGGCATTTAGCGGTAGGGCCGGTCGCGTGCTCGAAGTGTAGGGGGATACTCATTGTGAGCCGATCTGCCTAGCTTCTGGTGTACGGGCGTGGCGGGCAGTCGGGGAAGACTCGGGGCCTGTCTGAGGAAGTGGGGCCCCGGCCTTCGGCGGGCCTGCGGCCCGCCTTGCACCCTGCGCGGGGCACGGGCCGGGGAGTCCAACCCGGGGCGAGTCATCAACCCGGATCATCAGGTAGGACGGCTTCGCGGAGCTCTGGCGGCTAGGGGGGTGGAAGGCCTGCAAGGCAGGTCACTAGGCCACCTCCGGGACGGAGCGCGGTTTGTTTCGGGAGCCCGGGATCACGGTCCGTGAGCATCAGGGGGCGCAGGTCGGGGCGTAGTCAGAATGGGTGACGAGCCTAGCGGGCGCGTCGGCCTCGTGACTAGTGGTTCTGCCGCAGGACCGTTTCTCGCATCGAGGGTAACTGATAGGCCCCACTCGGCTGTGGCTCAAAAGGAGCCCAGGGGCGCTCGCTATGCGCTCCTATCCTGCGTCTGGGCCCCTCTGGCGAAGTAGGGGCGCAGTTGAAGGCCCAGGCACCGGGGAGGAACGTGGTCAGTCACCGGGGACGCGAGGCAACTATCGTGCGCGGTCCCGTGCGGTTGTTCCTACGGGTGTGTTTGCTGCGGCCCAGCATCGGCGGGTCTTCTGCAGCGTTCCCTGGTGTGTGTCACAAGCTTCCGCGAGAAACACGTAGTCTCCGCAGGGGTTGGTTCGCACCGGGGGTCCTTCGCCGAATTCGTACTGTCGGGTTGGCCCCGCGTTACGCTTGTCATACGCGCGGGGACCCTGCCACCGCCCATCGCCACCAACTGGGTGGGGGCGGTGGGATAAGTGGCTGCCGATTGCTCTGGAGGGCCGCCGCAGGGCACAAACTTAACGTGCGGGGTTGGACATTTGCGTTCGG
>SRX2526903
ATGGGAGGGGGGCCTCCGAGGGCCTGGCTTCCACCCCGGAACGACCCGGCACCACCACGCGTCTGCATATCGCTACGCAGGAACCAAGAACCACCCGGACCATTCACGCCGTGCACGCGCCCGGAACGCACCCCCGGTGAACCAAACCTACGGGCCCGACTCGGAATACCCCTTAACTGTGGGACCTAGGCCAGGGCAAGTACAGAGTACCCTTTTTTGGCACGGCAAGCCTGCCCTCCCACCCATGGCCGGGTGCATGTGCACCATCTAGTCCCAACGTACCCTCACACCCTTGCTCGGTGACCGGTCCAAGTCCACTTTTCAGGGGGCCCTGACCAATGGCGGAGCCAACGCGCTAAGCGCATCCGGCCCACGGTACGTCTCCCCCCGGTTGGCATGGGGATACCCTTACCCGCATCAGCCCAAACTCTCGCCGCAGCCTTTAGCTCTCCCCCAGCAGCAAAATCAGTGTGCCATCTGAGTGCCCCCCCTGCCCTTGGTGGTCCCTGCGTCGGCTGACGACTCCTGCATAGGAGCGCCCTCGTCAGCCCCGCTAGCCCTTAGGAACCCCCCAAACTAAGATACGAGCGATTGCACCGAGCGACGCCCCACAGTCGTCCCCGCCGCACCTTCCCGCCCTCCGTTACCCGGTCCGCTTTGAGCCGCCCTTCCCCTGCGTCAAGCCCCCTCTAACCCCTTTCCAACAAACAACCGGCCAAGCCCGGCGGACCCGTCCGCGTATTTCCCCGTCGGCCCCCCGTGCCGCACCCGACCATCTCCACGCGTGCCATCGCCTGGCGCCTTGGGCGTGCCTTAATGCTTCGACCTCGTCGTGGGCCGCGGACCATAACCCTTTAAGCCCGCAACTCGTGATCGAGCCGCCAGCTGACTTTCCTAGCGTGCCTCTAGCCGGTATTACGGGGGCCCTTGCGGCCATATTCTCCGGTTCACCGCCCCGTATGATAACTCCCTCTGCCCCACTTGATGTCCGCCCCCGTCCACGTCCTGCACGCCGGTCACTGGCGCTCGAGTCCAGATCATGCTCGTAGTCCCCGCGGAACGTCGCGCCCGAAGCATTCCGGCACCCCTGGGACCCCCCCCCCCCCAGCCTCCCGATACGGAGCCCAATGCTCGATTAATGTCGTTACAATCCGGTGAACACCTCCACACCGCGGGGACGTCCGAAAGCGGCAGTTGTGCTCCTGCCCAGCCATGCGACCGCACAAGACCTCGCGTATCCAAACCCTCCGAGACCCCCAAACTTCATCAACGGCGCCACGCCGAGCTTGGCAATGTCCCCTCCCTCCCATCGCCCCCCCGCTCACGCTCGCCACGTGTGAACCGGAGATTCCACTACCACAAGGATAGCCCCCCCCCTCTAAGCCCGTCTTGCCGGTGCGCCGCGCTCTCGGGCATGGCAGCTCACGGATTAACAGCCCTGGTACCGGGAGCTCAAGTGCCCATCGCCCGCCAAGGCCCCTAAGGGCGCGGTACCCACCCCGTCATCCCGATAGGCCACGAGGGTTAATCCGCCGCGCCGAACCTGTTGCGCAGCCTAACATCTATCAGCGATAGGTGCAGCCTTTGGGCACGATTTCGGGTACTCTCACTCGCCCGCGCGTCACAGTCCCGTGAGGACGCGTCTCTCGGAGTGGGGTGCCGGACCGCCCGTAGCGTGGCCGTCAAGTTGCTTTTCGACCCGCGCCCACTGGCGCACCCTTCGCCCACCGGCCCCGCAGCGTCGCGGCACCGCCGCCTGCCTCAGAGACGTACTCATCAAGGCGACCGCCTTTGCCCGAGTGCCGCTTCAGGTACGCACAGTACACACCGGCACAACGGGCCCTCCGTGCCCTCGCGCTCTCGTTGCCCGAGCCCCCCACCTCACCTGGGCATTATCACTCGCCTGGTAGTCCCCTGCTGCCGGACTGGCCCGCGGGATGATGATACCGCACCGCCAACACCGATAAGAGCCAAACTACCGGTTCTAAAGCCGCCAGAAGCAGCCGTGGGGCAGGTGCGCGCGGGCCGCGCCTGCCGCACTGGGGTGGCCCGCGCACGATGCCACTTCGGGTGTTGCCCCTCCGCTGCCACCAGCGCGGAGGCCAACATCATGCGGCCTTGTCAGCCCCTCCGCCTCCCCGGAGCGGACCTGTGGCCCGCCTGGGGCGGAGGGAATCAAGGGGCGCGGTTTCCGCGCGGTCGGCCCGGCGGCGATGCCGGGCTGTCTCGCTCGCGGGGGTCCGGGTTACGTTCCTGCGACCGGCTTCTGACAGTAATGTCAGGTCGATGCCCGTGTTCAGCCCGCACGGACAGGTCATGCCCCGGACGGCCCCAGGAATCAGCCCCCCCATAGTTGGGTCGATCTCACCCCATTGTGTCTGCGTTGCTCGCCACGCGGCTCTCGGGCCGACCGGTGGCGCGTCGCCACCGCGTGGAGCCGGGCCTCATCGACTCAGCGTCCCCCCAAGCGTCCCGCACACCGGACTATGCCGCATAGCCCCGCGCCTCCCGTGCCTGCACGCGGACCGCCCGTTCGGCGTTGTGCGCGGACCAGCCCTACCGCCTCCACCGTCCCACGGCGTTGGGCAACTGCCGGCTCGGCCGGGGCGTGAGCGAAGCCCCGAGCGCCGCGCGTACGCCCTCCGGCTGGCCTCGCGGGGCGGTGCCTGTGTGAGTCCCCTTCCACTTGAGACCCGCTCTTCGCTTAGGAGAGGGTACTGCTTCGCATACTCCGGACGTATCGGAGATCGGCAGTGTCGTCGTACTTCCCGGCTTTCATCGCCCGCCCCGGCTACCCCTTACGAGTCAACGGCCCCCCCCGCGTCTGCCTCCGCGGGAACGGAACTTCCGTCGCACATAGAGTCGCGACGAACCGGCCCCGCCCTGATGCGATGTCCGCCCAGGTGCCGCTGCGGGCCGCGCTTCCGCAGTCTCCCGCGTTGTGACGTCACCGGCTAAGCTGTGCGGAGACAATAGTGGGCCTCCGGCAGAGCACCGCCTATCGCTGCACGGGGGCTTATCATATGAGCTCTCCTTTTGCCTACGGAAGCCCGCGGCTGCTACCGCCCTTCGGGCGGGGCCGACAATGGGTTATCGCGACGTAGTCGTCCCTCTGAATCCGGCTTGCCCGCGAGCAGTTCGCCCACCGCCCCTGAGTGCTGGCCCACCCCGTAGGAGGATAAGGGTTTGGGAGCGCCGTAAAACCTGCATTGGGCGCAGGGGTCCGGGCTCCCGTGCCCTAATAGTCCCCCGGACCAGTGTGTCAATACACCATGGCCTCCTTTTGCCGTGGGGCCGTCCGCATGGACCCTCGCCGAGCTTCAAGCGCTTCCGCTCGCACTCCTCACCTAGCGACCACGTCCGCCCCTGGTCCGTCAGGCCGGTTGGCGCCGTTCGTCTGTGCACGGGCCATATTTCGCAACCCTCAGCGAGCTAAGAAACCACCGGTACTGCGCGGGATGCGGTGACGCTACCGCGGGGGACCACCTACCGGATCGCGCGTCATCGGTGGGGGTGACGCTGTCCCCTGAGTCAGTGGGACGAGGTTCGGTCCGGCGCACCAGGTCCCCAGTCGCGTGGGGGTAGTGGAGCCCAGACAAGGCGGAGCGCGCACGCGGCCCCGCTGGCGAGATGTGGGGCGATCGCCATGCTCTCCGACCAACGCTAGACCGAGTCCTCTGGTGGAGCCGCGCGGGGGAGCCGGGACGCGCAAAGGTCGCCACGCATCTGTTGGTCAGGGGCCAGCCCGTTGGAGCGGCATTGCTCGCGTTGGCGGCGTCGGAGGTGGGCGTGACGACTTCCGTTGTGCCGGTACGGCGCGTGGAGAGAGCGGGCCCCCGGGAGGGGCTTGTGGGGGGAAGAGTGAGGCTGGGGTCGCTGCGCTCGCGTCGTACGGGAGCTTCGCGGGCACGGCCCGGCGTCCCCCGAGCCCCGACCGATCGGGGCCCCCAGGGGGAGATGCGGCTGGGGGCGTTCAGGTTTGAGCGATCACGCGCGAGCGGGCCGGCGGGAAATCCCTAATTCCCTGCAGAGGCGCCTCAGGGGTCTATAGTCGAGGGCTGCGAGGGTGCATGTGTCCGCTGGCTAAAGTGCCCACACGATAGTCCGGACGGTTCCTGGCTCCGCCAGCGGAGAGGGGCTGGAGTGGTCACAGCGGGGGGATGCGTTCGTCGCCGGCGACTGGCGAGTATGCGGGCGGGGCGGGGCGCGAGCGAGAAGCTCTGAACGGCAGCGGCTGCCCCGCCGGAAGGCGTGGCCGTCCACCATGGTCCGGGGGGCCGGATTTGAGAAGGACCCATCGAGGAGCGCCGGGCGCGACATTCGGCGAATAGGACGGGCGGCTCTGTGGCGTTCGAGGGCACCCCGCTCCGAGGGGGTCCGGCGGGGGGAGGGCCCCGAATGTGGAACCATCGAGAATCGCCCCACGGACGTGTCGTGCGCGGGTACGGCACGCTTAGACCGCTGGCCCAGGGATTCAGATGTAAGCCCGGGGCACACAGCTGTCTGTCGGCGTGGGTCGGGGTCCGTTTTGGAGGGGAGCGATGGAGGCGGTATAGCAGGCCTTTCGACTGCGTCGCCCTGACCCTGAACCGCAAGGGGGCGCCGCGTACTCGCCCTTCTCTGGAGCTCGCCCCGGGCGGCGTGTATGTTCAACGGACAAGGCAGCCCAGGCGGAGAGCCCGCCCTAAAGGGCGGGGGCGGCGACCAGGTCCTTCATGCTGCGACGCACGCCCGGCTGCACTAAGTGTTTCCCGGCGGGAATTGCGGCCATTGGTGTGCCAATTACGATGCGAGGAGCGTGTTGGGTGCGGCGCATGCGGCTCGTGCACGCGAGTGATGCAGGGCACACACACTACCGGCGCCGGCCGCGCCGGGAGACTGTTAAACGTTGTAGAACCCTGTCAGTACGAGCGATCAGGCCGCGTGCCTGTGGGGTGGGGTAGCGGTGGCTGTCTTGGGTGTTGTCTCCAGAGCGTGGCGGACCCGGGCTTGACGTCGGCTACCGGACTCGCGGCCCGCGCGCTGGCCCACTCCAGCAGCAAGGTTCGCCGGGAGGGAACGGTTACGGTCTAAGACCCAACCGGCTCCGGGTCCTTGAGCCGAAACTCGGGGTGAAGTCGGCTGAGTGAGGACGTCAGCGCGACGTACGCCGACCCGCGGAATACGTCTGGCACGATAGGACGTTGGTCAGCGCACTCTCTGGCGGATCGGAGATGGATCCGGGGTGCGCGGGTCTGGGTTGCTGATACCATCGGAGCCAAACGGCACTACCCTCGTTTGCGGGGTGTCTGGCGCAGGCGAAATAGTCACCCACGGGGTGGGCGTGGCGTCTCGGCACCGACTCATTGCCCGGGTCACGGGCGCTGTGGGTGCGGTGCGAGTGTCTGGACGGAGCACGAATGGGGTGTTGGAAGAGGCCTGCGGGCGTGCAGAGGCTCAGAGGGCGGTTGTCAGGCCATTGCAACCAGGCAGTCGGTATTGGCATCGAAGCGCGCTACCCGGCGCTCGGTGAGGCTGGGGAGGCGGGTGCTAACGTACCTCACCGTCACGGGGGGCGCATGGACTGACTGTCCCCTTTCGAGGCTGGCTCGTAAGCTGCTTGTGATCAGCCAGTGAGGTACCGATTGACTGCGGTGCCGTGGTCTCCGGCACATGCAGGCCCGACTGGAAAGCGGCGGCGCTAGGGCCATATGGCCGTGGAGGCGGCGCCGGGGGCTAAGCCGATCGCCACGCATGGAGCGCGCGGAGAGACTGCACGGGGCGATGCAGGCAGGTGCAACCCCTGCCCACGCAGCGGGCATGGCCGCCGAACCGGGCGGTGGGCGGCGAAACGGCCACCCCGGAGGGAGGTATGACAGAAAGGGGACCTCCGGCTGACAATCCGGCGAGAAGGCCTGCAGGCATTTAGCGGTAGGGCCGGTCGCGTGCTCGAAGTGTAGAGGGATACTCATTGTGAGCCGATCTGCCTAGCTTCTGGTGTACGGGCGTGGCGGGCAGTCGGGGAAGACTCGGGGCCTGTCTGAGGAAGTGGGGCCCCGGCCTTCGGCGGGCCTGCGGCCCGCCTTGCACCCTGCGCGGGGCACGGGCCGGGGAGTCCAACCCGGGGCGAGTCATCAACCCGGATCATCAGGTAGGACGGCTTCGCGGAGCGCTGGCGGCTAGGGGGGTGGAAGGCCTGCAAGGCAGGTCACTAGGCCACCTCCGGGACGGAGCGGGGTTTGTTTCGGGAGCCCGGGATCACGGTCCGTGAGCATCAGGGGGCGCAGGTCGGGGCGTAGTCAGAGTGGGTGACGAGGCTAGCGGGCGCGTCGGCCTCGTGACTAGTGGTTCCGCCGCAGGACCGTTTCTCGCATCGAGGGTAACTGATAGGCCCCACTCGGCTGTGGCTCAAAAGGAGCCCAGGGGCGCTCGCTATGCGCTCCTATCCTGCGTCTGGGCCCCTCTGGCGAAGTAGGGGCGCAGTTGAAGGCCCAGGCACCGGGGAGGAACGTGGTCAGTCACCGGGGACGCGAGGTAACTATCGTGCGCGGTCCCGTGCGGTTGTTCCTACGGGTGTGTTTGCTGCGGCCCAACATCGGGGGGTCTTCTGCAGCGTTCCCTGGTGTGTGTCACAAGCTTCCGCGAGAAACACGTAGTCTCCGCAGGGGTTGGTTCGCACCGGGGGTCCTTCGCCGAATTCGTACTGTCGGGTTGGCCCCGCATTACGCTTGTCATACGCTCGGGGACCCTGCCACCGCCCATCGCCACCAACTGGGTGGGGGCGGTGGGATAAGTGGCTGCCGATTGCTCTGGAGGGCCGCCGCAGGGCACAAACTTAACGTGCGGGGTTGGACATTTGCGTTCGG
>SRX2526904
ATGGGAGGGGGGCTCCCGAGGGCCCGGCTTCCACCCCGGAACGACCCGTCACCACCACGCGTCCGTATATCGCTACGCAGAAACCGAGAGCCACCCGGACCCCTCACGCCGTGCACGCACCCGGAACGCACCCCGGGTGAACCAAGCCTACGGGCCCGACCCGAAATACCCCTTAACTGTGGGACTTAGGCCAGAGCACGTACAGAGTACCCTTTTTTGGCACGGCAAGCCTGCCCTCTCACCCATGGCCGGGTGCATATGCACCATCTAGTCCCGACGTACCCTTACACCCTTGCTCGGTGACCGGTCCAAGTCCACTTTTCAACGGCCCCTGACCAATGGCGGGGCCAACGCACTAAGCGCGTCCGGCCCACGGTACGTCTCCCCCCGGCTGGCGTGGGGATACCCTTACCCGCATCAGCCCAAACTTTCCCCGCAGCCTCTAGCCCTCCCGCAGCAGCAAAAGTAGTGTGCCACCTGAGTGCCCCCCCTGCCCTTGGTGGTCCCTGCGTCGGCTGACGTCCCATGCATAGGAGCGCCCTCGTCAGCCCCGCTAGCCCTTAGGAACCCCCCAAACTAAGATACGAGCGATTGCACCGAGCGACGCCCCGCAGTCGTCCCCGCCGCACCTTCCCGCCCTCCGTTACCCGGTCCGCCTTCAGCCGCCCTTCCCCTGCGTCAGGCCCCCTCTAACCCCTTTCCAACAAACAACCGGCCAAGCCCGGGGGACCTGTCCGCGTATCTCCCCGTCGGCCCCCCGTGCCGCACCCGACCGTCTACACGCGTGACATCGCCTGGCGTCGTGGGCGTTCCTCAATGCTTCCACCTCGTCGCGGGCCGCGGACCATAACCCCTTAAGCCCGCAACTCGTGATCGAGCCGCCATCCGACCTTCCTGGCGTGCCTCTAGCCGGTATTACGCGGGCCCTTGGGGCCATATTCTCCGGTTCACCGCCCCGTATGATAACTCCCTCTGCCCCACTTGATGTCCGCCCTCGCTCGCGTCCTGCACGCTGGTCACTGGCGCTCGAGTCCAGATCATGCTCGTAGCCCCCGCGGAACGTCGCGCCCGAAGCATTCCGGCACCCCGGGTACTCCTCCCTCCCCAGCCCCCCGATACGGAGCCCAATGCTCCGTTAATGTCGTCACAACCCGGTTAACACCTCCACACCACTGGGGTGTCCGAAAGCGGCAGTTGTGCTCCTGCCCAGCCATGCGACCGCACAAGACCTCGCGTATCCAAACTTTCCGAGACCCCCAAACTCCATCAACGGCGCCACGCCGAGCTTGGCAACGTCCCCGCCCTCAGATCGCCCCCCCGCTCACGCTCGCCGCGTGTGAACTAAAGATTCCACTACCACAAGGATAGCCCCCCCCCTCTAAGCCCGTCTCGCCGGCGCGCCGCGCTCTCGGGCATGGCAGCTCACGGATTAACAGCCCTGGTAGCGGGAACTCAACTGCCCACCGCCCGCTAAGGCCCCTACAGGCGCGGTACCCACCCCGTTATCCCGACAGACCACGATGGTCACTCTGCCGCGCCGAACCTGTTGCGCAGCCTAACATCTATCAGCGATAGGCGCAGCCTTTGGACATGATTTCGGGTACTCTCACTCGCCCGCGCGTCACAGTCCCGTGAGGACGCGTCTCTCGGAGTGGGGTGCCGGACCGCCCGTAGCGTGGTCGTCAAGTTGCTTTTCGACCCGCGCCCACTGGCGCACCCTTCGCCCACCGGCCCCGCAGCGTCGCGGCACCGCCGCCTGCCTCAGAGACGTACTCACCGAGGCGACCGCCCTTGCCCGAGTGCCGCTTCAGGTACGCACGGTACGCACCGGCACAACGGGCCCCCCGTGCCCTCGCCCTCTCATTGCCCGAGCCCCCCACCTCACCTGCGCATTATCACTCGCCTGGTAGTCCCCTGCTGCCGGACTGGCTCGCGGGATACTGACACCGCGCCGCCAACACCGATAAGAGTCAAACTACCGGTCCTAAAGCCGCCGGACGCAGCCGTGCGGCAGGTGCGGGTGCGCTGCGCCCGCCGCACTGGGGTGGCCCGCGCACGATGCGACTTCGGGTGTTGCCCCTCCGCTGCCACCAACGCGGAGACCAACATCATTATGCCTTGTCACCCCCTCCGCCTCCCCGGAGCGGACCTGTGGCCCGCCCGGGGCGGGGGGAATCAGGGGGCGCGGTCTCCGCGCGGTCGGCCCGGCGGTGATGCCGGGCTGTTTCGCTCGCGGGGGTCCGGGTTACGTTCCTGCGACTAGCCACTGTTAGTAATGTCAGGCCGATGCCCGCGTCCAGCCCGCACGGACAGGTCATGCCCCGGACGGCCCCAGGAATCAGCCCCCCCATAGTTGGGTCGATCTCACCCCATTGTGCCTGCGTTGCTCGCCACGCGGCTCCCGGGCCGGCCGGTCGCGTGTTGCCACCGCGTGGAGCCGGGCCCCATCGGCTCGGCGTCCCCCCAAGCGTCCCGCACACCGGACTATACCGCATAGCCCCGCGCCTCCCGTGCCTGCGTGCGGACCGCCCGTTCGGCGTTGTGCGCGGACCAGCCCTACCGCCTCCACAGTCCCACGGCCCTGGGCAACTGCCGGCTCGGCCGGGGCGTGAGCGAAGCCCCGAGCGCCGCGCGTACGCCCTCCGGCCGACGTCGCGGGGCGGTGCCCGTGTGAGTCCCCTTCCACTTGAGACCCGCTCTTCGCTTAGGAGAGGGTACTGCTTCGCATACCCCGGACGTGTCGGAGATCAGCAGTGTCGTCGTAGTTCCCGGCTTTCATCGCCCGCCCAGGCTACCCTTTACGAGTCAACGGCCCCCACCGCGTCTGCCTCCGCGAGAACGGAACTTCCATCGCACATAGAGTCGCGACGAGCCGGACCCGCCCTGATGCGGTGTCCCCCCAGGTGCCGCTGCGGGCCGCCCTTCCGCAGTCTCCCGCGTTTTGACGTCACCGGTCAAACTATGCGGAGACAATAGTGAGCCTCCCGCAGGGCGCCGCCTATCGCTGCGCGGGGGCTTATCATATGAGCTCTCCTTTTGCCTACGGAAGCCCGCGGGTGCTAGCGCCCCGCGGGCGGGGCCGACAATGGGGTATCGCGACGTAATCGTCCCTCTTAATCCGGCGTGCCCGCGAGCAGTTCGCCCACCGCCCCTGAGTGCCGGCCCACCCCGTAGGGGGATAAGGGTTGGGGAGCGCCGTAAAAGCTGCATTGGGCGCAGAGATCCGAGCTCCTGTGCCCTGATGGTCCCCCGGACCAGTGTGTCACTACACCATGGCCTCCTTTGGCCGTGGGGCCGTCCGCATGGACCCTCGCCGGGCTCCAAGCGCTTCCGATCCCACTCCTCGCCTAGCGACCACGTCCGCCCCTGGTCCGTCAGGCCGCCTGGCGCCGTTCGTCTGTGCACGGGCCATATTTCGCAACCCTCAGCGCCACGAGAAACCACCGGTACTTCGCGGGATACGGTGACGCCACCGCGGTGGACCACCTACCGGATCGCGCGTTATCGGTGGGGGTGATGCTGTCCCCTGGGTCAGTGGGACGAGGTTCGGTCCGGAGCACCAGGTCCCCAGTCGCGTGGGGGTAGTGGAGCCCAGGGGGACTTCTAGCAGCACACGTCCCCGCTGGCGAGATGTGGGGCGATCGCCATGATCTCCGACCAACGCTAGACCGAGGCCTCTGGTGGAGCCGCGCGGGGGAGCCGGGACGCGCAAAGGTCGCCACGCATCTGTTGGTCGGGGGCCAGCCCGTTGGAGCGGCATCGCTAGCGTTGGCGGCGTCGGAGGTGGGAGTGACGACTTCCGTTGTGCCGGTGCGGCGCGTGGAGAGAGCGGGCCCCCGGGAGAGGCTTATGGGGGGAAGAGTGAGGATGGGGTCGCTGCGCTTGCGCCGTACGGGAGCTTCGCGGGCACGACCCGGCGTCCCCCAAGCTCCGACCGATCGGGACCCCCAAAGGGAGATGCGGCTTGGGGCGTCAAGGTTCCCCCGATGACGCGCGAGCGAGCCGCCGGGAAATCCCTAATTCCCTGCGGAGGCGCCTCGGGGGTCTATGGTCGAGGGCTGCGAGGGTGCATGTGTCCGTTGGCGAGAGTGCCCACACGATTGTCCGGACGGTTCCGGGCTCCGCCAGCGGAGGGGGGCCGGAGTGGTCACAGCGGGGGGATGCGTTCGTCGCCGGCGACTGGGGAGTATGCGGGCGGAGCGGGGCGCGAGCGAGAAGCTCCGAACGGCAGCGGCTGCCACGCCGGAGGGCGTGGCCGTCCGCCAGGGGCCGGGGGGCCGGATTTAGGGAGGACCCATCGAGGAGCGCTGGGCGCGACATTCGTCGAATAGGACGGGCGGCTCTGTGGCGCTCGAGGGCCCCCCGTTCCGAGGGGGTCCGGCGGGGGGAAGGCCCCGAATGTGGAACCATCGCGGATCGCCCCGCGGACGTGTCGTGCGCGGGTACCGCACGCTTAGGCCGCCGGCCCAGGGATTCAGATGTAAGCCCGGGGCACACAGCTGTCTGTCGGCGTGGGTCGGGGTCCGTTTTGGAGGGGAGCGATGGAGGCGGTATGGCAGGCCCTTCGATTGCGTCGCCCTGGCCCTGGGCCGCGAGGGGGTGCCGCGTACTCGCCTTTTTCTGGAGTTCGCCCCGCGCGGCGTGTATGTTCAACGGAGAAGGCAGCCCAGGCGGAGAACTCGCCCGGAAGGGTGGGGGCGCCGACCACGTCCTCCGGGCTGCGACGGACGCCCGGCCGCACTAAGTGTTTCCCGGCGGGAATTGTGGCCATTGGTGTGCCAATTACGATGCGAGGAGCGTGTTGGGTGCGGCGCATGCGACTCGTGCCCGCGAGTGATGCAGGGCACACGCATTACCGGCGCTGGCCGCGCCGGGAGACTGTTAAACGTTGTAGAGCCCTGTCAGTACGAGCGATCAGGCCGCGTTCCTGTGGGGTGGGGTAGCGCCGGCCGTTTTGGGTGTGGTCTCCAGAGCGTGGCGGACCCGGGCTTGCCGTCGGCTACCGGGCTCGCTGCCCGCGCGCTGGCCTACTCCAGCAGCAAGGTTCGCCGGGAGGGAACAGTTACGGTCTAAGACCCAACCGGCGCCGGGTCTTTGGGCTGGGACTTGGGGTGAAGTCGGCTGAGTGAGGACGTCAGCGCGACGTACGCCGACCCACGGAATACGTCTGGCACGATAGGACGTTGACCAGCGCACCCTCTGGCGGATCGGAGATGGATCCGGGGTGCGCGGGTTTGGGTTGCTGATACCATCGGAGCCAATTGGGACCACCCTCGTTTGCGGGGTGTCTGGCGCGGGCGAAATAGTTACCCACGGGGTGGGCGTGGCGTCTCGGCATCGACTCATTGCCCGGGTGACGGGCGCTGTGGGTGCGGCGCGAGTGTCTGGACGGAGCACGAATGGCGCGTTGGAAGAGGCCTGCGGGCGTGCAGAGGCTCAGAAGGCGGTTGTCAGGCCATTGCAACCAGGCAGTCGATATCGGCATCGAAGCGCGATACCCGGTGTCCGGTGAGGATGGGGAGGCAGGTGCTATCGTGCCACACCGGCATGCGGGGTGCATCAACTGCCTCTCCCCTTGCGAGGCTGGCTCGTAAGCTGCTTGTGATTAGCCAGTGGGGTACCGATTGACCGCGGTGCCGTGGTCTCCGGCGCATGAGGGCCCGACCGGAAAGCGGCGGCGCTAGGGTCATGTGGCCGTGGAGGCGGCGCCGGGGACTAAGCCGGCCGCCACGCGCAGAGCGCGCGGAGAGACTGCACGGGGCGACGCAGGCAGGTGCGACCTCTGCCCACGCAGCGGGCGTAGCCGCCGAACCGGGCGGTGGGCGGCGAAACGGCCACCCCGGAGGGAAGTATTACAGAAAGGGGACCTTCGGCCGACAATCCGGCGCGAAGGCCTGCAGGCATTTAGCGGTAGGGCCGGTCGCGTGCTCGGAGTGGGGGGGGATGTTCATTGTGAGCCGATCTGCCTAGCTCCTGGTGCACGGGCATGGCGGGCAGCCGGGGACGACTCGGGGCCTGTCTGGGGAAGCGGGGCCCCGGCTTCCGGCGGGCCTGCGGCCCGCCCTGCACCCTGCGCGGGGCGCGGGCCGGGGAGTCCAACCCGGGACGAGTCATCGACCCGGATCATCAGGTAGGACGGCTTCGCGGAGCTTTGGCGGCTAGGGGGGTGGAAGGCCTGCAAGGCAGGTCACCAAACCACCTCTGGGACGGAGCGCGGTTTGTTTCAGGAGCCCGGGATCACGGTCCGTGAGCACCAGGGGGCGCAGGTCGGGGCGTAGTCAGAATGGGTGACGAGCCTAGCGGGCGCGTCAGCCTCGTGACTGGTGGTTCCGCCGCAGGACCGTCGCTCGCATCGAGGGTAACCGATGGGCACCACTCGGCGGGGGCCCAAAAGGAGCCCAGGGGCGATCGCTATGCGCCCCTATCCTGCGTTTGGGCACCTCTGGCGAAGTAGGGGCCCGGTTGAAGGCCAAGGCACCGGGGAGGAACATGGTCAGTCACTGGGGACGCGAGGTAACTATCGTGTGCGGTCCCGTGCGAGTGTTCCTACGGGTGTGTTTGTTGCGGCCCAACATCGGGGGTTCTTGTGCGGCGTTCCCTGGTGTGTGTCACAAGCTTCCACGAGAACCGCGTAGTCCCCGCAGGGGTTGGTTCGCACCGGGGGCCCTTCGCCGAATTCATACTGTCGGGTTGACCCCGCGTTACGCTTGCCATACGCGCAGGGACCCTGCCACCGCCCATCGCCACCAACTGGGTGGGGGCGGTGGGATGAGCGGCTGCCGGTTGCACTGGAGGGCCGCCGCAGGGCAAAAACTTAACGTGTGGGGTTGGACATTCGCGTTCGG
>SRX2526905
ATGGGAGGGGGGCTCCCGAGGGCCCGGCTTCCACCCCGGAACGACCCGGCACCACCACGCGTCCGTATATCGCTACGCAGAAACCGAGAGCCACCCGGACCCCTCATGCCGTGCACGAGCCCGGAACGCACCCCGGGTGAACCAAGCCTACGGGCCCGACCCGAAATACCCCTTAACTGGGGGACCTAGGCCAGAGCACGTACAGAGTACTCTTTTTTGGCACCCCAAGCCTGCTCTCCCACCCATGGCCGGGTGCATGTGCACCATCTAGTCCCAACGTACCCTCACACCCTTGCTCGGTGACCGGTCCAAGTCCACTTTTCGACGGGCCCTGACCAATAGCGGGGCCAACGCACTAAGCGCGTCCGGCCCACGGTACGTCTCCCCCCGGCTGGCGTGGGGATACCCTTACTCGCATCAGCCCAAACTCTCCCCGCAGCCTCTAGCTCTCCCCCGGCAGCAAAAGTAGTGTGCCACCTGAGTGCCCCCCCTGCCCTTGGTGGTCCCTGCGTCGGCTGACGTCCCATGCATAGGAGCGCCCTCGTCAGCCCCGCTAGCCCTTAGGAACCCCCCAAACTAAAATACGAGCGATTGCACCGAGCGACGTCCCGCAGTCGTCCCCGCCGCACCTTCCCGCCCTCCGTTACCCGGTCCGCCTTCAGCCGCCCTTCCCCTGCGTCAAGCCCCCTCTTACCCCTTTCCAATAAACAACCGGCCAAGCCCGGGGGACCTGTCCGCGTATCTCCCCGTCGGCCCCCCGTGCCGCACCCGACCGTCTACACGCGTGACATCGCCTGGCGCCTTGGGCGTTCCTCAATGCTTCGACCTCGTCGCGGGCCGCGGACCATAACCCCTTAAGCCCGCAACTCGTGATCGAGCCGCCAGCCGACCTTCCTGGCGTGCCTCTAGCCGGTATTACGCGGGCCCTTGCGGCCATATTCTCCGGTTCACCGCCCCGTATGATAACTCCCTCTGCCGCACTTGATGTCCGCCCTCGCTCGCGTCCTGCACGCTGGTCACTGGCGCTCGAGTCCAGATCATGCTCGTAGCCCCCGCGGAACCTTGCGCCCGAAGCATTCCGGCACCCCTGGGACCCCTCCCTCCCCAGCCCCCCGATACGGAGCCCAATGCTTCGTTAATGTCGTCGCAACCCGGTTAACACCTCCACACCACTGGGGCGGCCGAAAGCGGCAGTTGTGCTCCTGCCCAGCCATGCGACCGCACAAGACCTCGCGTATCCAAACTTTCCGAGACCCCCAAACTCCATCAACGGCGCCACGCCGAGCTTGGCAACGTCCCCGCCCTCAGATCGCCCCCCCGCCCACGCTCGCCGCGTGTGAACCGGAGATTCCACTACCACAAGGATAGCCCCCCCCCTCTAAGCCCGTCTCGCCGGCGCGTCGCGCTCTCGGGCATGGCAGCTCACGGATTAACAGCCCTGGTAGCGGGAACTCAACTGCCCACCGCCCGCTAAGGCCCCTTCAGGCGCGGTACCCACCCAGTCATCCCGACAGACCACGATGGTCACTCTGCCGCGCCGAACCTGTTGCGCAGCCTGGTGGTAGCGGCCGGCAGGCGCAGCCTTTGGACATGATTTCGGGTACTCTCACTCGCCCGCGCGTCACAGTCCCGGGAGGACGCGTCTCACGGAGTGGGGTGCCGGACCGCCCGTAGCGTGGTCGTCAAGTTGCTTTTCGACCCGCGCCCACTGGCGCACCCTCCGCCCGCCGGCCCCGCAGCGTCGCGGCACCGCCGCCTGCCTCAGAGACGTACTCACCGAGGCGACCGCCCTTGCCCGAGTGCCGCTTTCCGGACGCACGGTACGCACCGGCACAACGGGCCCTCCGTGCCCTCGCCCTCTCGTTGCCCGAGCCCCCCACCTCACCTGCGCATTATCACTCGCCTGGTAGTCCCCTGCTGCCGGACTGGCTCGCGGGATACTGACACCGCGCCGCCAACACCGATAAGAGTCAAACTACCGGTCCTAAAGCCGCCGGACGCAGCCGTGCGGCAGGTGCGGGTGCGCTGCGCCCGCCGCACTGGGGTGGCCCGCGGACGATGCGACTTCGGGTGTTGCCGCTCCGCTGCCACCAACGCGGAGACCAACATCATGCGGCCTTGTCACCCCCTCCGCCTCCCCGGAGCGGACCTGTGGCCCGCCCGGGGCGGGGGGAATCAGGGGGCGCGGTTTCCGCGCGGTCGGCCCGGCGGTGATGCCGGGCTGTTTCGCTCGCGGGGGTCCGGGTTACGTTCCTGCGACCGGCCACTGATAGTAATGTCAGGCCGATGCCCGCGTCCAGCCCGCACGGACAGGTCATGCCCCGGACGGCCCCAGGAATCAGCCCCCCCATAGTTGGGTCGATCTCACCCCATTGTGCCTGCGTTGCCCGCCACGCGGCTCCCGGGCCGGCCGGTCGCGTGTCGCCACCGCGTGGAGCCGGGCCCCATCGGCTCGGCGTCCCCCCAAGCGTCCCGCACACCGGACTATACCGCATAGCCCCGCGTCTCCCGTGCCTGCATGCGGACCGCCCGTTCGGCGTTGTGCGCGGACCAGCTCTACCGCCTCCACAGTCCCACGGCGTTGGGCAACTGCCGGCTCGGCCGGGGCGTGAGCGAAGCCCCGAGCGCCGCGCGTACGCCCTCCGGCCGACGTCGCGGGGCGGTGCCCGCGTGAGTCCCCTTCCACTTGAGACCCGCTCTTCGCTTAGGAGAGGGTACTGCTTCGCATACTCCGGACGTGTCGGAGATCAGCAGTGTCGTCGTAGTTCCCGGCTTTCATCGCCCGCCCAGGCTACCCTTTTCGAGTCAACGGCCCCCACCGCGTCTGCCTCCGCGAGAACGGAACTTCCATCGCACATAGAGTCGCGACGAGCCGGACCCGCCCTGATGCGGTGTCCCCCCAGGTCCCGCTGCGGGCCGCCCTGCCGCAGTCTCCCGCGTTTTGACGTCACCGGCCAAACTATGCGGAGACAATAGTGAGCCTCCCGCAGGGCGCCGCCTATCGCTGCGCGGGGGCTTATCATATGAGCTCTCCTTTTGCCTACGGAAGCCCGCGGGTGCTAGCGCCCCGCGGGCGGGGCCGACAATGGAGTATCGCGACGTAATCGTCCCTCTTAATCCGGCGTGCCGGCGGGCTGTTCGCCCACCGCCCCTGAGTGCCGGTCCACCCCGTAGGGAGATAAGGGTTGGGGAGCGCCGTAAAAGCTGCATTGGGCGCAGAGATCCGAGCTCCTGTGCCCTGATGGTCCCCCGGACCAGTGTGTCAATACACCATGGCCTCCTTTTGCCGTGGGGCCGTCCGCATGGACCCTCGCCAGGCTCCAAGCGCTTCCGCTCGCACTCCTCGCCTAGCGACCGCGTCCGCCCCTGGTCCGTCAGGCCGCCTGGCGCCGTTCGTCTGTGCACGGGCCATATTTCGCAACCCTCAGCGCCACAAGAAACCACCGGTACTTCGCGGGATACGGTGACGCCACCGCGGTGGACCACCTACCGGATCGCGCGTCATCGGTGGGGGTGATGCTGTCCCCTGGGTCAGTGGGACGAGGTTCGGTCCGGAGCACCAGGTCCCCAGTCGCGTGGGGGTAGTGGAGCCCAGGGGGACTTCTAGCAGCACACGTGTTGATTACCGAGATGTGGGGCGATCGCCATGATCTCCGACCAACGCTAGACCGAGGCCTCTGGTGGAGCCGCGCGGGGGAGCCGGGACGCGCAAAGGTCGCCACGCATCTGTTGGTCGGGGGCCAGCCCGTTGGAGCGGCATCGCTCACGTTGGCGGCGTCGGAGGTGGGAGTGACGACTTCCGTTGTGCCGGTGCGGCGCGTGGAGAGAGCGGGCCCCCGGGAGAGGCTTATGGGGGGAAGAGTGAGGATGGGGTCGCTGCGCTTGCGCCGTACGGGAGCTTCGCGGGCACGACCCGGCGTCCCCCAAGCTCCGACCGATCGGGACCCCCAGAGGGAGATGCGGCTTGGGGCGTCAAGGTTCCACCGATGACGCGCGAGCGAGCCGCCGGGAAATCCCTAATTCCCTGCGGAGGCGCCTCGGGGGTCTATGGTCGAGGGCTGCGAGGGTGCATGTGTCCGTTGGCTAGAGTGCCCACACGATTGTCCGGAAGGTTCCTGGCTCCGCCAGCGGAGGGGGGCCGGAGTGGTCACAGCGGGGGGATGCGTTCGTCGCCGGCGACTGGGGAGTATGCGGGCGGAGCGGGGCGCGAGCGAGAAGCTCCGAACGGCAGCGGCTGCCACGCCGGAGGGCGTGGCCGTCCGCCAGGGGCCGGGGGGCCGGATTTAGGGAGGACCCATCGAGGAGCGCTCGGCGCGACATTCGTTGAATAAGACGGGCGGCTCTGTGGCGCTCGAGGGCACCCCGTTCCGAAGGGGTCCGGCGGGGGGAGTGCCCCGAATGTGGAACCATCGCGGATCGCCCCGCGGACGTGTCGTGCGCGGGTACCGCACGCTTAGGCCGCCGGCCCAGGGATTCAGATGTAAGCCCGGGGCACACAGCTGTCTGTCGGCGTGGGTCGGGGTCCGTTTTGGAGGGGAGCGATGGAGGCAGTATGGCAGGCCCTTCGATTGCGTCGCCCTGGCCCTGGGCCGTGAGGGGGTGCCGCGTACTCGCCTTTTTCTGGAGTCCGCCCCGCGCGGCGTGTATGTTCAACGGAGAAGGCAGCCCAGGCGGAGAACTCGCCCGGAAGGGTGGGGGCGGCGACCACGTCCTTCGGGCTGCGACGCACGCCCGGCCGCACTAAGTGTTTCTCGGCGGCAATTGTGGCCATTGGTGTGCCAATTACGATGCGAGGAGCGTGTTGGGTGCGGCGCATGCGACTCGTGCCCGCGAGTGATGCAGGGCACACGCATTACCGGCGCTGGCCGCGCCGGGAGAGTGTCTCACGTTGTAGAGCCCGACCAGTACGAGCGATCAGGCCGGGTTCCTGTGGGGTGGGGTAGCGCCGGCCGTTTTGGGTGTTGTCTCCAGAGCGTGGCGGACCCGGGCTTGCCGTCGGCTACCGGGCTCGCTGCCCGCGCGCTGGCCTACTCCAGCAGCAAGGTTCGCCGGGAGGGAACAGTTACGGTCTAAGACCCAACCGGCGCCGGGTCCTTGGGCTGAAACTTGGGGTGAAGTCGGCTGAGTGAGGACGTCAGCGCGACGTACGCCGACCCACGGAATACGTCTGGCACGATAGGGCGTTGACCAGCGCACCCTCTGGCGGATCGGAGATGGATCCGGGGTGCGCGAGTCTGGGTTGCTGATACCATCGGAGCCAAATGGGACTACCCTCGTTTGCGGGGTGTCTGGCGCGGGCGAAATAGTTACCCACGGGGTGGGCGTGGCGTCTCAGCATCGACTCATTGCCCGGGTCACGGGCGCTGTGGGTGCGGTGCGAGTGTCTGGACGGAGCACGAATGGCGCGTTGGAAGAGGCCTGCGGGCGTGCAGAGGCTCAGAAGGCGGTTGTCAGGCCATTGCAACCAGGCAGTCGATATCGGCATCGAATTGCGATACCCGGTGTCCGGTGAGGATGGGGAGGCGGGTGCTATCGTGCAACACCGGCATGGGGGGTGCATGAACTGACTCTCCCCTTGCGAGGCTGGCTCGTAAGCTGCTTGTGATTAGCCAGTGAGGTACCGATTGACCGCGGTGCCGTGGTCTCCGGCGCATGAGGGCCCGACCGGAAAGCGGCGGCGCTAGGGTCATGTGGCCGTGGAGGCGCCGTCGGCGACTAAACCGGCCGCCACGCGCAGAGCGCGCGGAGAGACTGCACGGTGCGACGCAGGCAGGTGCGACCTCTGCCCACGCAGCGGGCGTAGCCGCCGAACCGGGCGGTAGGCGGCGAAACGGCCACCCCGGAGGGAAGTATTACAGAAAGGGGACCTCCGGCCGACAATCCGGCGCGAAGGCCTGCAGGCATTTAGCGGTAGGGCCGGTCGCGTGCTCGGACTGTAGGGGGATGTTCATTGTGAGCCGATCTGCCTAGCTCCTGGTGCACGGGCGTGGCGGACAGCCGGGGACGACTCGGGGCCTGTCTGGGGAAGTGGGGCCCCGGCTTCCAGCGGGCCTGCGGCCCGCCCCGCACCCTGCGCGGGGCGCGGGCCGGGGAGTCTAACCCGGGGCGAGTCATCAACCCGTATCATCAGGTAGGACGGCTTCGCGGAGCTTCGGCGGCTAGGGGGGTGGAAGGCCTGCAAGGCAGGTCACCAAGCCACCTCTGGGACGGAGCGCGGTTTGTTTCAGAAGCCCGGGATCACGGTCCGTGAGCACCAGGGGGCGCAGGTCGGGGCGTAGTCAGAATGGGTGACGAGCCTAGCGGGCGCGTCAGCCTCGTGACTGGTGGTTCCGCCGCAGGACCGTCTCTCGCATCGAGGGTAACCGATGGGCCCCACTCAGCGGGGGCCCAAAAGGAGCCCAGGGGCGATCGCTATGCGCCCCTATCCTGCGTCTGGGCACCTCTGGCGAAGTAGGGGCCCGGTTGAAGGCCAAGGCACCGGGGAGAAACATGGTCAGTCACTGGGGACGCGAGGTAACTATCGTGTGCGGTCCCGTGCGAGTGTTCCTACGGGTGTGTTTGTTGCGGCCCAACATCGGGGGTTCTTGTGCGGCATTCCCTGGTGTGTGTCACAAGCTTCCACGAGAACCGCGTACTCCCCGCAGGGGTTGGTTCGCACCGGGGGCCCTTCACCGAATTCATACTGTCGGGTTGACCCCGCGTTACGCTTGTCATACGCGCGGGGACCCTGCCACCGCCCATCGCCACCAACTGGGTGGGGGCGGTGGGATGAGTGGCTGCCGGTTGCACTGGAGGGCCGCCGCAGAGCAAAAACTTAACGTGCGGGCTTGGACATTTGCGTTCGG
>SRX2526906
ATGGGAGGGGGGCTCCCGAGGGCCCGGCTTCCACCCCGGAACGACCCGGCACCACCACGCGTCCGTATATCACTACGCAGAAACCGAGAGCCACCCGGACCCCTCACGCCGTGCACGCGCCCGGAACGCACCCCGGGTGAACCAAGCCTACGGGCCCGACCCGAAATACCCCTTAACTGTGGGACCTAGGCCAGAGCACGTACAGAGTACCCTTTTTTGGCACGGCGAGCCTGCCCTCCTACCCATGGCCGGGTGCATGTGCACCATCTAGTCCCAACGTACTCTCACACCCTTGCTCGGTGACCGGTCCAAGTCCACTTTTCAACGGGCCCTGACCAATGGCGGGGCCAACGCACTAAGCGCGTCCGGCCCACGGTACCTCTCCCCCCGGCTGGCGTGGGGATACCCTTACCCGCATCAGCCCAAACTCTCCCCGCAGCCTCTAGCTCTCCCCCAGCAGCAAAAGTAGTGTGCCACCTGAGTGCCCCCCCCGCCCTTGGTGGTCCCTGCGTCGGCTGACGTCCCATGCATAGGAGCGCCCTCGTCAGCCCCGCTAGCCCTTAAGGACCCCCCAAACTAAGATACGAGCGATTGCACCGAGCGACGCCCCGCAGTCGGCCCCGCCGCACCTTCCCGCCCTCCGTTACCCGGTCCGCCTTCAGCCGCCCTTCCCCTGCGTCAAGCCCCCTCTAACCCCTTTCCAACAAACAACCAGCCAAGCCCGGGGGACCTGTCCGCGTATCTCCCCGTCGGCCCCCCGTGCCGCACCCGACCGTCTACACGCGTGACGCGCGCTGGCGCCTTGGGCGTTCCTCAATGCTTCGACCTCGTCGCGGGCCGCGGACCATAACCCCTTAAGCCCGCAACTCGCGATCGAGCCGCCAGCCGACCTTCCTGGCGTGCCTCTAGCCGGTATTACGCGGGCCCTTGGGGCCATATTCTCCGGTTCACCGCCCCGTATGATAACTCCCTCTGCCCCACTTGATGTCCGCCCTCGCTCGCGTCCTGCACGCTGGTCACTGGCGCTCGAGTCCAGATCATGCTCGTAGCCCCCGCGGAACGTCGCGCCCGAAGCATTCCGGCACTCCTGGTACCCCTCCCTCCCCAGCCCCCCGATACGGAGCCCAATGCTCCGTTAATGTCGTTACAACCCGGTTAACACCTCCACACCACTGGGGCGTCCGAAAGCGGCAGCTGTGCTCCTGCCCAGCCATGCGACCGCACAAGACCTCGCGTATCCAAACTTTCCGAGACCCCCAAACTCCATCAACGGCGCCACGCCGAGCTTGGCAACGTCCCCGCCCTCAGATCGCCCCCCCGCTCACGCTCGCCGCGTGTGAACCGGAGATTCCACTACCACAAGGATAGCCCCCCCCCTCTAAGCCCGTCTCGCCGGCGCGCCGCGCTCTCGGGCATGGCAGCTCACGGATTAACAGCCCTGGTAGCGGGAACTCAACTGCCCACCGCCCGCTAAGGCCCCTAAAGGCGCGGTACCCACCCCGTCATCCCGACAGACCACGATGGTCACTCTGCCGCGCCGAACCTGTTGCGCAGCCTAACATCTATCAGCGATAGGCGCAGCCTTTGGACATGATTTCGGGTACTCTCACTCGCCCGCGCGTCACAGTCCCGTGAGGACGCGTCTCTCGGAGTGGGGTGCCGGACCGCCCGTAGCGTGGTCGTCAAGTTGCTTTTCGACCCGCGCCCACTGGCGCACTCTTCGCCCACCGGCCCCGCAGTGTCGCGGCACCGCCGCCTGCCTCAGAGACGTACTCACCGAGGCGACCGCCCTTGCCCGAGTGCCGCTTCAGGTACGCACGGTACGCACCGGCACAACGGGCCCTCCGTGCCCTCGCCCTCTCGTTGCCCGAGCCCCCCACCTCACCTGCGCATTATCACTCGCCTGGTAGTCCCCTGCTGCCGGACTGGCTCGCGGGATACTGACACCGCGCCGCCAACACCGATAAGAGTCAAACTACCGGTCCTAAAGCCGCCGGACGCAGCCGTGCGGCAGGTGCGGGTGCGCTGCGCCCGCCGCACTGGGGTGGCTCGCGCATGATGCGACTTCGGGTGTTGCCCCTCCGCTGCCACCAACGCGGAGACCAACATCATGCGGCCTTGTCACCCCCTCCGCCTCCCCGGAGCGGACCTGTGGCCCGCCCGGGGCGGGGGGAATCAGGGGGCGCGGTTTCCGCGCGGTCGGCCCGGCGGTGATGCCGGGCTGTTTCGCTCGCGGGGGTCCGGGTTACGTTCCTGCGACCGGCCACTGATAGTAATGTCAGGCCGATGCCCGCGTCCAGCCCGCACGGACAGGCCATGCCCCGGACGGCCCCAGGAATCAGCCCCCCCATAGTTGGGTCGATCTCACCCCATTGCGCCTGCGTTGCTCGCCACGCGGCTCCCGGGCCGGCCGGCCGCGTGTCGCCACCGCGTGGAGCCGGGCCCCATCGGGTCGGCGTCCCCCCAAGCGTCCCGCACACCGGACTATACCGCATAGCCCCGCGCCTCCCGTGCCTGCATGCGGACCGCCCGTTCGGCGTTGTGCGCGGACCAGCCCTACCGCCTCCACAGTCCCACGGCGTTGGGCAACTGCCGGCTCGGCCGGGGCGTGAGCGAAGCCCCGAGCGCCACGCGTACGCCCTCCGGCCGACGTCGCGGGGCGGTGCCCGTGTGGGTCCCCTTCCACTTGAGACCCGCTCTTCGCTTAGGAGAGGGTACTGCTTCGCCTACCCCGGACGTGTCGGAGATCAGCAGTGTCGTCGTAGTTCCCGGCTTTCATCGCCCGCCCAGGCTACCCTTTACGAGTCAACGGCCCCCACCGCGTCTGCCTCCGCGAGAACGGAACTTCCATCGCACATAGAGTCGCGACGAGCCGGACCCGCCCTGATGCGGTGTCCGCCCAGGTGCCGCTGCGGGCCGCCCTTCCGCAGTCTCCCGCGTTTTGACGTCACCGGCCAAACTATGCGGAGACAGTAGTGAGCCTCCCGCAGGGCGCCGCCTATCGCTGCGCGGGGGCTTATCATATGAGCTCTCCTTTTGCCTACGGAAGCCCGCGGGCGCTAGCGCCCCGCGGGCGGGGCCGACAATGGGGTATCGCGACGTAATCGTCCCTCTTAATCCGGCGTGCCCGCGAGCAGTTCGCCCACCGCCCCTGAGTGCCGGCCCACCCCGTAGGGGGATAAGGGTTGGGGAGCGCCGTACAAGCTGCATTGGGCGCAGAGATCCGAGCTCCTGTGCCCTGATGGTCCCCCGGACCAGTGTGTCACTACACCATGGCCTCCTTTGGCCGTGGGGCCGGCCGCATGGACCCTCGCCGGGCTCCAAGCGCTTCCGCTCGCACTCCTCGCCTAGCGACCACGTCCGCCCCTGGTCCGTCAGGCCGCCTGGCGCCGCTCGTCTGTGCACGGGCCATATTTCGCAACCCTCAGCGCCACAAGAAACCACCGGTACTTCGCGGAATACGGTGACGCCACCGCGGTGGACCACCTACCGGATCGAGCGTCATCGGTGGGGGTGATGCTGTCCCCTGGGTCAGTGGGACGAGGTTCGGTCCGGAGCACCAGGTCCCCAGTCGCGTGGGGGTAGTGGAGCCCAGGGGGACTTCTAGCAGCACACGTCCCCGCTGGCGAGATGTGGGGCGATCGCCATGATCTCCGACCAACGCTAGACCGAGGCCTCTGGTGGAGCCGCGCGGGGGAGCCGGGACGCGCAAAGGTCGCCACGCATCTGTTGGTCGGGGGCCAGCCCGTTGGAGCGGCATCGCTCGCGTTGGCGGCATCGGAGGTGGGAGTGACGACTTCCGTTGTGCCAGTGCGGCGCGTGGAGAGAGCGGGCCCCCGGGAGAGGCTTATGGGGAGAAGAGTGAGGATGGGGTCGCTGCGCTTGCGCCGTACGGGAGCTTCGCGGGCACGACCCGGCGTCCCCCAAGGTCCGACCGATCGGGACCCCCAGAGGGAGACGCGGCTTGGGGCGTCAAGGTTCCGCCGATGACGCGCGAGCGAGCCGCCGGAAAATCCCTAATTCCCTGCGGAGGCGCCTCGGGGGTCTATGGTCGAGGGCTGCGAGGGTGCATGTGTCCGTTGGCTAGAGTGCCCACACGATTGTTCGGACGGTTCCTGGCTCCGCCAGCGGAGGGGGGCCGGAGTGGTCACAGCGGGGGGATGCGTTCGTCGCCGGCGACTGGGGAGTATGCGGGCGGAGCCGGGCGCGAGCGAGAAGCTCCGAACGGCAGCGGCTGCCACGCCGGAGGGCGTGGCCGTCCGCCAGGGGCCGGGGGGCCGGATTTAGGGAGGACCCATCAAGGAGCGCTGGGCGCGACATTCGTCGAATAGGACGGGCGGCTCTGTGGCGCTCGAGGGCCCCCCGTTCCGAGGGGGTCCGGCGGGGGGAGGGCCCCGAATGTGGAACCATCGCGGATCGCCCCGCGGACGTGTCGTGCGCGGGTACCGCACGCTTAGGCCGCCGGCCCAGGGATTCAGATGTAAGCCCGGGGCACACAGCTGTCTGTCGGCGTGGGTCGGGGTCCGTTTTGGAGGGGAGCGATGGAGGCGGTATGGCAGGCCCTTCGATTGCGTCGCCCTGGCCCTGGGCCGCGAGGGGGTGCCGCGTACTCGCCTTTTTCTGGAGTTCGCCCCGCGCGGCGTGTATGTTCAACGGAGAAGGCAGCCCAGGCGGAGAACTCGCCGGGAAGGGTGGGGGCGCCGACCACGTCCTTCGGGCTGCGACGCACGCCCGGCCGCACTAAGTGTCTCCCGGCGGGAATTGTGGCCATTGGTGTGCCAATTACGATGCGAGGAGCGTGTTGGGTGCGGCGCATGCGACTCGTGCCCGCGAGTGATGCAGGGCACACGCATTACCGGCGCTGGCCGCGCCGGGAGACTGTTAAACGTTGTAGAGCCCTGTCAGTACGAGCGATCAGGCCGCGTTCCTGTGGGGTGGGGTAGCGCCGGCCGTTTTGGGTGTTGTCTCCAGAGCGTGGCGGACCCGGGCTTGCCGTCGGCTACCGGGCTCGCTGCCCGCGCGCTGGCCTACTCCAGCAGCAAGGTTCGCCGGGAGGGAACAGTTACGGTCTAAGACCCAACCGGCGCCGGGTCCTTGGGCTGGGACTTGGGGTGAAGTCGGCTGAGTGAGGACGTCAGAGCGGCGTACGCCGACCCACGGAATACGTCTGGCACGATAGGACGTTGACCAGCGCACCTTCTGGCGGATCGGAGATGGATCCGGGGTGCGCGGGTCTAGGTTGCTGATACCATCAGAGCCAATTGGGACTACCCTCGTTTGCGGGGTGTCTGGCGCGGGCGAAATAGTTACCCACGGGGTGGGCGTGGCGTCTCGGCATCGACTGATTGCCCGGGTGACGGGCGCTGTGGGTGCGGTGCGAGTGCCTGGACGGAGCACGAATGGCGCGTTGGAAGAGGCCTGCGGGCGTGCAGAGGCTCAGAAGGCGGTTGTCAGGCCATTGCAACCAGGCAGTCGATATCGGCATCAAAGCGCGATACCCGGTGTCCGGTGAGGATGAGGAGGCGGATGCTATCGTGCCACACCGGCATGCGGGGTGCATGAACTGCCTCTCCCCTTGCGACGCTGGCTCGTAAGCTGCTTGTGATTAGCCAGTGGGGTACCGATTAACCGGGGTGCCGTGGTCTCCGGCGCATGAGGGCCCGACCGGAAAGCGGCGGCGCTAGGGTCATGTGGCCGTGGAGGCGGCGCCGGGGACTAAGCCGGCCGCCACGGGCAGAGCGCGCGGAGAGACTGCACGGGGCGACGCAGGCAGGTGCGACCTCTGCCCACGCAGCGGGCGTAGCCGCCGAACCGGGCGGTGGGCGGCGAAACGGCCACCCCGGAGGGAAGTATTACAGAAAGGGGACCTCCGGCCGACAATCCGGCGCGAAGGCCTGCAGGCATTTAGCGGTAGGGCCGGTCGCGTGCTCGGAGTGGGGGGGGATGTTCGGTGTGAGCCGATCTGCCTAGCTCCTGGTGCACGGGCGTGGCGGGCAGCCGGGGACGACTCGGGGCCTGTCTGGGGAAGTGGGGCCCCGGCTTCCGGCGGGCCTGCGGCCCGCCCTGCACCCTGGGCGGGGCGCGGGCCGGAGAGTCCAACCCGGGGCGAGTCATCAACCCGGATCATCAGGTAGGACGGCTTCGCGGAGCTTTGGCGGCTAGGGGGGTGGAAGGCCTGCAAGGCCGGTCACCAAGCCACCTCTGGGACGGAGCGCGGTTTGTTTCAGGAGCCCGGGATCACGGTCCGTGAGCACCAGGGGGCGCAGGTCGGGGCGTAGTCAGAATGGGCGACGAGCCTAGCGGGCGCGTCAGCCTCGTGACTGGTGGTTCCGCCGCAGGACCGTCTCTCGCATCGAGGGTAACCGATGGGCCCCACTCGGCGGGGGCCCAAAAGGAGCCCAGGGACGATCGCTATGCGCCCCTATCCTGCGTCTGGGCACCTCTGGCGGAGTGGGGGCCCGGTTGAAGGCCAAGGCACCGGGGAGGAACATGGTCAGTCACTGGGGGCGCGGGGTAACTATCGTGTGCGGTCCCGTGCGAGTATTCCTACGGGTGTGTTTGCTGCGGCCCAACATCGGGGGTTCTTGTGCGGCGTTCCCTGGTGTGTGTCACAAGCTTCCACGAGAACCGCGTAGTCCCCGCAGGGGTTGGTTCGCACCGGGGGCCCTTCGCCGAATTCATACTGTCGGGTTGACCCCGCGTTACGCTTGTCATACGCGCGGGGACCCTGCCACCGCCCATCGCCACCAACTGGGTGGGGGCGGTGGGATGAGTGGCTGCCGGTTGCTCTGGAGGGCCGCCGCAGGGCAAAAACTGAACGTGCGGGGTTGGACATTTGCGTTCGG
>SRX2526907
ATGGGAGGGGGGCTCCCGAGGGCCCGGCTTCCACCCCGGAACGACCCGGCACCACCACGCGTCCGTATATCGCTACGCAGAAACCGAGAGCCACCCGGACCCCTCATGCCGTGCACGAGCCCGGAACGCACCCCGGGTGAACCAAGCCTACGGGCCCGACCCGAAATACCCCTTAACTGGGGGACCTAGGCCAGAGCACGTACAGAGTACCCTTTTTTGGCACCCCAAGCCTGCTCTCCCACCCATGGCCGGGTGCATGTGCACCATCTAGTCCCAACGTACCCTCACACCCTTGCTCGGTGACCGGTCCAAGTCCACTTTTCGAGGGGCCCTGACCAATAGCGGGGCCAACGCACTAAGCCCGTCCGGCCCACGGTACGTCTCCCCCCGGCTGGCGTGGGGATACCCTTACTCGCATCAGCCCAAACTCTCCCCGCAGCCTCTAGCTCTCCCCCGGCAGCAAAAGTAGTGTGCCACCTGAGTGCCCCCCCTGCCCTTGGTGGTCCCTGCGTCGGCTGACGTCCCATGCATAGGAGCGCCCTCGTCAGCCCCGCTAGCCCTTAGGAACCCCCCAAACTAAAATACGAGCGATTGCACCGAGCGACGTCCCGCAGTCGTCCCCGCCGCACCTTCCCGCCCTCCGTTACCCGGTCCGCCTTCAGCCGCCCTTCCCCTGCGTCAAGCCCCCTCTAACCCCTTGCCAACAAACAACCGGCCAAGCCCGGGGGACCTGTCCGCGTATCTCCCCGTCGGCCCCCCGTGCCGCACCCGACCGTCTACACGCGTGACATCGCCTGGCGCCTTGGGCGTTCCTCAATGCTTCGACCTCGTCGCGGGCCGCGGACCATAACCCCTTAAGCCCGCAACTCGTGATCGAGCCGCCAGCCGACCTTCCTGGCGTGCCTCTAGCCGGTATTACGCGGGCCCTTGGGGCCATATTCTCCGGTTCACCGCCCCGTATGATAACTCCCTCTGCCGCACTTGATGTCCGCCCTCGTTCGCGTCCTGCACGCTGGTCACTGGCGCTCGAGTCCAGATCATGCTCGTAGCCCCCGCGGAACGTTGCGCCCGAAGCATTCCGGCACCCCTGGTACCCCTCCCTCCCCAGCCCCCCGATACGGAGCCCAATGCTTCGTTAATGTCGTCGCAACCCGGTTAACACCTCCACACCACTGGGGCGTCCGAAAGCGGCAGTTGTGCTCCTGCCCAGCCATGCGACCGCACAAGACCTCGCGTATCCAAACTTTCCGAGACCCCCAAACTCCATCAACGGCGCCACGCCGAGCTTGGCAACGTCCCCGCCCTCAGATCGCCCCCCCGCCCACGCTCGCCGCGTGTGAACCGGAGATTCCACTACCACAAGGATAGCCCCCCCCCTCTAAGCCCGTCTCGCCGGCGCGTCGCGCTCTCGGGCATGGCAGCTCACGGATTAACAGCCCTGGTAGCGGGAACTCAACTGCCCACCGCCCGCTAAGGCCCCTTCAGGCGCGGTACCCACCCAGTCATCCCGACAGACCACGATGGTCACTCTGCCGCGCCGAACCTGTTGCGCAGCCTAACATCTATCAGCGATAGGCGCAGCCTTTGGACATGATTTCGGGTACTCTCACTCGCCCGCGCGTCACAGTCCCGTGAGGACGCGTCTCACGGAGTGGGGTGCCGGACCGCCCGTAGCGTGGTCGTCAAGTTGCTTTTCGACCCGCGCCCACTGGCGCACCCTCCGCCCACCGGCCCCGCAGCGTCGCGGCACCGCCGCCTGCCTCAGAGACGTACTCACCGAGGCGACCGCCCTTGCCCGAGTGCCGCTTTCGGGACGCACGGTACGCACCGGCACAACGGGCCCTCCGTGCCCTCGCGCTCTCGTTGCCCGAGCCCCCCACCTCACCTGCGCATTATCACTCGCCTGGTAGTCCCCTGCTGCCGGACTGGCTCGCGGGATACTGACACCGCGCCGCCAACACCGATAAGAGTCAAACTACCGGTCCTAAAGCCGCCGGAAGCAGCCGTGCCGCAGGTGCGGGTGCGCTGCGCCCGCCGCACTGGGGTGGCCCGCGGACGATGCGACTTCGGGTGTTGCCCCTCCGCTGCCACCAACGCGGAGACCAACATCATGCGGCCTTGTCACCCCCTCCGCCTCCCCGGAGCGGACCTGTGGCCCGCCCGGGGCGGGGGGAATCAGGGGGCGCGGTTTCCGCGCGGTCGGCCCGGCGGTGATGCCGGGCTGTTTCGCTCGCGGGGGTCCGGGTTACGTTCCTGCGACCGGCCACTGATAGTAATGTCAGGCCGATGCCCGCGTCCAGCCCGCACGGACAGGTCATGCCCCGGACGGCCCCAGGAATCAGCCCCCCCATAGTTGGGTCGATCTCACCCCATTGTGCCTGCGTTGCCCGCCACGCGGCTCCCGGGCCGGCCGGTCGCGTGTCGCCACCGCGTGGAGCCGGGCCCCATCGGCTCGGCGTCCCCCCAAGCGTCCCGCACACCGGACTATACCGCATAGCCCCGCGCCTCCCGTGCCTGCATGCGGACCGCCCGTTCGGCGTTGTGCGCGGACCAGCCCTACCGCCTCCACAGTCCCACGGCGTTGGGCAACTGCCGGCTCGGCCGGGGCGTGAGCGAAGCCCCGAGCGCCGCGCGTACGCCCTCCGGCCGACGTCGCGGGGCGGTGCCCGCGTGAGTCCCCTTCCACTTGAGACCCGCTCTTCGCTTAGGAGAGGGTACTGCTTCGCATACTCCGGACGTGTCGGAGATCAGCAGTGTCGTCGTAGTTCCCGGCTTTCATCGCCCGCCCAGGCTACCCTTTACGAGTCAACGGCCCCCACCGCGTCTGCCTCCGCGAGAACGGAACTTCCATCGCACATAGAGTCGCGACGAGCCGGACCCGCCCTGATGCGGTGTCCCCCCAGGTCCCGCTGCGGGCCGCCCTTCCGCAGTCTCCCGCGTTTTGACGTCACCGGCCAAACTATGCGGAGACAATATTGAGCCTCCCGCAGGGCGCCGCCTATCGCTGCGCGGGGGCTTATCATATGAGCTCTCCTTTTGCCTACGGAAGCCCGCGGGTGCTAGCGCCCCGCGGGCGGGGCCGACAATGGAGTATCGCGACGTAATCGTCCCTCTTAATCCGGCGTGCCCGCGAGCAGTTCGCCCACCGCCCCTGAGTGCTGGTCCACCCCGTAGGGAGATAAGGGTTGGGGAGCGCCGTAAAAGCTGCATTGGGCGCAGAGATCCGAGCTCCTGTGCCCTGATGGTCCCCCGGACCAGTGTGTCACTACACCATGGCCTCCTTTTGCCGTGGGGCCGTCCGCATGGACCCTCGCCAGGCTCCAAGCGCTTCCGCTCGCACTCCTCGCCTAGCGACCGCGTCCGCCCCTGGTCCGTCAGGCCGCCTGGCGCCGTTCGTCTGTGCACGGGCCATATTTCGCAACCCTCAGCGCCACAAGAAACCACCGGTACTTCGCGGGATACGGTGACGCCACCGCGGTGGACCACCTACCGGATCGCGCGTCATCGGTGGGGGTGATGCTGTCCCCTGGGTCAGTGGGACGAGGTTCGGTCCGGAGCACCAGGTCCCCAGTCGCGTGGGGGTAGTGGAGCCCAGGGGGACTTCTAGCAGCACACGTGTTGATTACCGAGATGTGGGGCGATCGCCATGATCTCCGACCAACGCTAGACCGAGGCCTCTGGTGGAGCCGCGCGGGGGAGCCGGGACGCGCAAAGGTCGCCACGCATCTGTTGGTCGGGGGCCAGCCCGTTGGAGCGGCATCGCTCACGTTGGCGGCGTCGGAGGTGGGAGTGACGACTTCCGTTGTGCCGGTGCGGCGCGTGGAGAGAGCGGGCCCCCGGGAGAGGCTTATGGGGGGAAGAGTGAGGATGGGGTCGCTGCGCTTGCGCCGTACGGGAGCTTCGCGGGCACGACCCGGCGTCCCCCAAGCTCCGACCGATCGGGACCCCCAGAGGGAGATGCGGCTTGGGGCGTCAAGGTTCCACCGATGACGCGCGAGCGAGCCGCCGGGAAATCCCTAATTCCCTGCGGAGGCGCCTCGGGGGTCTATGGTCGAGGGCTGCGAGGGTGCATGTGTCCGTTGGCTAGAGTGCCCACACGATTGTCCGGAAGGTTCCTGGCTCCGCCAGCGGAGGGGGGCCGGAGTGGTCACAGCGGGGGGATGCGTTCGTCGCCGGCGACTGGGGAGTATGCGGGCGGAGCGGGGCGCGAGCGAGAAGCTCCGAACGGCAGCGGCTGCCACGCCGGAGGGCGTGGCCGTCCGCCAGGGGCCGGGGGGCCGGATTTAGGGAGGACCCATCGAGGAGCGCTGGGCGCGACATTCGTCGAATAAGACGGGCGGCTCTGTGGCGCTCGAGGGCACCCCGTTCCGAAGGGGTCCGGCGGGGGGAGTGCCCCGAATGTGGAACCATCGCGGATCGCCCCGCGGACGTGTCGTGCGCGGGTACCGCACGCTTAGGCCGCCGGCCCAGGGATTCAGATGTAAGCCCGGGGCACACAGCTGTCTGTCGGCGTGGGTCGGGGTCCGTTTTGGAGGGGAGCGATGGAGGCAGTATGGCAGGCCCTTCGATTGCGTCGCCCTGGCCCTGGGCCGTGAGGGGGTGCCGCGTACTCGCCTTTTTCTGGAGTCCGCCCCGCGCGGCGTGTATGTTCAACGGAGAAGGCAGCCCAGGCGGAGAACTCGCCCGGAAGGGTGGGGGCGCCGACCACGTCCTTCGGGCTGCGACGCACGCCCGGCCGCACTAAGTGTTTCTCGGCGGCAATTGTGGCCATTGGTGTGCCAATTACGATGCGAGGAGCGTGTTGGGTGCGGCGCATGCGACTCGTGCCCGCGAGTGATGCAGGGCACACGCATTACCGGCGCTGGCCGCGCCGGGAGAGTGATTCACGTTGTAGAGCCCTGTCAGTACGAGCGATCAGGCCGGGTTCCTGTGGGGTGGGGTAGCGCCGGCCGTTTTGGGTGTTGTCTCCAGAACGTGGCGGACCCGGGCTTGCCGTCGGCTACCGGGCTCGCTGCCCGCGCGCTGGCCTACTCCAGCAGCAAGGTTCGCCGGGAGGGAACAGTTACGGTCTAAGACCCAACCGGCGCCGGGTCCTTGGGCTGAAACTTGGGGTGAAGTCGGCTGAGTGAGGACGTCAGAGCGACGTACGCCGACCCACGGAATACGTCTGGCACGATAGGGCGTTGACCAGCGCACCCTCTGGCGGATCGGAGATGGATCCGGGGTGCGCGAGTCTGGGTTGCTGATACCATCGGAGCCAATTGGGACTACCCTCGTTTGCGGGGTGTCTGGCGCGGGCGAAATAGTTACCCACGGGGTGGGCGTGGCGTCTCGGCATCGACTCATTGCCCGGGTGACGGGCGCTGTGGGTGCGGTGCGAGTGTCTGGACGGAGCACGAATGGCGCGTTGGAAGAGGCCTGCGGGCGTGCAGAGGCTCAGAAGGCGGTTGTCAGGCCATTGCAACCAGGCAGTCGATATCGGCATCGAAGTGCGATACCCGGTGTCCGGTGAGGATGGGGAGGCGGGTGCTATCGTGCAACACCGGCATGCGGGGTGCATGAACTGACTCTCCCCTTGCGAGGCTGGCTCGTAAGCTGCTTGTGATTAGCCAGTGAGGTACCGATTGACCGCGGTGCCGTGGTCTCCGGCGCATGAGGGCCCGACCGGAAAGCGGCGGCGCTAGGGTCATGTGGCCGTGGAGGCGCCGTCGGCGACTAAACCGGCCGCCACGCGCAGAGCGCGCGGAGAGACTGCACGGTGCGACGCAGGCAGGTGCGACCTCTGCCCACGCAGCGGGCGTAGCCGCCGAACCGGGCGGTAGGCGGCGAAACGGCCACCCCGGAGGGAAGTATTACAGAAAGGGGACCTCCGGCCGACAATCCGGCGCGAAGGCCTGCAGGCATTTAGCGGTAGGGCCGGTCGCGTGCTCGGAGTGTAGGGGGATGTTCATTGTGAGCCGATCTGCCTAGCTCCTGGTGCACGGGCGTGGCGGACAGCCGGGGACGACTCGGGGCCTGTCTGGGGAAGTGGGGCCCCGGCTTCCAGCGGGCCTGCGGCCCGCCCCGCACCCTGCGCGGGGCGCGGGCCGGGGAGTCTAACCCGGGGCGAGTCATCAACCCGTATCATCAGGTAGGACGGCTTCGCGGAGCTTTGGCGGCTAGGGGGGTGGAAGGCCTGCAAGGCAGGTCACCAAGCCACCTCTGGGACGGAGCGCGGTTTGTTTCAGAAGCCCGGGATCACGGTCCGTGAGCACCAGGGGGCGCAGGTCGGGGCGTAGTCAGAATGGGTGACGAGCCTAGCGGGCGCGTCAGCCTCGTGACTGGTGGTTCCGCCGCAGGACCGTCTCTCGCATCGAGGGTAACCGATGGGCCCCACTCAGCGGGGGCCCAAAAGGAGCCCAGGGGCGATCGCTATGCGCCCCTATCCTGCGTCTGGGCACCTCTGGCGAAGTAGGGGCCCGGTTGAAGGCCAAGGCACCGGGGAGAAACATGGTCAGTCACTGGGGACGCGAGGTAACTATCGTGTGCGGTCCCGTGCGAGTGTTCCTACGGGTGTGTTTGTTGCGGCCCAACATCGGCGGTTCTTGTGCGGCATTCCCTGGTGTGTGTCACAAGCTTCCACGAGAACCGCGTACTCCCCGCAGGGGTTGGTTCGCACCGGGGGCCCTTCACCGAATTCATACTGTCGGGTTGACCCCGCGTTACGCTTGTCATACGCGCGGGGACCCTGCCACCGCCCATCGCCACCAACTGGGTGGGGGCGGTGGGATGAGTGGCTGCCGGTTGCACTGGAGGGCCGCCGCAGAGCAAAAACTTAACGTGCGGGCTTGGACATTTGCGTTCGG
>SRX2526908
ATGGGAGGGGGGCCTCCGAGGGCCTGGCTTCCACCCCGGAACGACCCGGCACCACCACGCGTCTGCATATCGCTACGCAGGAACCAAGAACCGCCCGGACCATTCACGCCGTGCACGAGCCCGGAACGCACCCCCGATGAACCAAACCTACGGGCCCGACTCGGAATACCCCTTAAGTGTGGGACCTAGGCCAGGGCAAGTACAGAGTACCCTTTTTTGGCACGGCAAGCCTGCCCTCCCACCCATGGCCGGGTGCATGTGCACCATCTAGTCCCATCGTACCCTCACACCCTTGCTCGGTGACCGGTCCAAGTCCACTTTTCAGGGGGCCCTGACCAATGGCGGAGCCAACGCGCTAAGCCCATCCGGCCCACGGTACGTCGCCCCCCGGCTGGCATGGGGATACCCTTACCCGCATCAGCCCAAACTCTCGCCGCAGCCTCTAGCTCTCCCCCAGCAGCAAAATCAGTGTGCCATCTGAGTGCCCCCCCTGCCTTTGGTGGTCCCTGCGTCGGCTGACGACTCCTGCATAGGAGCGCCCTCGTCAGCCCCGCTAGCCCTTAGGAACCCCTCAAACTAAGATACGAGCGATTGCACCGAGCGACGCCCCACAGTCGTCCCCGCCGCACCTTCCCGCCCTCCGTTACCCGGTCCGCTTTGAGCCGCCCTTCACCTGCGTCAAGCCCCCTCTAACCCCTTTCCAACAAACAACCGGCCAAGCCCGGCGGACCCGTCCGCGTATTTCCCCGTCGGCCCCCCGTGCCGCACCCGACCATCTCCACGCGTGCCATCGCCTGGCGCCTTGGGCGTGCCTCAATGCTTCGACCTCGTCGTGGGCAGCGGACCATAACCCTTTAAGCCCGCAACTCGTGATCGAGCCGCCAGTTGACTTTCCTAGCGTGCCTCTAGCCAGTATTACGGGGGCCCTTGCGGCCATATTCTCCGGTTCACCGTCCCGTATGATAACTCCCTCTGCCGCACTTGATGTCCGTCCCCGTCCACGTCCTGCACGCCGGTCACTGGCGCTCGAGTCCAGATCATGCTCGTAGTCCCCGCGGACCGTCGCGCCCGAAGCATTCCGGCACCCCTGGTACCCCCCCCCCCCCAGCCTCCCGATACGGAGCCCAATGCTCGATTAATGTCGTTACAATCCGGTTAACACCTCCACACCGCGGGGACGTCCGAAAGCGGCAGTTGTGCTCCTGCCCAGCCATGCGACCGCACAAGACCTCGCGCATCCAAACCTTCCGAGACCCCCAAACTTCATCAACGGCGCCACGCCGAGCTTGGCAACGTCCCCTCCCTCCCATCGCCCCCCCGCTCACGCTCGCCACGTGTGAACCGGAGATTCCACTACCACAAGGATAGCCCCCCCCCTCTAAGCCCGTCTTGCCGGTGCGCCGCGCTCTCGGGCATGGCAGCTCACGGATTAGCAGCCCTGGTACCGGGAGCTCAAGCGCCCATCGCCCGCCAAGGCCCCTAAGGGCGCGGTACCCACCCCGTCATCCCGATAGGCCACGAGGGTTAATCCGCCGCGCCGAACCTGTTGCGCAGCCTAACATCTATCAGCGATACGTGCAGCCTTTGGGCACGATTTCGGGTACTCTCACTCGCCCGCGCGTCACAGTCCCGTGAGGACGCGTCTCTCGGAGTGGGTTGCCGGACCGCCCGTACCGTGGCCGTCAAGTTGCTTTTCGACCCGCGCCCACTGGCGCACCCTTCGCCCACCGGCCCCGCAGCGTCGCGGCACCGCCGCCTGCCTCCGAGACGTACTCATCAAGGCGACCGCCTTTGCCCGAGTGCCGCTTCAGGTACGCACGGTACGCACCGGCACAACGGGCCCTCCGTGCCCTCGCCCTCTCGTTGCCCGAGCCCCCCACCTCACCTGGGCATTATCACTCGCCTGGTAGTCCCCTGCTGCCGGACTGGCCCGCGGGATGATGATACCGCACCGCCAACACCGATAAGAGCCAAACTACCGGTTCTAAAGCCGCCAGACGCAGCCGTGGGGCAGGTGCGCGCGGGCCGCGCCTGCCGCACTGGGGTGGCCCGCGCACGATGCGACTTCGGGTGTTGCCCCTCCGCTGCCCCCAGCGCGGAGGCCAACATCATGCGTCCTTGTCAGCCCCTCCGCCTCCCCGGAGCGGACCTGTGGCCCGCCTGAGGCGAAGGGAATCAGGGGGCGCGGTTTCCGCGCGGTCGGCCCGGCGGCGATGCCGGGCTGTCTCGCTCGCGGGGGTCCGGGTTACGTTCCTGCGACCGGCTTCTGATAGTCTTGTCAGGTCGATGCCCGCGTTCAGCCCGCACGGACAGGTCGTGCCCCGGACGGCCCCAGGAATCAGCCCCCCCATAGTTGGGTCGATCTCACCCCATTGTGTCTGCGTTGCTCGCCACGCGGCTCTCGGGCCGACCGGTGGCGCGTCGCCACCGCGTGGAGCTGGGCCTCATCGACTCAGCGTCCCCCCAAGCGTCCCGCACACCGGACTATGCCGCATAGCCCCGCGCCTCCCGTGCCTGCACGCGGACCGCCCGTTCGGCGTTGTGCGCAGACCAGCCCTACCGCCTCCACAGTCCCACGGCGTTGGGCAACTGCCGGCTCGGCCGGGGCGTGAGCGAAGCCCCGAGCGCCGCGCGTACGCCCTCCGGCCGGCCTCGCGGGGCGGTGCCCGTGTGAGTCCCCTTCCACTTGAGACCCGCTCTTCGCTTAGGAGAGGGTACTGCTTCGCATACTCCGGACGTATCGGAGATCGGCAGTGTCGTCGTAGTTCCCGGCTTTCATCGCCCGCCCCGGCTACCCCTTACGAGTCAACGGCCCCCCCCGCGTCTGCCTCCGCGGGAACGGAACTTCCGTCGCACATAGAGTCGCGACGAGCCGGACCCGCCCTGATGCGATGTCCGCCCAGGTGCCGCTGCGGGCCGCGCTTCCGCAGTCTCCCGCGTTGTGACGTCACCGGCCAAACTATGCGGAGACAATAGTGGGCCTCCGGCAGAGCACCGCCTATCGCTGCACGGGGGCTTATCATATGAGCTCTCCTTTTGCCTACGGAAGCCCGCGGCTGCTACCGCCCTTCGGGCGGGGCCGACAATGGGTTATCGCGACGTAGTCGTCCCTCTGAATCCGGCTTGCCCGCGAGCAGTTCGCCCACCGCCCCTGAGTGCTGGCCCACCCCGTAGGAGGATAAGGGTTTGGGAGCGCCGTAAAACCTGCATTGGGCGCAGGGATCCGGGCTCCCGTGCCCTAATAGTCCCTCGGACCAGTGTGTCAATACACCATGGCCTCCTTTTGCCGTGAGGCCGTCCGCATGGATCCTCGCCGAGCTTCAAGCGCTTCCGCTCGCACTCCTCACCTAGCGACCACGTCCGCCCCTGGTCCGTCAGGCCGGTTGGCGCCGTTCGTCTGTGCACGGGCCATATTTCGCAACCCTCAGCGAGCTAAGAAACCACCGGTACTGCGCGGGATGCGGTGACGCCACCGCGGTGGACCACCTACCGGATCGCGCGTCAGCCGTGGGGGTGACGCTGTCCCCTGAGTCAGTGGGACGAGGTTCGGTCCGGCGCACCAGGTCCCCAGTCGCGTGGGGGTAGTGGAGCCCAGACAAGGCGGAGCGCGCACGCGTCCCCGCTGGCGAGATGTGGGGCGATCGCCATGATCTCCGACCAACGCTAGACCGAGGCCTCTGGTGGAGCCGCGCGGAGGAGCCGGGACGCGCAAAGGTCGCCACGCATCTGTTGGTCAGGGGCCAGCCCGTTGGAGCGGCATTGCTCGCGTTGGCGACGTCGGAGGTGGGCGTGACGACTTCCGTTGTGCCGGTACGGCGCGTGGAGAGAGCGGGCCCCCGGGAGGGGCTTGTGGGGGGAAGAGTGAGGCTGGGGTCGCTGCGCTCGCGTCGTACGGGAGCTTCGCGGGCACGGCCTGGTGTCCCCCGAGCCCCGACCGATCGGGGCCCCCAGAGGGAGATGCGGCTGGGGGCGTTCAGGTTTGAGCGATCACGCGCGAGCGGGCCGGCGGGAAATCCCTAATTCCCTGCGGAGGCGCCTCAGGAGTCTATAGTCGAGGGTTGCGAGGGTGCATGTGTTCGCTGGCTAAAGTGCCCACACGATTGTCCGGACGGTTCCTGGCTCCGCCAGCGGAGAGGGTCTGGAGTGGTCACAGCGGGGGGATGCGTTCGTCGCCGGCGACTGGGGAGTATGCGGGCGGGGCGGGGCGCGAGCGAGAAGCTCTGAACGGCAGCGGCTGCCCCGCCGGAAGGCGCGGCCGTCCGCCATGGTCCGGGGGGCCGGATTTGGGGAGGACCCATCGAGGAGCGCTGGGCGCGACATTCGGCGAATAGGACGGGCGGCTCTGTGGCGTTCGAGGGCACCCCGCTCCGAGGGGGTCCGGCGGGGGGAGGGCCCCGAATGTGGAACCATCGAGAATCGCCCCACGGACGTGTCGTGCGCGGGTACGGCACGCTTAGGCCGCTGGCCCAGGGATTCAGATGTAAGCCCGGGGCACACAGCTGTCTGTCCGCGTGGGTCGGGGTCCGTTTTGGAGGGGAGCGATGGAGGCGGTATAGCAGGCCCTCCGACTGCGTCGCCGTGACCGTGGGCCGCAAGGGGGCGCCGCGTACTCGCCCTTCTCTGGAGTTCGCCCCGGGCGGCGTGTATGTTCAACGGACAAGGCAGCCCAGGCGGAGAGCCCGCCCTGAAGGGCGGGGGCGCCGACCAGGTCCTTCATGCTGCGACGCACGCCCGGCCGCACTAAGTGTTTCCCGGCGGCAATTGTGGCCATTGGTGTGCCAATTACGATGCGAGGAGCGTGTTGGGTGCAGCGCATGCGGCTCGTGCACGCGAGTGATGCAGGGCACACACATTACCGGCGCCGGCCGCGCCGGGAGACTGTTAAACGTTGTAGAACCCTGTCAGTACGAGCGATCAGGCCGCGTGCCTGTGGGGTGGGGTAGCGGTGGCTGTCTTGGGTGTTGTCTCCAGAGCGTGGCGGACCCGGGCTTGACGTCGGCTACCGGACTCGCGGCCCGCGCGCTGGCCCACTCCAGCAGCAAGGTTCGCCGGGAGGGAACGGTTACGGTCTAAGACCCAACCGGCTCCGGGTCCTTGAGCTGAAACTCGGGGTGAAGTCGGCTGAGTGAGGACGTCAGCGCGACGTACGCCGACCCGCGGAATACGTCTGGCACGATAGGACGTTGGTCAGCGCACTCTCTGGCGGATCGGAGATGGATCCGGGGTGCGCGGGTCTGGGTTGCTGATACCATCGGAGCCAAACGGGACTACCCTCGTTTGCGGGGTGTCTGGCGCGGGCGAAATAGTTACCCACGGGCTGGGCGTGGCATCTCGGCACGGACTCATTGCCCGGGTCACGGGCGCTGTGGGTGCGGTGCGAGTGTCTGGACGGAGCAGGAATGGGGCGTTGGAAGAGGCCTGCGAGCGTGCAGAGGCTCAGAGGGCGGTTGTCAGGCCATTGCAACCAGGCAGTCGGTATCGGTATCGAAGCGCGCTACCCGGCGCTCGGTGAGGCTGGGGAGGCGGGTGCTAACATACCTCACCGTCACGGGGAGCGCATGGACTGCCTCTCCCCTTTCGAGGCTGGCTCGTAAGCTGCTTGTGATCAGCCAGTGAGGTACCGATTGACTGCGGTGCTGTGGTCTCCGGCACATGCAGGCCCGACTGGAAAGCGGCGGCGCTAGGGCCATATGGCCGTGGAGGCGGCGCCGGGGACTAAGCCGGTCGCCACGCATGGAGCGCGCGGAGAGACTGTACGGGGCGATGCAGGCAGGTGCAACCCCTGCCCACGCAGCGGGCATGCCCGCCGAACCGGGCGGTGGGCGGCGAAACGGCCACCCCGGAGGGAGGTATGACAGAAAGGGGACCTCCGGCTGACAATCCGGCGCGAAGGCCTGCAGGCATTTAGCGGTGGGGCCGGTCGCGTGCTCGAAGTGTAGGGGGATATTCATTGTGAGCCGATCTGCCTAGCTTCTGGTGTACGGGCGTGGCGGGCAGTCGGGGAAGACTCGGGGCCTGTCTGAGGAAGTGGGGCCCCGGCCTTCGGCGGGCCTGCGGCCCGCCCTGCACCCTGCGCGGGGCACGGGCCGGGGAGTCCAACCCGGGGCGAGTCATCAACCCGGATCATCAGGTAGGACGGCTTTGCGGAGCTCTGGCGGCTAGGGGGGTGGAAGGCCTGCAAGGCAGGTCACTAGGCCACCTCCGGGACGGAGCGCGGTTTGCTTCGGGAGCCCGGGATCACGGTCCGTGAGCATCAGGGGGCGCAGGTCGGGGCGTAGTCAGAATGGGTGACAAGCCTAGCGGGCGCGTCGGCCTCGTGACTGGTGGTTCCGCCGCAGGACCGTTTCTCGCATCGAGGGTAACCGATAGGCCCCACTCGGCGGTGGCTCAAAAGGAGCCCAGGGGCGCTCGCTATGCGCCCCTATCTTGCGTCTGGGCCCCTCTGGCGAAGTAGGGGCCCGGTTGAAGGCCCAGGCACCGGGGAGGAACGTGGTCAGTCACCGGGGACACGAGGTAACTATCGTGCGCGGTCCCGTGCGGTTGTTCCTACGGGTGTGTTTGCTGCGGCCCAATATCGGCGGGCCTTCTGCAGCGTTCCCTGGTGTGTGTTACAAGCTTCCGCGAGAAACACGTAGTCTCCGCAGGGGTTGGTTCGCACCGGGGGTCCTTCGCCGAATTCGTACTGTCGGGTTGGCCCCGCGTTACGCTTGTCATACGCGCGGGAACCCTGCCACCGCCCATCGCCACCAACTGGGTGGGGGCGGTGGGATAAGTGGCTGCCGATTGCTCTGGAGGGCCGCCGCAGGGCACAAACTTAACGTGCGGGGTTGGACATTTGCATTCGG
>SRX2526909
ATGGGAGGGGGGCCTCCGAGGGCCTGGCTTCCACCCCGGAACGACCCGGCACCACCACGCGTCTGCATATCGCTACGCAGGAACCAAGAACCACCCGGACAATTCACGCCGTGCACGAGCCCGGAACGCACCCCCGGTGAACCAAACCTACGGGCCCGACTCGGAATACCCCTTAACTGTGGGACCTAGGCCAGGGCAAGTACAGAGTACCCTTTTTTGGCACGGCAAGCCTGCCCTCCCACCCATGGCCGGGTGCATGTGCACCATCTAGTCCCAACGTACCCTCACACCCTTGCTTGGTGACCGGTCCAAGTCCACTTTTCAGCGGGCCCTGACCAATGGCGGAGCCAACGCGCTAAGCCCATCCGGCCCACGGTACGTCTCCCCCCGGCTAGCATGGGGATACCCTTACCCGCATCAGCCCAAACTCTCGCCGCAGCCTTTAGCTCTCCCCCAGCAGCAAAATCAGTGTGCCATCTGAGTGCCCCCCCTGCCCTTGGTGGTCCCTGCGTCGGCTGACGACTCCTGCATAGGAGCGCCCTCGTCAGCCCCGCTAGCCCTTAGGAACCCCCCAAACTAAGATACGAGCGATTGCACCGAGCGACGCCCCACAGTCGTCCCCGCCGCACCTTCCCGCCCTCCGTTACCCGGTCCGCTTTGAGCCGCCCTTCCCCTGCGTCAAGCCCCCTCTAACCCCTTTCCAACAAACAACCGGCCAAGCCCGGCGGGCCCGTCCGCGTATTTCCCCGTCGGCCCCCCGTGCCGCACCCGACCATCTCCACGGGTGCCATCGCCTGGCGCCTTGGGCGTGCCTTAATGCTTCGACCTCGTCGTGGGCCGCGGACCATAACCCTTTAAGCCCGCAACTCGTGATCGAGCCGCCAGCTGACTTTCCTAGCGTGCCTCTAGCCGGTATTACGGGGGCCCTTGCGGCCATATTCTCCGGTTCACCGCCCCGTATGATAACTCCCTCTGCCCCACTTGATGTCCGCCCCCGTCCACGTCCTGCACGCCGGTCACTGGCGCTCGAGTCCAGATCATGCTCGTAGTCCCCGCGGAACGTCGCGCCCGAAGCATTCCGGCACCCCTGGTACCCCCCCCCCCCCAGCCTCCCGATACGGAGCCCAATGCTCGATTAATGTCGTTACAATCCGGTTAACACCTCCACACCGCGGGGACGTCCGAAAGCGGCAGTTGTGCTCCTGCCCAGCCATGCGACCGCACAAGACCTCGCGTATCCAAACCTTCCGAGACCCCCAAACTTCATCAACGGCGCCACGCGGAGCTTGGCAACCTCCCCTCCCTCCCATCGCCCCCCCGCTCACGCTCGCCACGTGTGAACCGGAGATTCCACTACCACAAGGATAGCCCCCCCCCTCTAAGCCCGTCTTGCCGGTGCGCCGCGCTCTCGGGCATGGCAGCTCACGGATTAACAGCCCTGGTACCGGGAGCTCAAGTGCCCATCGCCCGCCAAGGCCCCTAAGGGCGCGGTACCCACCCCGTCATCCCGATAGGCCACGAGGGTTAATCCGCCGCGCCGAACCTGTTGCGCAGCCTAACATCTATCAGCGATAGGTGCAGCCTTTGGGCACGATTTCGGGTACTCTCACTCGCCCGCGCGTCACAGTCCCGTGAGGACGCGTCTCTCGGAGTGGGGTGCCGGACCGCCCGTAGCGTGGCCGTCAAGTTGCTTTTCGACCCGCGCCCACTGGCGCACCCTTCGCCCACCGGTCCCGCAGCGTCGCCGCACCGCCGCCTGCCTCAGAGACGTACTCATCAAGGCGACCGCCTTTGCCCGAGTGCCGCTTCAGGTACGCACAGTACGCACCGGCACAACGGGCCCTCCGTGCCCTCGCGCTCTCGTTGCCCGAGCCCCCCACCTCACCTGGGCATTATCACTCGCCTGGTAGTCCGCTGCTGCCGGACTGGCCCGCGGGATGATGATACCGCACCGCCAACACCGATAAGAGCCAAACTACCGGTTCTAAAGCCGCCAGACGCAGCCGTGGGGCAGGTGCGCGCGGGCCGCGCCTGCCGCACTGGGGTGGCCCGCGGACGATGCGACTTCGGGTGTTGCCCCTCCGCTGCCACCAGCGAGGAGGCCAACATCATGCGGCCTTGTCAGCCCCTCCGCCTCCCCGGAGCGGACCTGTGGCCCGCCTGGGGCGGAGGGAATCAAGGGGCGCGGTTTCCGCGCGGTCGGCCCGGCGGCGATGCCGGGCTGTCTCGCTCGCGGGGGTCCGGGTTGCGTTCCTGCGACCGGCTTCTGACAGTAATGTCAGGTCGATGCCCGTGTTCAGCCCGCACGGACAGGTCATGCCCCGGACGGCCCCAGGAATCAGCCCCCCCATAGTTGGGTCGATCTCACCCCATTGTGTCTGCGTTGCTCGCCACGCGGCTCTCGGGCCGACCGGTGGCGCGTCGCCACCGCGTGGAGCCGGGCCTCATCGACTCAGCGTCCCCCCAAGCGTCCCGCACACCGGACTATGCCGCATAGCCCCGCGCCTCCCGTGCCTGCACGCGGACCGCCCGTTCGGCGTTGTGCGCGGACCAGCCCTACCGCCTCCACCGTCCCACGGCGTTGGGCAACTGCCGGCTCGGCCGGGGCGTGAGCGAAGCCCCGAGCGCCGCGCGTACGCCCTCCGGCCGGCCTCGCGGGGCGGTGCCTGTGTGAGTCCCCTTCCACTTGAGACCCGCTCTTCGCTTAGGAGAGGATACTGCTTCGCATACTCCGGACGTATCGGAGATCGGCAGTGTCGTCGTAGTTCCCGGCTTTCGTCGCCCGCCCCGGCTACCCCTTACGAGTCAACGGCCCCCCCCGCGTCTGCCTCCGCGGGAGCGGAACTTCCGTCGCACATAGAGTCGCGACGAGCCGGCCCCGCCCTGATGCGATGTCCGCCCAGGTGCCGCTGCGGGCCGCGCTTCCGCAGTCTCCCGCGTTGTGACGTCACCGGCCAAACTGTGCGGAGACAATATTGGGCCTCCGGCAGAGCACCGCCTATCGCTGCACGGGGGCTTATCATATGAGCTCTCCTTTTGCCTACGGAAGCCCGCGGCTGCTACCGCCCTTCGGGCGGGGCCGACAATGGGTTATCGCGACGTAGTCGTCCCTCTGAATCCGGCTTGCCCGCGAGCAGTTCGCCCACCGCCCCTGAGTGCTGGCCCACCCCGTAGGAGGATAAGGGTTTGGGAGCGCCGTAAAACCTGCATTGGGCGCAGGGGTCCAGGCTCCCGTGCCCTAATAGTCCCCCGGACCAGTGTGTCAATACACCATGGCCTCCTTTTGCCGTGGGGCCGTCCGCATGGACCCTCGCCGAGCTTCAAGCGCTTCCGCTCGCACTCCTCACCTAGCGACCACGTCCGCCCCTGGTCCGTCAGGCCGGTTGGCGCCGTTCGTCTGTGCACGGGCCATATTTCGCAACCCTCAGCGAGCTAAGAAACCACCGGTACTGCGCGGGATGCGGTGACGCCACCGCGGTGGACCACCTACCGGATCGCGCGTCATCGGTGGGGGTGACGCTGTCCCCTGAGTCAGTGGGACGAGGTTCGGTCCGGCGCACCAGGTCCCCAGTCGCGTGGGGGTAGTGGAGCCCAGACAAGGCGGAGCGCGCACGCGGCCCCGCTGGCGAGATGTGGGGCGATCGCCATGATCTCCGACCAACGCTAGACCGAGGCCTCTGGTGGAGCCGCGCGGGGGAGCCGGGACGCGCAAAGGTCGCCACGCATCTGTTGGTCAGGGGCCAGCCCGTTGGAGCGGCATTGCTCGCGTTGGCGGCGTCGGAGGTGGGCGTGACGACTTCCGTTGTGCCGGTACGGCGCGTGGAGAGAGCGGGCCCCCGGGAGGGGCTTGTGGGGGGAAGAGTGAGGCTGGGGTCGCTGCGCTCGCGTCGTACGGGAGCTTCGCGGGCACGGCCCGGCGTCCCCCGAGCCCCGACCGATCGGGGCCCCCAGGGGGAGATGCGGCTGGGGGCGTTCAGGTTTGAGCGATCACGCGCGAGCGGGCCGGCGGGAAATCCCTAATTCCCTGCAGAGGCGCCTCAGGGGTCTATAGTCGAGGGCTGCGAGGGTGCATGTGTCCGCTGGCTAAAGTGCCCACACGATTGCCCGGACGGTTCCTGGCTCCGCCAGCGGAGAGGGGCTGGAGTGGTCACAGCGGGGGGATGCGTTCGTCGCCGGCGACTGGCGAGTATGCGGGCGGGGCGGGGCGCGAGCGAGAAGCTCTGAACGGCAGCGGCTGCCCCGCCGGAAGGCGTGGCCGTCCGCCATGGTCCGGGGGGCCGGATTTGGGAAGGACCCATCGAGGAGCGCCGGGCGCGACATTCGGCGAATAGGACGGGCGGCTCTGTGGCGTTCGAGGGCACCCCGCTCCGAGGGGGTCCGGCGGGGGGAGGGCCCCGAATGTGGAACCATCGAGAATCGCCCCACGGACGTGTCGTGCGCGGGTACGGCACGCTTAGGCCGCTGGCCCAGGGATTCAGATGTAAGCCCGGGGCACACAGCTGTCTGTCGGCGTGGGTCGGGGTCCGTTTTGGAGGGGAGCGATGGAGGCGGTATAGCAGGCCTTTCGACTGCGTCGCCCTGACCCTGAGCCGCAAGGGGGCGCCGCGTACTCGCCCTTCTCTGGAGCTCGCCCCGGGCGGCGTGTATGTTCAACGGACAAGGCAGCCCAGGCGGAGAGCCCGCCCTGAAGGGCGGGGGCGGCGACCAGGTCCTTCATGCTGCGACGCACGCCCGGCTGCACTAAGTGTTTCCCGGCGGCAATTGCGGCCATTGGTGTGCCAATTACGATGCGAGGAGCGTGTTGGGTGCGGCGCATGCGGCTCGTGCACGCGAGTGATGCAGGGCACACACACTACCGGCGCCGGCCGCGCCGGGAGACTGTTAAACGTTGTAGAACCCTGTCAGTACGAGCGATCAGGCCGCGTGCCTGTGGGGTGGGGTAGCGGTGGCTGTCTTGGGTGTTGTCTCCAGAGCGTGGCGGACCCGGGCTTGACGTCGGCTACCGGACTCGCGGCCCGCGCGCTGGCCCACTCCAGCAGCAAGGTTCGCCGGGAGGGAACGGTTACGGTCTAAGACCCAACCGGCTCCCGGTCCTTGAGCCGAAACTCGGGGTGAAGTCGGCTGAGTGAGGACGTCAGCGCGACGTACGCCGACCCGCGGAATACGTCTGGCACGATAGGACGTTGGTCAGCGCACTCTCTGGCGGATCGGAGATGGATCCGGGGTGCGCGGGTCTGGGTTGCTGATACCATCGGAGCCAAACGGCACTACCCTCGTTTGCGGGGTGTCTGGCGCAGGCGAAATAGTCACCCACGGGGTGGGCGTGGCGTCTCGGCACCGACTCATTGCCCGGGTCACGGGCGGTGTGGGTGCGGTGCGAGTGTCTGGACGGAGCACGAATGGGGCGTTGGAAGAGGCCTGCGGGCGTGCAGAGGCTCAGAGGGCGGTTGTCAGGCCATTGCAACCAGGCAGTCGGTATCGGCATCGAAGCGCGCTACCCGGCGCTCGGTGAGGCTGGGGAGGCGGGTGCTAACGTACCTCACCGTCACGCGGGGCGCATGGACTGCCTCTCCCCTTTCGAGGCTGGCTCGTAAGCTGCTTGTGATCAGCCAGTGAGGTACCGATTGACTGCGGTGCCGTGGTCTCCGGCACATGCAGGCCCGACTGGAAAGCGGCGGCGCTAGGGCCATATGGCCGTGGAGGCGGCGCCGGGGGCTAAGCCGATCGCCACGCATGGAGCGCGCGGAGAGACTGCACGGGGCGATGCAGGCAGGTGCAACCCCTGCCCACGCAGCGGGCATGGCCGCCGAACCGGGCGGTGGGCGGCGAAACGGCCACCCCGGAGGGAGGTATGACAGAAAGGGGACCTCCGGCTGACAATCCGGCGAGAAGGCCTGCAGGCATTTAGCGGTAGGGCCGGTCGCGTGCTCGAAGTGTAGGGGGATACTCATTGTGAGCCGATCTGCCTAGCTTCTGGTGTACGGGCGTGGCGGGCAGTCGGGGAAGACTCGGGGCCTGTCTGAGGAAGTGGGGCCCCGGCCTTCGGCGGGCCTGCGGCCCGCCTTGCACCCTGCGCGGGGCACGGGCCGGGGAGTCCAACCCGGGGCGAGTCATCAACCCGGATCATCAGGTAGGACGGCTTCGCGGAGCTCTGGCGGCTAGGGGGGTGGAAGGCCTGCAAGGCAGGTCACTAGGCCACCTCCGGGACGGAGCGCGGTTTGTTTCGGGAGCCCGGGATCACGGTCCGTGAGCATCAGGGGGCGCAGGTCGGGGCGTAGTCAGAATGGGTGACGAGCCTAGCGGGCGCGTCGGCCTCGTGACTAGTGGTTCTGCCGCAGGACCGTTTCTCGCATCGAGGGTAACTGATAGGTCCCACTCGGCTGTGGCTCAAAAGGAGCCCAGGGGCGCTCGCTATGCGCTCCTATCCTGCGTCTGGGCCCCTCTGGCGAAGTAGGGGCGCAGTTGAAGGCCCAGGCACCGGGGAGGAACGTGGTCAGTCACCGGGGACGCGAGGTAACTATCGTGCGCGGTCCCGTGCGGTTGTTCCTACGGGTGTGTTTGCTGCGGCCCAACATCGGGGGGTCTTCTGCAGCGTTCCCTGGTGTGTGTCACAAGCTTCCGCGAGAAACACGTAGTCTCCGCAGGGGTTGGTTCGCACCGGGGGTCCTTCGCCGAATTCGTACTGTCGGGTTGGCCCCGCGTTACGCTTGTCATACGCGCGGGGACCCTGCCACCGCCCATCGCCACCAACTGGGTGGGGGCGGTGGGATAAGTGGCTGCCGATTGCTCTGGAGGGCCGCCGCAGGGCACAAACTTAACGTGCGGGGTTGGACATTTGCGTTCGG
>SRX2526910
ATGGGAGGGGGGCCTCCGAGGGCCTGGCTTCCACCCCGGAACGACCCGGCACCACCACGCGTCTGCATATCGCTACGCAGGAACCAAGAACCACCCGGACCATTCACGCCATGCACGAGCCCGGAACGCACCCCCGGTGAACCAAACCTACGGGCCCGACTCGGAATACCCCTTAACTGTGGGACCTAGGCCAGGGCAAGTACAGAGTACCCTTTTTTGGCACGGCAAGCCTGCCCTCCCACCCATGGCCGGGTGCATGTGCACCATCTAGGCCCAACGTACCCTCACACCCTTGCTCGGTGACCGGTCCAAGTCCACTTTTCAGGGGGCCCTGACCAATGGCGGAGCCAACGCGCTAAGCGCATCCGGCCCACGGTACGTCTCCCCCCGGCTGGCATGGGGATACCCTTACCCGCATCAGCCCAAACTCTCGCCGCAGCCTTTAGCTCTCCCCCAGCAGCAAAATCAGTGTGCCATCTGAGTGCCCCCCCTGCCCTTGGTGGTCCCTGCGTCGGCTGACGACTCCTGCATAGGAGCGCCCTCGTCAGCCCCGCTAGCCCTTAGGAACCCCCCAAACTAAGATACGAGCGATTGCACCGAGCGACGCCCCACAGTCGTCCCCGCCGCACCTTCCCGCCCTCCGTTACCCGGTCCGCTTTGAGCCGCCCTTCCCCTGCGTCAAGCCCCCTCTAACCCCTTTCCAACAAACAACCGGCCAAGCCCGGCGGACCCGTCCGCGTATTTCCCCGTCGGCCCTGCGTGGCGCACCCGACCATCTCCACGCGTGCCATCGCCTGGCGCCTTGGGCGTGCCTTAATGCTTCGACCTCGTCGTGGGCCGCGGACCATAACCCTTTAAGCCCGCAACTCGTGATCGAGCCGCCAGCTGACTTTCCTAGCGTGCCTCTAGCCGGTATTACGGGGGCCCTTGCGGCCATATTCTCCGGTTCACCGCCCCGTATGATAACTCCCTCTGCCCCACTTGATGTCCGCGCCCGTCCACGTCCTGCACGCCGCTCACTGGCGCTCGAGTCCAGATCATGCTCGTAGTCCCCGCGGAACGTCGCGCCCGAAGCATTCCGGCACCCCTGGTACCCCCCCCCCCCCAGCCTCCCGATACGGAGCCCAATGCTCGATTAATGTCGTTACAATCCGGTTAACACCTCCACACCGCGGGGACGTCCGAAAGCGGCAGTTGTGCTCCTGCCCAGCCATGCGACCGCACAAGACCTCGCGTATCCAAACCTTCCGAGACCCCCAAACTTCATCAACGGCGCCACGGCGAGCTTGGCAACGTCCCCTCCCTCCCATCGCCCCCCCGCTCATGCTCGCCACGTGTGAACCGGAGATTCCACTACCACAAGGATAGCCCCCCCCCTCTAAGCCCGTCTTGCCGGTGTGCCGCGCTCTCGGGCATGGCAGCTCACGGATTAACAGCCCTGGTACCGGGAGCTCAAGTGCCCATCGCCCGCCAAGGCCCCTAAGGGCGCGGTACCCACCCCGCCATCCCGATAGGCCACGAGGGTTAATCCGCCGCGCCGAACCTGTTGCGCAGCCTAACATCTATCAGCGATAGGTGCAGCCTTTCGGCACGATTTCGGGTACTCTCACTCGCCCGCGCGTCACAGTCCCGTGAGGACGCGTCTCTCGGAGTGGGGTGCCGGACCGCCCGTAGCGTGGCCGTCAAGTTGCTTTTCGACCCGCGCCCACTGGCGCACCCTTCGCCCACCGGCCCCGCAGCGTCGCGGCACCGCCGCCTGCCTCAGAGACGTACTCATCAAGGCGACCGCCTTTGCCTGAGTGCCGCTTCAGGTACGCACAGTACGCACCGGCACAACGGGCCCTCCGTGCCCTCGCCCTCTCGTTGCCCGAGCCCCCCACCTCACCTGGGCATTATCACTCGCCTGGTAGTCCCCTGCTGCCGGACTGGCCCGCGGGATGATGATACCGCACCGCCAACACCGATAAGAGCCAAACTACCGGTTCTAAAGCCGCCAGACGCAGCCGTGGGGCAGGTGCGCGCGGGCCGCGCCTGCCGCACTGGGGTGGCCCGCGCACGATGCGACTTCGGGTGTTGCCCCTCCGCTGCCACCAGCGCGGAGGCCAACATCATGCGGCCTTGTCAGCCCCTCCGCCTCCCCGGAGCGGACCTGTGGCCCGCCTGGGGCGGAGGGAATCAAGGGGCGCGGTTTCCGCGCGGTCGGCCCGGCGGCGATGCCGGGCTGTCTCGCTCGCGGGGGTCCGGGTTACGTTCCTGCGACCGGCTTCTGACAGTAATGTCAGGTCGATGCCCGTGTTCAGCCCGCACGGACAGGTCATGCCCCGGACGGCCCCAGGAATCAGCCCCCCCATAGTTGGGTCGATCTCACCCCATTGTGTCTGCGTTGCTCGCCACGCGGCTCTCGGCCCGACTGGTGGCGCGTCGCCACCGCGTGGAGCCGGGCCTCATCGACTCAGCGTCCCCCCAAGCGTCCCGCACACCGGACTATGCCGCATAGCCCCGCGCCTCCCGTGCCTGCACGCGGACCGCCCGTTCGGCGTTGTGCGCGGACCAGCCCTACCGCCTCCACAGTCCCACGGCGTTGGGCAACTGCCGGCTCGGCCGGGGCGTGAGCGAAGCCTCGAGCGCCGCGCGTACGCCCTCCGGCCGGCCTCGCGGGGCGGTGCCTGTGTGAGTCCCCTTCCACTTGAGACCCGCTCTTCGCTTAGGAGAGGGTACTGCTTCGCATACTCCGGACGTATCGGAGATCGGCAGTATCGTCGTAGTTCCCGGCTTTCATCGCCCGCCCCGGCTACCCCTTACGAGTCAACGGCCCCCCCCGCGTCTGCCTCCGCGGGAACGGAACTTCCGTCGCACATAGAGTCGCGACGAGCCGGCCCCGCCCTGATGCGATGTCCGCCCAGGTGCCGCTGCGGGCCGCGCTTCCGCAGTCTCCCGCGTTGTGACGTCACCGGCCAAACTGTGCGGAGACAATAGTGGGCCTCCGGCAGAGCACCGCCTATCGCTGCACGGGGGCTTATCATATGAGCTCTCCTTTTGCCTACGGAAGCCCGCGGCTGCTACCGCCCTTCGGGCGGGGCCGACAATGGGTTATCGCGACGTAGTCGTCCCTCTGAATCCGGCTTGCCCGCGAGCAGTTCGCCCACCGCCCCTGAGTCCTGGCCCACCCCGTAGGAGGATAAGGGTTTGGGAGCGCCGTAAAACCTGCATTGGGCGCAGGGGTCCGGGCTCCCGTGCCCTAATAGTCCCCCGGACCAGTGTGTCAATACACCATGGCCTCCTTTTGCCGTGGGGCCGTCCGCATGGACCCTCGCCGAGCTTCAAGCGCTTCCGCTCGCACTCCTCACCTAGCGACCACGTCCGCCCCTGGTCCGTCAGGCCGGTTGGCGCCGTTCGTCTGTGCACGGGCCATATTTCGCAACCCTCAGCGAGCTAAGAAACCACCGGTACTGCGCGGGATGCGGTGACGCCACCGCGGTGGACCACCTACCGGATCGCGCGTCATCGGTGGGGGTGACGCTGTCCCCTGAGTCAGTGGGACGACGTTCGGTCCGGCGCACCAGGTCCCCAGTCGCGTGGGGGTAGTGGAGCCCAGACAAGGCGGAGCGCGCACGCGGCCCCGCTGGCGAGATGTGGGGCGATCGCCATGATCTCCGACCAACGCTAGACCGAGGCCTCTGGTGGAGCCGCGCGGGGGAGCCGGGACGCGCAAAGGTCGCCACGCATCTGTTGGTCAGGGGCCAGCCCGTTGGAGCGGCATTGCTCGCGTTGGCGGCGTCGGAGGTGGGCGTGACGACTTCCGTTGTGCCGGTACGGCGCGTGGGGAGAGCGGGCCCCCGGGAGGGGCTTGTGGGGGGAAGAGTGAGGCTGGGGTCGCTGCGCCCGCGTCGTACGGGAGCTTCGCGGGCACGGCCCGGCGTCCCCCGAGCCCCGACCGATCGGGGCCCCCAGGGGGAGATGCGGCTGGGGGCGTTCAGGTTTGAGCGATCACGCGCGAGCGGGCCGGCGGGAAATCCCTAATTCCCTGCAGAGGCGCCTCAGGGGTCTATAGTCGAGGGCTGCGAGGGTGCATGTGTCCGCTGGCTAAAATGCCCACACGATTGTCCGGACGGTTCCTGGCTCCGCCAGCGGAGAGGGGCTGGAGTGGTCACAGCGGGGGGATGCGTTCGTCGCCGGCGACTGGGGAGTATGCGGGCGGGGCGGGGCGCGAGCGAGAAGCTCTGAACGGCAGCGGCTGCCCCGCCGGAAGGCGTGGCCGTCCGCCATGGTCCTGGGGGCCGGATTTGGGAAGGTCCCATCGAGGAGCGCCGGGCGCGACATTCGGCGAATAGGACGGGCGGCTCTGTGGCGTTCGAGGGCACCCCGCTCCGAGGGGGTCCGGCGGGGGGAGGGCCCCGAATGTGGAACCATCGAGAATCGCCCCACGGACGTGTCGTGCGCGGGTACGGCACGCTTAGGCCGCTGGCCCAGGGATTCAGATGTAAGCCCGGGGCACACAGCTGTCTGTCGGCGTGGGTCGGGGTCCGTTTTGGAGGGGAGCGATGGAGGCGGTATAGCAGGCCTTTCGACTGCGTCGCCCTGACCCTGAGCCGCAAGGGGGCGCCGCGTACTCGCCCTTCTCTGGAGCTCGCCCCGGGCGGCGTGTATGTTCAACGGACAAGGCAGCCCAGGCGGAGAGCCCGCCCTGAAGGGCGGGGGCGGCGACCAGGTCCTTCATGCTGCGACGCACGCCCGGCTGCACTAAGTGTTTCCCGGCGGGAATTGCGGCCATTGGTGTGGCAATTACGATGCGAGGAGCGTGTTGGGTGCGGCGCATGCGGCTCGTGCACGCGAGTGATGCAGGGCACACACACTACCGGCGCCGGCCGCGCCGGGAGACTGTTAAACGTTGTAGAACCCTGTCAGTACGAGCGATCAGGCCGCGTGCCTGTGGGGTGGGGTAGCGGTGGCTGTCTTGGGTGTTGTCTCCAGAGCGTGGCGGACCCGGGCTTGACGTCGGCTACCGGACTCGCGGCCCGCGCGCTGGCCCACTCCAGCAGCAAGGTTCGCCGGGAGGGAACGGTTACGGTCTAAGACCCAACCGGCTCCGGGTCCTTGAGCCGAAACTCGGGGTGAAGTCGGCTGAGTGAGGACGTCAGCGCGACGTACGCCGACCCGGGGAATACGTCTGGCACGATAGGACGTTGGTCAGCGCACTCTCTGGCGGATCGGAGATGGATCCGGGGTGCGCGGGTCTGGGTTGCTGATACCATCGGAGCCAAACGGCACTACCCTCGTTTGCGGGGTGTCTGGCGCAGGCGAAATAGTCACCCACGGGGTGGGCGTGGCGTCTCGGCACCGACTCATTGCCCGGGTGACGGGCGCTGTGGGTGCGGTGCGAGTGTCTGGACGGAGCACGAATGGGGCGTTGGAAGAGGCCTGCGGGCGTGCAGAGGCTCAGAGGGCGGTTGTCAGGCCATTGCAACCAGGCAGTCGGTATCGGCATCGAAGCGCGCTACCCGGCGCTCGGTGAGGCTGGGGAGGCGGGTGCTAACGTACCTCACCGTCACGCGGGGCGCATGGACTGCCTGTCCCCTTTCGAGGCTGGCTCGTAAGCTGCTTGTGATCAGCCAGTGAGGTACCGATTGACTGCGGTGCCGTGGTCTCCGGCACATGCAGGCCCGACTGGAAAGCGGCGGCGCTAGGGCCATATGGCCGTGGAGGCGGCGCCGGGGGCTAAGCCGATCGCCACGCATGGAGCGCGCGGAGAGACTGCACGGGGCGATGCAGGCAGGTGCAACCCCTGCCCACGCAGCGGGCATGGCCGCCGAACCGGGCGGTGGGCGGCGAAACGGCCACCCCGGAGGGAGGTATGACAGAAAGGGGACCTCTGGCTGACAATCCGGCGAGAAGGCCTGCAGGCATTTAGCGGTAGGGCCGGTCGCGTGCTCGAAGTGTAGGGGGATACTCATTGTGAGCCGATCTGCCTAGCTTCTGGTGTACGGGCGTGGCGGGCAGTCGAGGAAGACTCGGGGCCTGCCTGAGGAAGTGGGGCCCCGGCCTTCGGCGGGCCTGCGGCCCGCCTTGCACCCTGCGCGGGGCACGGGCCGGGGAGTCCAACCCGGGGCGAGTCATCAACCCGGATCATCAGGTAGGACGGCTTCGCGGAGCTCTGGCGGCTAGGGGGGTGGAAGGCCTGCAAGGCAGGTCACTAGGCCACCTCCGGGACGGAGCGCGGTTTGTTTCGGGAGCCCGGGATCACGGTCCGTGAGCATCAGGGGGCGCAGGTCGGGGCGTAGTCAGAATGGGTGACGAGCCTAGCGGGCGCGTCGGCCTCGTGACTAGTGGTTCCGCCGCAGGACCGTTTCTCGCATCGAGGGTAACTGATAGGCCCCACTCGGCGGTGGCTCAAAAGGAGCCCAGGGGCGCTCGCTATGCGCTCCTATCCTGCGTCTGGGCCCCTCTGGCGAAGTAGGGGCGCAGTTGAAGGCCCAGGCACCGGGGAGGAACGTGGTCAGTCACCGGGGACGCGAGGTAACTATCGTGCGCGGTCCCGTGCGGTTGTTCCTACGGGTGTGTTTGCTGCGGCCCAACATCGGCGGGTCTTCTGCAGCGTTCTCTGGTGTGTGTCACAAGCTTCCGCGAGAAACACGTAGTCTCCGCAGGGGTTGGTTCGCACCGGGGGTCCTTCGCCGAATTCGTACTGTCGGGTTGGCCCCGCGTTACGCTTGTCATACGCGCGGGGACCCTGCCACCGCCCATCGCCACCAACTGGGTGGGGGCGGTGGGATAAGTGGCTGCCGATTGCTCTGGAGGGCCCCCGCAGGGCACAAACTTAACGTGCGGGGTTGGACATTTGCGTTCGG
>SRX2526911
ATGGGAGGGGGGCTCCCGAGGGCCCGGCTTCCACCCCGGAACGACCCGTCACCACCACGCGTCCGTATATCGCTACGCAGAAACCGAGAGCCACCCGGACCCCTCACGCCGTGCACGCACCCGGAACGCACCCCGGGTGAACCAAGCCTACGGGCCCGACCCGAAATACCCCTTAACTGTGGGACTTAGGCCAGAGCACGTACAGAGTACCCTTTTTTGGCACGGCAAGCCTGCCCTCTCACCCATGGCCGGGTGCATGTGCACCATCTAGTCCCGACGTACCCTTACACCCTTGCTCGGTGACCGGTCCAAGTCCACTTTTCAACGGCCCCTGACCAATGGCGGGGCCAACGCACTAAGCGCGTCCGGCCCACGGTACGTCTCCCCCCGGCTGGCGTGGGGATACCCTTACCCGCATCAGCCCAAACTTTCCCCGCAGCCTCTAGCCCTCCCGCAGCAGCAAAAGTAGTGTGCCACCTGAGTGCCCCCCCTGCCCTTGGTGGTCCCTGCGTCGGCTGACGTCCCATGCATAGGAGCGCCCTCGTCAGCCCCGCTAGTCCTTAGGAACCCCCCAAACTAAGATACGAGCGATTGCACCGAGCGACGCCCCGCAGTCGTCCCCGCCGCACCTTCCCGCCCTCCGTTACCCGGTCCGCCTTCAGCCGCCCTTCCCCTGCGTCAGGCCCCCTCTAACCCCTTTCCAACAAACAACCGGCCAAGCCCGGGGGACCTGTCCGCGTATCTCCCCGTCGGCCCCCCGTGCCGCACCCGACCGTCTACACGCGTGACATCGCCTGGCGTCGTGGGCGTTCCTCAATGCTTCGACCTCGTCGCGGGCCGCGGACCATAACCCCTTAAGCCCGCAACTCGTGATCGAGCCGCCATCCGACCTTCCTGGCGTGCCTCTAGCCGGTATTACGCGGGCCCTTGGGGCCATATTCTCCGGTTCACCGCCCCGTATGATAACTCCCTCTGCCCCACTTGATGTCCGCCCTCGCTCGCGTCCTGCACGCTGGTCACTGGCGCTCGAGTCCAGATCATGCTCGTAGCCCCCGCGGAACGTCGCGCCCGAAGCATTCCGGCACCCCGGGTACTCCTCCCTCCCCAGCCCCCCGATACGGAGCCCAATGCTCCGTTAATGTCGTCACAACCCGGTTAACACCTCCATACCACTGGGGTGTCCGAAAGCGGCAGTTGTGCTCCTGCCCAGCCATGCGACCGCACAAGACCTCGCGTATCCAAACTTTCCGAGACCCCCAAACTCCATCAACGGCGCCACGCCGAGCTTGGCAACGTCCCCGCCCTCAGATCGCCCCCCCGCTCACGCTCGCCGCGTGTGAACTAAAGATTCCACTACCACAAGGATAGCCCCCCCCCTCTAAGCCCGTCTCGCCGGCGCGCCGCGCTCTCGGGCATGGCAGCTCACGGATTAACAGCCCTGGTAGCGGGAACTCAACTGCCCACCGCCCGCTAAGGCCCCTTCAGGCGCGGTACCCACCCCGTTATCCCGACAGACCACGATGGTCACTCTGCCGCGCCGAACCTGTTGCGCAGCCTAACATCTATCAGCGATAGGCGCAGCCTTTGGACATGATTTCGGGTACTCTCACTCGCCCGCGCGTCACAGTCCCGTGAGGACGCGTCTCTCGGAGTGGGGTGCCGGACCGCCCGTAGCGTGGTCGTCAAGTTGCTTTTCGACCCGCGCCCACTGGCGCACCCTTCGCCCACCGGCCCCGCAGCGTCGCGGCACCGCCGCCTGCCTCAGAGACGTACTCACCGAGGCGACCGCCCTTGCCCGAGTGCCGCTTCAGGTACGCACGGTACGCACCGGCACAACGGGCCCTCCGTGCCCTCGCCCTCGCGTAGCCCGAGCCCCCCACCTCACCTGCGCATTATCACTCGCCTGGTAGTCCCCTGCTGCCGGACTGGCTCGCGGGATACTGACACCGCGCCGCCAACACCGATAAGAGTCAAACTACCGGTCCTAAAGCCGCCGGACGCAGCCGTGCGGCAGGTGCGGGTGCGCTGCGCCCGCCGCACTGGGGTGGCCCGCGCACGATGCGACTTCGGGTGTTGCCCCTCCGCTGCCACCAACGCGGAGACCAACATCATTCGGCCTTGTCACCCCCTCCGCCTCCCCGGAGCGGACCTGTGGCCCGCCCGGGGCGGGGGGAATCAGGGGGCGCGGTCTCCGCGCGGTCGGCCCGGCGGTGATGCCGGGCTGTTTCGCTCGCGGGGGTCCGGGTTACGTTCCTGCGACTAGCCACTGTTAGTAATGTCAGGCCGATGCCCGCGTCCAGCCCGCACGGACAGGTCATGCCCCGGACGGCCCCAGGAATCAGCCCCCCCATAGTTGGGTCGATCTCACCCCATTGTGCCTGCGTTGCTCGCCACGCGGCTCCCGGGCCGGCCGGTCGCGTGTTGCCACCGCGTGGAGCCGGGCCCCATCGGCTCGGCGTCCCCCCAAGCGTCCCGCACACCGGACTATACCGCATAGCCCCGCGCCTCCCGTGCCTGCGTGCGGACCGCCCGTTCGGCGTTGTGCGCGGACCAGCCCTACCGCCTCCACAGTCCCACGGCCCTGGGCAACTGCCGGCTCGGCCGGGGCGTGAGCGAAGCCCCGAGCGCCGCGCGTACGCCCTCCGGCCGACGTCGCGGGGCGGTGCCCGTGTGAGTCCCCTTCCACTTGAGACCCGCTCTTCGCTTAGGAGAGGGTACTGCTTCGCATACCCCGGACGTGTCGGAGATCAGCAGTGTCGTCGTAGTTCCCGGCTTTCATCGCCCGCCCAGGCTACCCTTTACGAGTCAACGGCCCCCACCGCGTCTGCCTCCGCGAGAACGGAACTTCCATCGCACATAGAGTCGCGACGAGCCGGACCCGCCCTGATGCGGTGTCCCCCCAGGTGCCGCTGCGGGCCGCCCTTCCGCAGTCTCCCGCGTTTTGACGTCACCGGTCAAACTATGCGGAGACAATAGTGAGCCTCCCGCAGGGCGCCGCCTATCGCTGCGCGGGGGCTTATCATATGAGCTCTCCTTTTGCCTACGGAAGCCCGCGGGTGCTAGCGCCCCGCGGGCGGGGCCGACAATGGGGTATCGCGACGTAATCGTCCCTCTTAATCCGGCGTGCCCGCGAGCAGTTCGCCCACCGCCCCTGAGTGCTGGCCCACCCCGTAGGGGGATAAGGGTTGGGGAGCGCCGTAAAAGCTGCATTGGGCGCAGAGATCCGAGCTCCTGTGCCCTGATGGTCCCCCGGACCAGTGTGTCACTACACCATGGCCTCCTTTGGCCGTGGGGCCGTCCGCATGGACCCTCGCCGGGCTCCAAGCGCTTCCGCTCGCACTCCTCGCCTAGCGACCACGTCCGCCCCTGGTCCGTCAGGCCGCCTGGCGCCGTTCGTCTGTGCACGGGCCATATTTCGCAACCCTCAGCGCCACGAGAAACCACCGGTACGTCGCGGGATACGGTGACGCCACCGCGGTGGACCACCTACCGGATCGCGCGTTATCGGTGGGGGTGATGCTGTCCCCTGGGTCAGTGGGACGAGGTTCGGTCCGGAGCACCAGGTCCCCAGTCGCGTGGGGGTAGTGGAGCCCAGGGGGACTTCTAGCAGCACACGTCCCCGCTGGCGAGATGTGGGGCGATCGCCATGATCTCCGACCAACGCTAGACCGAGGCCTCTGGTGGAGCCGCGCGGGGGAGCCGGGACGCGCAAAGGTCGCCACGCATCTGTTGGTCGGGGGCCAGCCCGTTGGAGCGGCATCGCTCGCGTTGGCGGCGTCGGAGGTGGGAGTGACGACTTCCGTTGTGCCGGTGCGGCGCGTGGAGAGAGCGGGCCCCCGGGAGAGGCTTATGGGGGGAAGAGTGAGGATGGGGTCGCTGCGCTTGCGCCGTACGGGAGCTTCGCGGGCACGACCCGGCGTCCCCCAAGCTCCGACCGATCGGGACCCCCAAAGGGAGATGCGGCTTGGGGCGTCAAGGTTCCACCGATGACGCGCGAGCGAGCCGCCGGGAAATCCCTAATTCCCTGCGGAGGCGCCTCGGGGGTCTATGGTCGAGGGCTGCGAGGGTGCATGTGTCCGTTGGCGAGAGTGCCCACACGATTGCCCGGACGGTTCCGGGCTCCGCCAGCGGAGGGGGGCCGGAGTGGTCACAGCGGGGGGATGCGTTCGTCGCCGGCGACTGGGGAGTATGCGGGCGGAGCGGGGCGCGAGCGAGAAGCTCCGAACGGCAGCGGCTGCCACGCCGGAGGGCGTGGCCGTCCGCCAGGGGCCGGGGGGCCGGATTTAGGGAGGACCCATCGAGGAGCGCTGGGCGCGACATTCGTCGAATAGGACGGGCGGCTCTGTGGCGCTCGAGGGCCCCCCGTTCCGAGGGGGTCCGGCGGGGGGAAGGCCCCGAATGTGGAACCATCGCGGATCGCCCCGCGGACGTGTCGTGCGCGGGTACCGCACGCTTAGGCCGCCGGCCCAGGGATTCAGATGTAAGCCCGGGGCACACAGCTGTCTGTCGGCGTGGGTCGGGGTCCGTTTTGGAGGGGAGCGATGGAGGCGGTATGGCAGGCCCTTCGATTGCGTCGCCCTGGCCCTGGGCCGCGAGGGGGTGCCGCGTACTCGCCTTTTTCTGGAGTTCGCCCCGCGCGGCGTGTATGTTCAACGGAGAAGGCAGCCCAGGCGGAGAACTCGCCCGGAAGGGTGGGGGCGCCGACCACGTCCTCCGGGCTGCGACGGACGCCCGGCCGCACTAAGTGTTTCCCGGCGGGAATTGTGGCCATTGGTGTGCCAATTACGATGCGAGGAGCGTGTTGGGTGCGGCGCATGCGACTCGTGCCCGCGAGTGATGCAGGGCACACGCATTACCGGCGCTGGCCGCGCCGGGAGACTGTTAAACGTTGTAGAGCCCTGTCAGTACGAGCGATCAGGCCGCGTTCCTGTGGGGTGGGGTAGCGCCGGCCGTTTTGGGTGTGGTCTCCAGAGCGTGGCGGACCCGGGCTTGCCGTCGGCTACCGGGCTCGCTGCCCGCGCGCTGGCCTACTCCAGCAGCAAGGTTCGCCGGGAGGGAACAGTTACGGTCTAAGACCCAACCGGCGCCGGGTCCTTGGGCTGGGACTTGGGGTGAAGTCGGCTGAGTGAGGACGTCAGCGCGACGTACGCCGACCCACGGAATACGTCTGGCACGATAGGACGTTGACCAGCGCACCTTCTGGCGGATCGGAGATGGATCCGGGGTGCGCGGGTTTGGGTTGCTGATACCATCGGAGCCAATTGGGACCACCCTCGTTTGCGGGGTGTCTGGCGCGGGCGAAATAGTTACCCACGGGGTGGGCGTGGCGTCTCGGCATCGACTCATTGCCCGGGTGACGGGCGCTGTGGGTGCGGCGCGAGTGTCTGGACGGAGCACGAGTGGCGCGTTGGAAGAGGCCTGCGGGCGTGCAGAGGCTCAGAAGGCGGTTGTCAGGCCATTGCAACCAGGCAGTCGATATCGGCATCGAAGCGCGATACCCGGTGTCCGGTGAGGATGGGGAGGCAGGTGCTATCGTGCCACACCGGCATGCGGGGTGCATGAACTGCCTCTCCCCTTGCGAGGCTGGCTCGTAAGCTGCTTGTGATTAGCCAGTGGGGTACCGATTGACCGCGGTGCCGTGGTCTCCGGCGCATGAGGGCCCGACCGGAAAGCGGCGGCGCTAGGGTCATGTGGCCGTGGAGGCGGCGCCGGGGACTAAGCCGGCCGCCACGCGCAGAGCGCGCGGAGAGACTGCACGGGGCGACGCAGGCAGGTGCGACCTCTGCCCACGCAGCGGGCGTAGCCGCCGAACCGGGCGGTGGGCGGCAAAACGGCCACCCCGGAGGGAAGTATTACAGAAAGGGGACCTTCGGCCGACAATCCGGCGCGAAGGCCTGCAGGCATTTAGCGGTAGGGCCGGTCGCGTGCTCGGAGTGGGGGGGGATGTTCATTGTGAGCCGATCTGCCTAGCTCCTGGTGCACGGGCATGGCGGGCAGCCGGGGACGACTCGGGGCCTGTCTGGGGAAGCGGGGCCCCGGCTTCCGGCGGGCCTGCGGCCCGCCCTGCACCCTGCGCGGGGCGCGGGCCGGGGAGTCCAACCCGGGACGAGTCATCGACCCGGATCATCAGGTAGGACGGCTTCGCGGAGCTTTGGCGGCTAGGGGGGTGGAAGGCCTGCAAGGCAGGTCACCAAACCACCTCTGGGACGGAGCGCGGTTTGTTTCAGGAGCCCGGGATCACGGTCCGTGAGCACCAGGGGGCGCAGGTCGGGGCGTAGTCAGAATGGGTGACGAGGCTAGCGGGCGCGTCAGCCTCGTGACTGGTGGTTCCGCCGCAGGACCGTCTCTCGCATCGAGGGTAACCGATGGGCACCACTCGGCGGGGGCCCAAAAGGAGCCCAGGGGCGATCGCTATGCGCCCCTATCCTGCGTTTGGGCACCTCTGGCGAAGTAGGGGCCCGGTTGAAGGCCAAGGCACCGGGGAGGAACATGGTCAGTCACTGGGGACGCGAGGTAACTATCGTGTGCGGTCCCGTGCGAGTGTTCCTACGGGTGTGTTTGTTGCGGCCCAACATCGGGGGTTCTTGTGCGGCGTTCCCTGGTGTGTGTCACAAGCTTCCACGAGAACCGCGTAGTCCCCGCAGGGGTTGGTTCGCACCGGGGGCCCTTCGCCGAATTCATACTGTCGGGTTGACCCCGCGTTACGCTTGCCATACGCGCAGGGACCCTGCCACCGCCCATCGCCACCAACTGGGTGGGGGCGGTGGGATGAGCGGCTGCCGGTTGCACTGGAGGGCCGCCGCAGGGCAAAAACTTAACGTGTGGGGTTGGACATTCGCGTTCGG
>SRX2526912
ATGGGAGGGGGGCCTCCGAGAGCCTGGCTTCCACCCCGGAACGACCCGGCACCACCACGCGTCTGCATATCGCTACGCAGGAACCAAGAACCACCCGGACAATTCACGCCGTGCACGAGCCCGGAACGCACCCCCGGTGAACCAAACCTACGGGCCCGACTCGGAATACCCCTTAACTGTGGGACCTAGGCCAGGGCAAGTACAGAGTACCCTTTTTTGGCACGGCAAGCCTGCCCTCCCACCCATGGCCGGGTGCATGTGCACCATCTAGTCCCAACGTACCCTCACACCCTTGCTTGGTGACCGGTCCAAGTCCACTTTTCAGCGGGCCCTGAGCAATGGCGGAGCCAACGCGCTAAGCCCATCCGGCCCACGGTACGTCTCCCCCCGGCTGGCATGGGGATACCCTTACCCGCATCAGCCCAAACTCTCGCCGCAGCCTTTAGCTCTCCCCCAGCAGCAAAATCAGTGTGCCATCTGAGTGCCCCCCCTGCCCTTGGTGGTCCCTGCGTCGGCTGACGACTCCTGCATAGGAGCGCCCTCGTCAGCCCCGCTAGCCCTTAGGAACCCCCCAAACTAAGATACGAACGATTGCACCGAGCGACGCCCCACAGTCGTCCCCGCCGCACCTTCCCGCCCTCCGTTACCCGGTCCGCTTTGAGCCGCCCTTCCCCTGCGTCAAGCCCCCTCTAACCCCTTTCCAACAAACAACCGGCCAAGCCCGGCGGGCCCGTCCGCGTATTTCCCCGTCGGCCCCCCGTGCCGCACCCGACCATCTCCACGCGTGCCATCGCCTGGCGCCTTGGGCGTGCCTTAATGCTTCGACCTCGTCGTGGGCCGCGGACCATAACCCTTTAAGCCCGCAACTCGTAATCGAGCCGCCAGCTGACTTTCCTAGCGTGCCTCTAGCCGGTATTACGGGGGCCCTTGCGGCCATATTCTCCGGTTCACCGCCCCGTATGATAACTCCCTCTGCCCCACTTGATGTCCGCCCCCGTCCACGTCCTGCACGCCGGTCACTGGCGCTCGAGTCCAGATCATGCTCGTAGTCCCCGCGGAACGTCGCGCCCGAAGCATTCCGGCACCCCTGGTACCCCCCCCCCCCCAGCCTCCCGATACGGAGCCCAATGCTCGATTAATGTCGTTACAATCCGGTTAACACCTCCACACCGCGGGGACGTCCGAAAGCGGCAGTTGTGCTCCTGCCCAGCCATGTGACCGCACAAGACCTCGCGTATCCAAACCTTCCGAGACCCCCAAACTTCATCAACGGCGCCACGCCGAGCTTGGCAACCTCCCCTCCCTCCCATCGCCCCCCCGCTCACGCTCGCCACGTGTGAACCGGAGATTCCAATACCACAAGGATAGCCCCCCCCCTCTAAGCCCGTCTTGCCGGTGCGCCGCGCTCTCGGGCATGGCAGCTCACGGATTAACAGCCCTGGTACCGGGAGCTCAAGTGCCCATCGCCCGCCAAGGCCCCTAAGGGCGCGGTACCCACCCCGTCATCCCGATAGGCCACGAGGGTTAATCCGCCGCGCCGAACCTGTTGCGCAGCCTAACATCTATCAGCGATAGGTGCAGCCTTTGGGCACGATTTCGGGTACTCTCACTCGCCCGCGCGTCACAGTCCCGTGAGGACGCGTCTCTCGGAGTGGGGTGCCGGACCGCCCGTAGCGTGGCCGTCAAGTTGCTTTTCGACCCGCGCCCACTGGCGCACCCTTCGCCCACCGGCCCCGCAGCGTCGCGGCACCGCCGCCTGCCTCAGAGACGTACTCATCAAGGCGACCGCCTTTGCCCGAGTGCCGCTTCAGGTACGCACAGTACGCACCGGCACAACGGGCCCTCCGTGCCCTCGCCCTCTCGTTGCCCGAGCCCCCCACCTCACCTGGGCATTATCACTCGCCTGGTAGTCCCCTGCTGCCGGACTGGCCCGCGGGATGATGATACCGCACCGCCAACACCGATAAGAGCCAAACTACCGGTTCTAAAGCCGCCAGACGCAGCCGTGGCGCAGGTGCGCGCGGGCCGCGCCTGCCGCACTGGGGTGGCCCGCGCACGATGCGACTTCGGGTGTTGCCCCTCCGCTGCCACCAGCGCGGAGGCCAACATCATGCGGCCTTGTCAGCCCCTCCGCCTCCCCGGAGCGGACCTGTGGCCCGCCTGGGGCGGAGGGATTCAAGGGGCGCGGTTTCCGCGCGGTCGGCCCGGCGGCGATGCCGGGCTGTCTCGCTCGCGGGGGTCCGGGTTACGTTCCTGCGACCGGCTTCTGACAGTAATGTCAGGTCGATGCCCGTGTTCAGCCCGCACGGACAGGTCATGCCCCGGACGGCCCCAGGAATCAGCCCCCCCATAGTTGGGTCGATCTCACCCCATTGTGTCTGCGTTGCTCGCCACGCGGCTCTCGGGCCGACCGGTGGCGCGTCGCCACCGCGTGGAGCCGGGCCTCATCGACTCAGCGTCCCCCCAAGCGTCCCGCACACCGGACTATGCCGCATAGCCCCGCGCCTCCCGTGCCTGCACGCGGACCGCCCGTTCGGCGTTGTGCGCGGACCAGCCCTACCGCCTCCACCGTCCCACGGCGTTGGGCAACTGCCGGCTCGGCCGGGGCGTGAGCGAAGCCCCGAGCGCCGCGCGTACGCCCTCCGGCCGGCCTCGCGGGGCGGTGCCTGTGTGAGTCCCCTTCCACTTGAGACCCGCTCTTCGCTTAGGAGAGGGTACTGCTTCGCATACTCCGGACGTATCGGAGATCGGCAGTGTCGTCGTAGTTCCCGGCTTTCATCGCCCGCCCCGGCTACCCCTTACGAGTCAACGGCCCCCCCCGCGTCTGCCTCCGCGGGAACGGAACTTCCGTCGCACATAGAGTCGCGACGAGCCGGCCCCGCCCTGATGCGATGTCCGCCCAGGTGCCGCTGCGGGCCGCGCTTCCGCAGTCTCCCGCGTTGTGACGTCACCGGCCAAACTGTGCGGAGACAATAGTGGGCCTCCGGCAGAGCACCGCCTATCGCTGCACGGGGGCTTATCATATGAGCTCTCCTTTTGCCTACGGAAGCCCGCGGCTGCTACCGCCCTTCGGGCGGGGCCGACAATGGGTTATCGCGACGTAGTCGTCCCTCTGAATCCGGCTTGCCCGCGAGCAGTTCGCCCACCGCCCCTGAGTGCTGGCCCACCCCGTAGGAGGATAAGGGTTTGGGAGCGCCGTAAAACTTGCATTGGGCGCAGGGGTCCGGGCTCCCGTGCCCTAATAGTCCCCCGGACCAGTGTGTCAATACACCATGGCCTCCTTTGGCCGTGGGGCCGTCCGCATGGACCCTCGCCGAGCTTCAAGCGCTTCCGCTCGCACTCCTCACCTAGCGACCACGTCCGCCCCTGGTCCGTCAGGCCGGTTGGCGCCGTTCGTCTGTGCACGGGCCATATTTCGCAACCCTCAGCGAGCTAAGAAACCACCCGTACTGCGCGGGATGCGGTGACGCCACCGCGGTGGACCACCTACCGGATCGCGCGTCATCGGTGGGGGTGACGCTGTCCCCTGAGTCAGTGGGACGAGGTTCGGTCCGGCGCACCAGGTCCCCAGTCGCGTGGGGGTAGTGGAGCCCAGACAAGGCGGAGCGCGCACGCGTCCCCGCTGGCGAGATGTGGGGCGATCGCCATGATCTCCGACCAACGCTAGACCGAGGCCTCTGGTGGAGCCGCGCGGGGGAGCCGGGACGCGCAAAGGTCGCCACGCATCTGTTGGTCAGGGGCCAGCCCGTTGGAGCGGCATTGCTCGCGTTGGCGGCGTCGGAGGTGGGCGTGACGACTTCCGTTGTGCCGGTACGGCGCGTGGAGAGAGCGGGCCCCCGGGAGGGTCTTGTGGGGGGAGGGGTGAGGCTGGGGTCGCTGCGCTCGCGTCGTACGGGAGCTTCGCGGGCACGGCCCGGCGTCCCCCGAGCCCCGACCGATCGGGGCCCCCAGGGGGAGATGCGGCTGGGGGCGTTCAGGTTTGAGCGATCACGCGCGAGCGGGCCGGCGGGAAATCCCTAATTCCCTGCAGAGGCGCCTCAGGGGTCTATAGTCGAGAGCTGCGAGGGTGCATGTGTCCGCTGGCTAAAGTGCCCACACGATTGTCCGGACGGTTCCTGGCTCCGCCAGCGGAGAGGGGCTGGAGTGGTCACAGCGGGGGGATGCGTTCGTCGCCGGCGACTGGCGAGTATGCGGGCGGGGCGGGGCGCGAGCGAGAAGCTCTGAACGGCAGCGGCTGCCCCGCCGGAAGGCGTGGCCGTCCGCCATGGTCCGGGGGGCCGGATTTGGGAAGGACCCATCGAGGAGCGCCGGGCGCGACATTCGGCGAATAGGACGGGCGGCTCTGTGGCGTTCGAGGGCACCCCGCTCCGAGGGGGTCCGGCGGGGGGAGGGCCCCGAATGTGGAACCATCGAGAATCGCCCCACGGACGTGTCGTGCGCGGGTACGGCACGCTTAGGCCGCTGGCCCAGGGATTCAGATGTAAGCCCGGGGCACACAGCTGTCTGTCGGCGTGGGTCGGGGTCCGTTTTGGAGGGGAGCGATGGAGGCGGTATAGCAGGCCTTTCGACTGCGTCGCCCTGACCCTGAGCCGCAAGGGGGCGCCGCGTACTCGCCCTTCTCTGGAGCTCGCCCCGGGCGGCGTGTATGTTCAACGGACAAGGCAGCCCAGGCGGAGAGCCCGCCCTGAAGGGCGGGGGCGCCGACCAGGTCCTTCATGCTGCGACGCACGCCCGGCTGCACTAAGTGTTTCCCGGCGGCAATTGCGGCCATTGGTGTGCCAATTACGATGCGGGGAGCGTGTTGGGTGCGGCGCATGCGGCTCGTGCACGCGAGTGATGCAGGGCACACACACTACCGGCGCCGGCCGCGCCGGGAGACTGTTAAACGTTGTAGAACCCTGTCAGTACGAGCGATCAGGCCGCGTGCCTGTGGGGTGGGGTAGCGGTGGCTGTCTTGGGTGTTGTCTCCAGAGCGTGGCGGACCCGGGCTTGACGTCGGCTACCGGACTCGCGGCCCGCGCGCTGGCCCACTCCAGCAGCAAGGTTCGCCGGGAGGGAACGGTTACGGTCTAAGACCCAACCGGCTCCCGGTCCTTGAGCCGAAACTCGGGGTGAAGTCGGCTGAGTGAGGACGTCAGCGCGACGTACGCCGACCCGCGGAATACGTCTGGCACGATAGGACGTTGGTCAGCGCACTCTCTGGCGGATCGGAGATGGATCCGGGGTGCGCGGGTCTGGGTTGCTGATACCATCGGAGCCAAACGGCACTACCCTCGTTTGCGGGGTGTCTGGCGCAGGCGAAATAGTCACCCACGGGGTGGGCGTGGCGTCTCGGCACCGACTCATTGCCCGGGTGACGGGCGCTGTGGGTGCGGTGCGAGTGTCTGGACGGAGCACGAATGGGGCGTTGGAAGAGGCCTGCGGGCGTGCAGAGGCTCAGAGGGCGGTTGTCAGGCCATTGCAACCAGGCAGTCGGTATCGGCATCGAAGCGCGCTACCCGGCGCTCGGTGAGGCTGGGGAGGCGGGTGCTAACGTACCTCACCGTCACGCGGGGCGCATGGACTGACTCTCCCCTTTCGAGGCTGGCTCGTAAGCTGCTTGTGATCAGCCAGTGAGGTACCGATTGACTGCGGTGCCGTGGTCTCCGGCACATGCAGGCCCGACTGGAAAGCGGCGGCGCTAGGGCCATATGGCCGTGGAGGCGGCGCCGGCGGCTAAGCCGATCGCCACGCATGGAGCGCGCGGAGAGACTGCACGGGGCGATGCAGGCAGGTGCAACCCCTGCCCACGCAGCGGGCATGGCCGCCGAACCGGGCGGTGGGCGGCGAAACGGCCACCCCGGAGGGAGGTATGACAGAAAGGGGACCTCCGGCTGACAATCCGGCGAGAAGGCCTGCAGGCATTTAGCGGTAGGGCCGGTCGCGTGCTCGAAGTGTAGGGGGATACTCATTGTGAGCCGATCTGCCTAGCTTCTGGTGTACGGGCGTGGCGGGCAGTCGGGGAAGACTCGGGGCCTGTCTGAGGAAGTGGGGCCCCGGCCTTCGGCGGGCCTGCGGCCCGCCTTGCACCCTGCGCGGGGCACGGGCCGGGGAGTCCAACCCGGGGCGAGTCATCAACCCGGATCATCAGGTAGGACGGCTTCGCGGAGCTCTGGCGGCTAGGGGGGTGGAAGGCCTGCAAGGCAGGTCACTAGGCCACCCCCGGGACGGAGCGGGGTTTGTTTCGGGAGCCCGGGATCACGGTCCGTGAGCATCAGGGGGCGCAGGTCGGGGCGTAGTCAGAATGGGTGACGAGCCTAGCGGGCGCGTCGGCCTCGTGACTAGTGGTTCTGCCGCAGGACCGTTTCTCGCATCGAGGGTAACTGATAGGCCCCACTCGGCTGTGGCTCAAAAGGAGCCCAGGGGCGCTCGCTATGCGCTCCTATCCTGCGTCTGGGCCCCTCTGGCGAAGTAGGGGCGCAGTTGAAGGCCCAGGCACCGGGGAGGAACGTGGTCAGTCACCGGGGACGCGAGGCAACTATCGTGCGCGGTCCCGTGCGGTTGTTCCTACGGGTGTGTTTGCTGCGGCCCAACATCGGCGGGTCTTCTGCAGCGTTCCCTGGTGTGTGTCACAAGCTTCCGCGAGAAACACGTAGTCTCCGCAGGGGTTGGTTCGCATCGGGGGTCCTTCGCCGAATTCGTACTGTCGGGTTGGCCCCGCGTTACGCTTGTCATACGCGCGGGGACCCTGCCACCGCCCATCGCCACCAACTGGGTGGGGGCGGTGGGATAAGTGGCTGCCGATTGCTCTGGAGGGCCGCCGCACGGCACAAACTTAACGTGCGGGGTTGGACATTTGCGTTCGG
>SRX2526913
ATGGGAGGGGGGCTCCCGAGGGCCCGGCTTCCACCCCGGAACGACCCGGCACCACCACGCGTCCGTATATCGCTACGCAGAAACCGAGAGCCACCCGGACCCCTCATGCCGTGCACGCGCCCGGAACGCACCCCGGGTGAACCAAGCCTACGGGCCCGACCCGAAATACCCCTTAACTGGGGGACCTAGGCCAGAGCACGTACAGAGTACCCTATTTTGGCACCCCAAGCCTGCCCTCCCACCCATGGCCGGGTGCATGTGCACCATCTAGTCCCAACGTAACCTCACACCCTTGCTCGGTGACCGGTCCAAGTCCACTTTTCGACGGGCCCTGACCAATAGCGGGGCCAACGCACTAAGCGCGTCCGGCCCACGGTACGTCTCCCCCCGGCTGGCGTGGGGATACCCTTACTCGCATCAGCCCAAACTCTCCCCGCAGCCTCTAGCTCTCCCCCGGCAGCAAAAGTAGTGTGCCACCTGAGTGCCCCCCCTGCCCTTGGTGGTCCCTGCGTCGGCTGACGTCCCATGCATAGGAGCGCCCTCGTCAGCCCCGCTAGCCCTTAGGAACCCCCCAAACTAAGATACGAGCGATTGCACCGAGCGACGCCCCGCAGTCGTCCCCGCCGCACCTTCCCGCCCTCCGTTACCCGGTCCGCTTTCAGCCGCCCTTCCCCTGCGTCAAGCCCCCTCTAACCCCTTTCCAACAAACAACCGGCCAAGCCCGGGGGACCTGTCCGCGTATCTCCCCGTCGGCCCCCCGTGCCGCACCCGACCGTCTACACGCGTGACATCGCCTGGCGCCTTGGGCGTTCCTCAATGCTTCGACCTCGTCGCGGGCCGCGGACCATAACCCCTTAAGCCCGCAACTCGTGATCGAGCCGCCAGCCGACCTTCCTGGCGTGCCTCTAGCCGGTATTACGCGGGCCCTTGCGGCCATATTTTCCGGTTCACCGCCCCGTATGATAACTCCCTCTGCCCCACTTGATGTCCGCCCTCGCTCGCGTCCTGCACGCTGGTCACTGGCGCTCGAGTCCAGATCATGCTCGTAGCCCCCGCGGAACGTTGCGCCCGAAGCATTCCGGCACCCCTGGTACCCCTCCCTCCCCAGCCCCCCGATACGGAGCCCAATGCTTCGTTAATGTCGTCGCAACCCGGTTAACACCTCTACACCACTGGGGCGTCCGAAAGCGGCAGTTGTGCTCCTGCCCAGCCATGCGACCGCACAAGACCTCGCGTATCCAAACTTTCCGAGACCCCCAAACTCCATCAACGGCGCCACGCCGAGCTTGGCAACGTCCCCGCCCTCAGATCGCCCCCCCGCCCACGCTCGCCGCGTGTGAACCGGAGATTCCACTACCACAAGGATAGCCCCCCCCCTCTAAGCCCGTCTCGCCGGCGCGTCGCGCTCTCGGGCATGGCAGCTCACGGATTAACAGCCCTGGTAGCAGGAACTCAACTGCCCACCGCCCGCTAAGGCCCCTTCAGGCGCGGTACCCACCCAGTCATCCCGACAGACCACGATGGTCACTCTGCCGCGCCGAGCCTGTTGCGCAGCCTAACATCTATCAGCGATAGGCGCAGCCTTTGGACATGATTTCGGGTACTCTCACTCGCCCGCGCGTCACAGTCTCGTGAGGACGCGTCTCTCGGAGTGGGGTGCCGGACCGCCCGTAGCGTGGTCGTCAAGTTGCTTTTCGACCCGCGCCCACTGGCGCACCCTCCGCCCACCGGCCCCGCAGCGTCGCGGCACCGCCGCCTGCCTCAGAGACGTACTCACCGAGGCGACCGCCCTTGCCCGAGTGCCGCTTTCGGGACGCACGGTACGCACCGGCACAACGGGCCCTCCGTGCCCTCGCCCTCTCGTTGCCCGAGCCCCCCACCTCACCTGCGCATTATCACTCGCCTGGTAGTCCCCTGCTGCCGGACTGGCTCGCGGGATACTGACACCGCGCCGTCAACACCGATAGGAGTCAAACTACCGGTCCTAAAGCCGCCGGAAGCAGCCGTACGGCAGGTGCGGGTGCGCTGCGCCCGCCGCACTGGGGTGGCCCGCGCACGATGCGACTTCGGGTGTTGCCCCTCCGCTGCCACCAACGCGGAGACCAACATCATGCGGCCTTGTCACCCCCTCCGCCTCCCCGGAGCGGACCTGTGGCCCGCCCGGGGCGGGGGGAATCAGGGGGCGCGGTTTCCGCGCGGTCGGCCCGGCGGTGATGCCGGGCTGTTTCGCTCGCGGGGGTCCGGGTTACGTTCCTGCGACCGGCCACTGATAGTAATGTCAGGCCGATGCCCGCGTCCAGCCCGCACGGACAGGTCATGCCCCGGACGGCCCCAGGAATCAGCCCCCCCATAGTTGGGTCGATCTCACCCCATTGTGCCTGCGTTGCTCGCCACGCGGCTCCCGGGCCGGCCGGTCGCGTGTCGCCACCGCGTGGAGCCGGGCCCCATCGGCTCGGCGTCCCCCCAAGCGTGCCGCACACCGGACTATACCGCATAGCCCCGCGCCTCCCGGGCCTGCATGCGGACCGCCCGTTCGGCGTTGTGCGCGGACCAGCCCTACCGCCTCCACAGTCCCACGGCGTTGGGCAACTGCCGGCTCGGCCGGGGCGTGAGCGAAGCCCCGAGCGCCGCGCGTACGCCCTCCGGCCGACGTCGCGGGGCGGTGCCCGCGTGAGTCCCCTTCCACTTGAGACCCGCTCTTCGCTTAGGAGAGGGTACTGCTTCGCATACTCCGGACGTGTCGGAGATCAGCAGTGTCGTCGTAGTTCCCGGCTTTCATCGCCCGCCCAGGCTACCCTTTTCGAGTCAACGGCCCCCACCGCGTCTGCCTCCGCGAGAACGGAACTTCCATCGCACATAGAGTCGCGACGAGCCGGACCCGCCCTGATGCGGTGTCCCCCCAGGTCCCGCTGCGGGCCGCCCTTCCGCAGTCTCCCGCGTTTTGACGTCACCGGCCAAACTATGCGGAGACAATATTGAGCCTCCCGCAGGGCGCCGCCTATCGCTGCGCGGGGGCTTATCATATGAGCTCTCCTTTTGCCTACGGAAGCCCGCGGGTGCTAGCGCCCCGCGGGCGGGGCCGACAATGGAGTATCGCGACGGAATCGTCCCTCTTAATCCGGCGTGCCCGCGAGCAGTTCGCCCACCGCCCCTGAGTGCTGGTCCACCCCGTAGGGAGATAAGGGTTGGGGAGCGCCGTAAAAGCTGCATTGGGCGCAGAGATCCGAGCTCCTGTGCCCTGATGGTCCCCCGGACCAGTGTGTCAATATACCATGGCCTCCTTTTGCCGTGGGGCCGTCCGCATGGACCCTCGCCAGGCTCCAAGCGCTTCCGCTCGCACTCCTCGCCTAGCGACCGCGTCCGCCCCTAGTCCGTCAGGCCGCCTGGCGCCGTTCGTCTGTGCACGGGCCATATTTCGCAACCCTCAGCGCCACAAGAAACCACCGGTACTTCGCGGGATACGGTGACGCCACCGCGGTGGACCACCTACCGGATCGCGCGTCATCGGTGGGGGTGATGCTGTCCCCTGGGTCAGTGGGACGAGGTTCGGTCCGGAGCACCAGGTCCCCAGTCGCGTGGGGGTAGTGGAGCCCAGGGGGACTTCTAGCAGCACACGTGTTGATTACCGAGATGTGGGGCGATCGCCATGATCTCCGACCAACGCTAGACCGAGGCCTCTGGTGGAGCCGCGCGGGGGAGCCGGGACGCGCAAAGGTCGCCACGCATCTGTTGGTCGGGGGCCAGCCCGTTGGAGCGGCATCGCTCACGTTGGCGGCGTCGGAGGTGGGAGTGACGACTTCCGTTGTGCCGGTGCGGCGCGTGGAGAGAGCGGGCCCCCGGGAGAGGCTTATGGGGGGAAGAGTGAGGATGGGGTCGCTGCGCTTGCGCCGTACGGGAGCTTCGCAGACACGACCCGGCGTCCCCCAAGCTCCGACCGATCGGGACCCCCAGAGGGAGATGCGGCTTGGGGCGTCAAGGTTCCACCGATGACGCGCGGGCGAGCCGCCGGGAAATCCCTAATTCCCTGCGGAGGCGCCTCGGGGGTCTATGGTCGAGGGCTGCGAGGGTGCATGTGTCCGTTGGCTAGAGTGCCCACATGATTGTCCGGAAGGTTCCTGGCTCCGCCAGCGGAGGGGGGCCGTAGTGGTCACAGCGGGGGGATGCGTTCGTCGCCGGCGACTGGGGAGTATGCGGGCGGAGCGGGGCGCGAGCGAGAAGCTCCGAACGGCAGCGGCTGCCACGCCGGAGGGCGTGGCCGTCCGCCAGGGGCCGGGGGGCCGGATTTAGGGAGGACCCATCGAGGAGCGCTGGGCGCGACATTCGTCGAATAGGACGGGCAGCTCTGTGGCGCTCGAGGGCACCCCGTTCCGAAGGGGTCCGGCGGGGGGAGTGCCCCGAATGTGGAACCATCGCGGATCGCCCCGCGGACGTGTCGTGCGCGGGTACCGCACGCTTAGGCCGCCGGCCCAGGGATTCAGATGTAAGCCCGGGGCACACAGCTGTCTGTCGGCGTGGGTCGGGGTCCGTTTTGGAGGGGAGCGATGGAGGCAGTATGGCAGGCCCTTCGATTGCGTCGCCCTGGCCCTGGGCCGTGAGGGGGTGCCGCGTACTCGCCTTTTTCTGGAGTCCGCCCCGCGCGGCGTGTATGTTCAACGGAGAAGGCAGCCCAGGCGGAGAACTCGCCCGGAAGGGTGGGGGCGGCGACCGCGTCCTTCGGGCTGCGACGCACGCCCGGCCGCACTAAGTGTTTCTCGGCGGCAATTGTGGCCATTGGTGTGCCAATTACGATGCGAGGAGCGTGTTGGGTGCGGCGCATGCGACTCGTGCCCGCGAGTGATGCAGGGCACACGCATTACCGGCGCTGGCCGCGCCGGGAGAGCGTTTCACGTTGTAGAGCCCTGTCAGTACGAGCGATTAAGCCCCGTTCCTGTGGGGTGGGGTAGCGCCGGCCGTTTTGGGTGTTGTCTCCAGAGCGTGGCGGACCCGGGCTTGCCGTCAGCTACCGGGCTCGCTGCCCGCGCGCTGGCCTACTCCAGCAGCAAGGTTCGCCAGGAGGGAACAGTTACGGTCTAAGACCCAACCGGCGCCGGGTCCTTGGGCTGAAACTTGGGGTGAAGTCGGCTGAGTGAGGACGTCAGCGCGACGTACGCCGACCCACGGAATACGTCTGGCACGATAGGGCGTTGACCAGCGCACCCTCTGGCGGATCGGAGATGGATCCGGGGTGCGCGAGTCTGGGTTGCTGATACCATCGGAGCCAAATGGGACTACCCTCGTTTGCGGGGTGTCTGGCGCGGGCGAAATAGTTACCCACGGGGTGGGCGTGGCGTCTCGGCATCGACTCATTGCCCGGGTGACGGGCGCTGTGGGTGCGGTGCGAGTGTCTGGACGGAGCACGAATGGCGCGTTGGAAGAGGCCTGCGGGCGTGCAGAGGCTCAGAAGGCGGTTGTCAGGCCATTGCAACCAGGCAGTCGATATCGGCATCGAAGCGCGATACCCGGTGTCCGGTGAAGATGGGGAGGCGGGTGCTATCGTGCCACACCGGCATGCGGGGTGCATGAACTGCCTCTCCCCTTGCGAGGCTGGCTCGTAAGCTGCTTGTGATTAGCCAGTGAGGTACCGATTGACCGCGGTGCCGTGGTCTCCGGCGCATGAGGGCCCGACCGGAAAGCGGCGGCGCTAGGGTCATGTGGCCGTGGAGGCGGCGTCGGCGACTAAACCGGCCGCCACGCGCAGAGCGCGCGGAGAGAGTGCACGGTGCGACGCAGGCAGGTGCGACCTCTGCCCACGCAGCGGGCGTAGCCGCCCAACCGGGCGGTAGGCGGCGAAACGGCCACCCCGGAGGGAAGTATTACAGAAAGGGGACCTCCGGCCGACAATCCGGCGCGAAGGCCTGCAGGCATTTAGCGGTAGGGCCGGTCGCGTGCTCGGAGTGTAGGGGGATGTTCATTGTGAGCCGATCTGCCTAGCTCCTGGTGCACGGGCGTGGCGGACAGCCGGGAACGACTCGGGGCCTGTCTGGGGAAGTGGGGCCCCGGCTTCCAGCGGGCCTGCGGCCCGCCCCGCACCCTGCGCGGGGCGCGGGCCGGGGAGTCTAACCCGGGGCGAGTCATCAACCCGTATCATCAGGTAGGACGGCTTCGCGGAGCTTTGGCGGCTAGGGGGGTGGAAGGCCTGCAAGGCAGGTCACCAAGCCACCTCTGGGACGGAGCGCGGTTTGTTTCGGGAGCCCGGGATCACGGTCCGTGAGCACCAGGGGGCGCAGGTCGGGGCGTAGTCAGAATGGGTGACGAGCCTAGCGGGCGCGTCAGCCTCGTGACTGGTGGTTCCGCCGCAGGACCGTCTCTCGCATCGAGGGTAACCGATGGGCCCCACTCGGCGGGGGCCCAAAAGGAGCCCAGGGGCGATCGCTATGCGCCCCTATCCTGCGTCTGGGCACCTCTGGCGAAGTAGGGGCCCGGTTGAAGGCCAAGGCACCGGGGAGGAACATGGTCAGTCACTGGGGACGCGAGGTAACTATCGTGTGCGGTCCCGTGCGAGTGTTCCTACGGGTGTGTTTGTTGCGGCCCAACATCGGCGGTTCTTGTGCGGCATTCCCTGGTGTGTGTCACAAGCTTCCACGAGAACCGCGTAGTCCCCGCAGGGGTTGGTTCGCACCGGGGGCCCTTCGCCGAATTCATACTGTCGGGTTGACCCCGCGTTACGCTTGTCATACGCGCGGGGACCCTGCCACCGCCCATCGCCACCAACTGGGTGGGGGCGGTGGGATGAGTGGCTGCCGGTTGCACTGGAGGGCCGCCGCAGAGCAAAAACTTAACGTGCGGGCTTGGACATTTGCGTTCGG
>SRX2526914
ATGGGAGGGGGGCCTCCGAGAGCCTGGCTTCCACCCCGGAACGACCCGGCACCACCACGCGTCTGCATATCGCTACGCAGGAACCAAGAACCACCCGGACAATTCACGCCGTGCACGAGCCCGGAACGCACCCCCGGTGAACCAAACCTACGGGCCCGACTCGGAATACCCCTTAACTGTGGGACCTAGGCCAGGGCAAGTACAGAGTACCCTTTTTTGGCACGGCAAGCCTGCCCTCCCACCCATGGCCGGGTGCATGTGCACCATCTAGTCCCAACGTACCCTCACACCCTTGCTTGGTGACCGGTCCAAGTCCACTTTTCAGCGGGCCCTGACCAATGGCGGAGCCAACGCGCTAAGCGCATCCGGCCCACGGTACGTCTCCCCCCGGCTGGCATGGGGATACCCTTACCCGCATCAGCCCAAACTCTCGCCGCAGCCTTTAGCTCTCCCCCAGCAGCAAAATCAGTGTGCCATCTGAGTGCCCCCCCTGCCCTTGGTGGTCCCTGCGTCGGCTGACGACTCCTGCATAGGAGCGCCCTCGTCAGCCCCGCTAGCCCTTAGGAACCCCCCAAACTAAGATACGAACGATTGCACCGAGCGACGCCCCACAGTCGTCCCCGCCGCACCTTCCCGCCCTCCGTTACCCGGTCCGCTTTGAGCCGCCCTTCCCCTGCGTCAAGCCCCCTCTAACCCCTTTCCAACAAACAACCGGCCAAGCCCGGCGGGCCCGTCCGCGTATTTCCCCGTCGGCCCCCCGTGCCGCACCCGACCATCTCCACGCGTGCCATCGCCTGGCGCCTTGGGCGTGCCTTAATGCTTCGACCTCGTCGTGGGCCGCGGACCATAACCCTTTAAGCCCGCAACTCGTAATCGAGCCGCCAGCTGACTTTCCTAGCGTGCCTCTAGCCGGTATTACGGGGGCCCTTGCGGCCATATTCTCCGGTTCACCGCCCCGTATGATAACTCCCTCTGCCGCACTTGATGTCCGCCCCCGTCCACGTCCTGCACGCCGGTCACTGGCGCTCGAGTCCAGATCATGCTCGTAGTCCCCGCGGAACGTCGCGCCCGAAGCATTCCGGCACCCCTGGTACCCCCCCCCCCCCAGCCTCCCGATACGGAGCCCAATGCTCGATTAATGTCGTTACAATCCGGTTAACACCTCCACACCGCGGGGACGTCCGAAAGCGGCAGTTGTGCTCCTGCCCAGCCATGTGACCGCACAAGACCTCGCGTATCCAAACCTTCCGAGACCCCCAAACTTCATCAACGGCGCCAGGCCGAGCTTGGCAACCTCCCCTCCCTCCCATCGCCCCCCCGCTCACGCTCGCCACGTGTGAACCGGAGATTCCAATACCACAAGGATAGCCCCCCCCCTCTAAGCCCGTCTTGCCGGTGCGCCGCGCTCTCGGGCATGGCAGCTCACGGATTAACAGCCCTGGTACCGGGAGCTCAAGTGCCCATCGCCCGCCAAGGCCCCTAAGGGCGCGGTACCCACCCCGTCATCCCGATAGGCCACGAGGGTTAATCCGCCGCGCCGAACCTGTTGCGCAGCCTAACATCTATCAGCGATAGGTGCAGCCTTTGGGCACGATTTCGGGTACTCTCACTCGCCCGCGCGTCACAGTCCCGTGAGGACGCGTCTCTCGGAGTGGGGTGCCGGACCGCCCGTAGCGTGGCCGTCAAGTTGCTTTTCGACCCGCGCCCACTGGCGCACCCTTCGCCCACCGGCCCCGCAGCGTCGCGGCACCGCCGCCTGCCTCAGAGACGTACTCATCAAGGCGACCGCCTTTGCCCGAGTGCCGCTTCAGGTACGCACAGTACGCACCGGCACAACGGGCCCTCCGTGCCCTCGCGCTCTCGTTGCCCGAGCCCCCCACCTCACCTGGGCATTATCACTCGCCTGGTAGTCCCCTGCTGCCGGACTGGCCCGCGGGATGATGATACCGCACCGCCAACACCGATAAGAGCCAAACTACCGGTTCTAAAGCCGCCAGACGCAGCCGTGGGGCAGGTGCGCGCGGGCCGCGCCTGCCGCACTGGGGTGGCCCGCGCACGATGCGACTTCGGGTGTTGCCCCTCCGCTGCCACCAGCGCGGAGGCCAACATCATGCGGCCTTGTCAGCCCCTCCGCCTCCCCGGAGCGGACCTGTGGCCCGCCTGGGGCGGAGGGATTCAAGGGGCGCGGTTTCCGCGCGGTCGGCCCGGCGGCGATGCCGGGCTGTCTCGCTCGCGGGGGTCCGGGTTACGTTCCTGCGACCGGCTTCTGACAGTAATGTCGGGTCGATGCCCGTGTTCAGCCCGCACGGACAGGTCATGCCCCGGACGGCCCCAGGAATCAGCCCCCCCATAGTTGGGTCGATCTCACCCCATTGTGTCTGCGTTGCTCGCCACGCGGCTCTCGGCCCGACCGGTGGCGCGTCGCCACCGCGTGGAGCCGGGCCTCATCGACTCAGCGTCCCCCCAAGCGTCCCGCACACCGGACTATGCCGCATAGCCCCGCGCCTCCCGTGCCTGCACGCGGACCGCCCGTTCGGCGTTGTGCGCGGACCAGCCCTACCGCCTCCACCGTCCCACGGCGTTGGGCAACTGCCGGCTCGGCCGGGGCGTGAGCGAAGCCCCGAGCGCCGCGCGTACGCCCTCCGGCCGGCCTCGCGGGGCGGTGCCTGTGTGAGTCCCCTTCCACTTGAGACCCGCTCTTCGCTTAGGAGAGGGTACTGCTTCGCATACTCCGGACGTATCGGAGATCGGCAGTGTCGTCGTAGTTCCCGGCTTTGATCGCCCGCCCCGGCTACCCCTTACGAGTCAACGGCCCCCCCCGCGTCTGCCTCCGCGGGAACGGAACTTCCGTCGCACATAGAGTCGCGACGAGCCGGCCCCGCCCTGATGCGATGTCCGCCCAGGTGCCGCTGCGGGCCGCGCTTCCGCAGTCTCCCGCGTTGTGACGTCACCGGCCAAACTGTGCGGAGACAATAGTGGGCCTCCGGCAGAGCACCGCCTATCGCTGCACGGGGGCTTATCATATGAGCTCTCCTTTTGCCTACGGAAGCCCGCGGCTGCTACCGCCCTTCGGGCGGGGCCGACAATGGGTTATCGCGACGTAGTCGTCCCTCTGAATCCGGCTTGCCCGCGAGCAGTTCGCCCACCGCCCCTGAGTGCTGGCCCACCCCGTAGGAGGATAAGGGTTTGGGAGCGCCGTAAAACTTGCATTGGGCGCAGGGGTCCGGGCTCCCGTGCCCTAATAGTCCCCCGGACCAGTGTGTCAATACACCATGGCCTCCTTTTGCCGTGGGGCCGTCCGCATGGACCCTCGCCGAGCTTCAAGCGCTTCCGCTCGCACTCCTCACCTAGCGACCACGTCCGCCCCTGGTCCGTCAGGCCGGTTGGCGCCGTTCGTCTGTGCACGGGCCATATTTCGCAACCCTCAGCGAGCTAAGAAACCACCCGTACTGCGCGGGATGCGGTGACGCCACCGCGGTGGACCACCTACCGGATCGCGCGTCATCGGTGGGGGTGACGCTGTCCCCTGAGTCAGTGGGACGAGGTTCGGTCCGGCGCACCAGGTCCCCAGTCGCGTGGGGGTAGTGGAGCCCAGACAAGGCGGAGCGCGCACGCGTCCCCGCTGGCGAGATGTGGGGCGATCGCCATGATCTCCGACCAACGCTAGACCGAGGCCTCTGGTGGAGCCGCGCGGGGGAGCCGGGACGCGCAAAGGTCGCCACGCATCTGTTGGTCAGGGGCCAGCCCGTTGGAGCGGCATTGCTCGCGTTGGCGGCGTCGGAGGTGGGCGTGACGACTTCCGTTGTGCCGGTACGGCGCGTGGAGAGAGCGGGCCCCCGGGAGGGGCTTGTGGGGGGAAGGGTGAGGCTGGGGTCGCTGCGCTCGCGTCGTACGGGAGCTTCGCGGGCACGGCCCGGCGTCCCCCGAGCCCCGACCGATCGGGGCCCCCAGGGGGAGATGCGGCTGGGGGCGTTCAGGTTTGAGCGATCACGCGCGAGCGGGCCGGCGGGAAATCCCTAATTCCCTGCAGAGGCGCCTCAGGGGTCTATAGTCGAGAGCTGCGAGGGTGCATGTGTCCGCTGGCTAAAGTGCCCACACGATTGCCCGGACGGTTCCTGGCTCCGCCAGCGGAGAGGGGCTGGAGTGGTCACAGCCGGGGGATGCGTTCGTCGCCGGCGACTGGGGAGTATGCGGGCGGGGCGGGGCGCGAGCGAGAAGCTCTGAACGGCAGCGGCTGCCCCGCCGGAAGGCGTGGCCGTCCGCCATGGTCCGGGGGGCCGGATTTGGGAAGGACCCATCGAGGAGCGCCGGGCGCGACATTCGGCGAATAGGACGGGCGGCTCTGTGGCGTTCGAGGGCACCCCGCTCCGAGGGGGTCCGGCGGGGGGAGGGCCCCGAATGTGGAACCATCGAGAATCGCCCCACGGACGTGTCGTGCGCGGGTACGGCACGCTTAGGCCGCTGGCCCAGGGATTCAGATGTAAGCCCGGGGCACACAGCTGTCTGTCGGCGTGGGTCGGGGTCCGTTTTGGAGGGGAGCGATGGAGGCGGTATAGCAGGCCTTTCGACTGCGTCGCCCTGACCCTGAGCCGCAAGGGGGCGCCGCGTACTCGCCCTTCTCTGGAGCTCGCCCCGGGCGGCGTGTATGTTCAACGGACAAGGCAGCCCAGGCGGAGAGCCCGCCCTGAAGGGCGGGGGCGCCGACCAGGTCCTTCATGCTGCGACGCACGCCCGGCTGCACTAAGTGTTTCCCGGCGGCAATTGCGGCCATTGGTGTGCCAATTACGATGCGGGGAGCGTGTTGGGTGCGGCGCATGCGGCTCGTGCACGCGAGTGATGCAGGGCACACACACTACCGGCGCCGGCCGCGCCGGGAGACTGTTAAACGTTGTAGAACCCTGTCAGTACGAGCGATCAGCCCGCGTGCCTGTGGGGTGGGGTAGCGGTGGCTGTCTTGGGTGTTGTCTCCAGAGCGTGGCGGACCCGGGCTTGACGTCGGCTACCGGACTCGCGGCCCGCGCGCTGGCCCACTCCAGCAGCAAGGTTCGCCGGGAGGGAACGGTTACGGTCTAAGACCCAACCGGCTCCCGGTCCTTGAGCCGAAACTCGGGGTGAAGTCGGCTGAGTGAGGACGTCAGCGCGACGTACGCCGACCCGCGGAATACGTCTGGCACGATAGGACGTTGGTCAGCGCACTCTCTGGCGGATCGGAGATGGATCCGGGGTGCGCGGGTCTGGGTTGCTGATACCATCGGAGCCAAACGGCACTACCCTCGTTTGCGGGGTGTCTGGCGCAGGCGAAATAGTCACCCACGGGGTGGGCGTGGCGTCTCGGCACCGACTCATTGCCCGGGTCACGGGCGCTGTGGGTGCGGTGCGAGTGTCTGGACGGAGCACGAATGGGGCGTTGGAAGAGGCCTGCGGGCGTGCAGAGGCTCAGAGGGCGGTTGTCAGGCCATTGCAACCAGGCAGTCGGTATCGGCATCGAAGCGCGCTACCCGGCGCTCGGTGAGGCTGGGGAGGCGGGTGCTAACGTACCTCACCGTCACGCGGGGCGCATGGACTGACTCTCCCCTTTCGAGGCTGGCTCGTAAGCTGCTTGTGATCAGCCAGTGAGGTACCGATTGACTGCGGTGCCGTGGTCTCCGGCACATGCAGGCCCGACTGGAAAGCGGCGGCGCTAGGGCCATATGGCCGTGGAGGCGGCGCCGGGGGCTAAGCCGATCGCCACGCATGGAGCGCGCGGAGAGACTGCACGGGGCGATGCAGGCAGGTGCAACCCCTGCCCACGCAGCGGGCATGGCCGCCGAACCGGGCGGTGGGCGGCGAAACGGCCACCCCGGAGGGAGGTATGACAGAAAGGGGACCTCCGGCTGACAATCCGGCGAGAAGGCCTGCAGGCATTTAGCGGTAGGGCCGGTCGCGTGCTCGAAGTGTAGAGGGATACTCATTGTGAGCCGATCTGCCTAGCTTCTGGTGTACGGGCGTGGCGGGCAGTCGGGGAAGACTCGGGGCCTGTCTGAGGAAGTGGGGCCCCGGCCTTCGGCGGGCCTGCGGCCCGCCTTGCACCCTGCGCGGGGCACGGGCCGGGGAGTCCAACCCGGGGCGAGTCATCAACCCGGATCATCAGGTAGGACGGCTTCGCGGAGCTCTGGCGGCTAGGGGGGTGGAAGGCCTGCAAGGCAGGTCACTAGGCCACCCCCGGGACGGAGCGCGGTTTGTTTCGGGAGCCCGGGATCACGGTCCGTGAGCATCAGGGGGCGCAGGTCGGGGCGTAGTCAGAATGGGTGACGAGCCTAGCGGGCGCGTCGGCCTCGTGACTAGTGGTTCTGCCGCAGGACCGTTTCTCGCATCGAGGGTAACTGATAGGCCCCACTCGGCTGTGGCTCAAAAGGAGCCCAGGGGCGCTCGCTATGCGCTCCTATCCTGCGTCTGGGCCCCTCTGGCGAAGTAGGGGCGCAGTTGAAGGCCCAGGCACCGGGGAGGAACGTGGTCAGTCACCGGGGACGCGAGGCAACTATCGTGCGCGGTCCCGTGCGGTTGTTCCTACGGGTGTGTTTGCTGCGGCCCCACATCGGCGGGTCTTCTGCAGCGTTCCCTGGTGTGTGTCACAAGCTTCCGCGAGAAACACGTAGTCTCCGCAGGGGTTGGTTCGCATCGGGGGTCCTTCGCCGAATTCGTACTGTCGGGTTGGCCCCGCGTTACGCTTGTCATACGCGCGGGGACCCTGCCACCGCCCATCGCCACCAACTGGGTGGGGGCGGTGGGATAAGTGGCTGCCGATTGCTCTGGAGGGCCGCCGCACGGCACAAACTTAACGTGCGGGGTTGGACATTTGCGTTCGG
>SRX2526915
ATGGGAGGGGGGCTCCCGAGGGCCCGGCTTCCACCCCGGAACGACCCGGCACCACCACGCGTCCGTATATCGCTACGCAGAAACCGAGAGCCACCCGGACCCCTCATGCCGTGCACGAGCCCGGAACGCACCCCGGGTGAACCAAGCCTACGGGCCCGACCCGAAATACCTCTTAACTGTGGGACCTAGGCCAGAGCACGTACAGAGTACCCTTTTTTGGCACCCCAAGCCTGCTCTCCCACCCATGGCCGGGTGCATGTGCACCATCTAGTCCCAACGTACCCTCACACCCTTGCTCGGTGACCGGTCCAAGTCCACTTTTCGACGGGCCCTGACCAATAGCGGGGCCAACGCACTAAGCGCGTCCGGCCCACGGTACGTCTCCCCCCGGCTGGCGTGGGGATACCCTTACTCGCATCAGCCCAAACTCTCCCCGCAGCCTCTAGCTCTCCCCCGGCAGCAAAAGTAGTGTGCCACCTGAGTGCCCCCCCTGCCCTTGGTGGTCCCTGCGTCGGCTGACGTCCCATGCATAGGAGCGCCCTCGTCAGCCCCGCTAGCCCTTAGGAACCCCCCAAACTAAAATACGAGCGATTGCACCGAGCGACGTCCCGCAGTCGTCCCCGCCGCACCTTCCCGCCCTCCGTTACCCGGTCCGCCTTCAGCCGCCCTTCCCCTGCGTCAAGCCCCCTCTAACCCCTTTCCAACAAGCAACCGGCCAAGCCCGGGGGACCTGTCCGCGTATCTCCCCGTCGGCCCCCCGTGCCGCACCCGACCGTCTACACGCGTGACATCGCCTGGCGCCTTGGGCGTTCCTCAATGCTTCGACCTCGTCGCGGGCCGCGGACCATAACCCCTTAAGCCCGCAACTCGTGATCGAGCCGCCAGCCGACCTTCCTGGCGTGCCTCTAGCCGGTATTACGCGGGCCCTTGCGGCCATATTCTCCGGTTCACCGCCCCGTATGATAACTCCCTCTGCCCCACTTGATGTCCGCCCTCGTTCGCGTCCTGCACGCTGGTCACTGGCGCTCGAGTCCAGATCATGCTCGTAGCCCCCGCGGAACGTTGCGCCCGAAGCATTCCGGCACCCCTGGTACCCCTCCCTCCCCAGCCCCCCGATACGGAGCCCAATGCTTCGTTAATGTCGTCGCAACCCGGTTAACACCTCCACACCACTGGGGCGTCCGAAAGCGGCAGTTGTGCTCCTGCCCAGCCATGCGACCGCACAAGACCTCGCGTATCCAAACTTTCCGAGACCCCCAAACTCCATCAACGGCGCCACGCCGAGCTTGGCAACGTCCCCGCCCTCAGATCGCCCCCCCGCCCACGCTCGCCGCGTGTGAACCGGAGATTCCACTACCACAAGGATAGCCCCCCCCCTCTAAGCCCGTCTCGCCGGCGCGTCGCGCTCTCGGGCATGGCAGCTCACGGATTAACAGCCCTGGTAGCGGGAACTCAACTGCCCACCGCCCGCTAAGGCCCCTTCAGGCGCGGTACCCACCCAGTCATCCCGACAGACCACGATGGTCACTCTGCCGCGCCGAACCTGTTGCGCAGCCTAACATCTATCAGCGATAGGCGCAGCCTTTGGACATGATTTCGGGTACTCTCACTCGCCCGCGCGTCACAGTCCCGTGAGGACGCGTCTCACGGAGTGGGGTGCCGGACCGCCCGTAGCGTGGTCGTCAAGTTGCTTTTCGACCCGCGCCCACTGGCGCACCCTCCGCCCACCGGCCCCGCAGCGTCGCGGCACCGCCGCCTGCCTCAGAGACGTACTCACCGAGGCGACCGCCCTTGCCCGAGTGCCGCTTTCGGGACGCACGGTACGCACCGGCACAACGGGCCCTCCGTGCCCTCGCCCTCTCGTTGCCCGAGCCCCCCACCTCACCTGCGCATTATCACTCGCCTGGTAGTCCCCTGCTGCCGGACTGGCTCGCGGGATACTGACACCGCGCCGCCAACACCGATAAGAGTCAAACTACCGGTCCTAAAGCCGCCGGACGCAGCCGTGCGGCAGGTGCGGGTGCGCTGCGCCCGCCGCACTGGGGTGGCCCGCGGACGATGCGACTTCGGGTGTTGCCGCTCCGCTGCCACCAACGCGGAGACCAACATCATGCGGCCTTGTCACCCCCTCCGCCTCCCCGGAGCGGACCTGTGGCCCGCCCGGGGCGGGGGGAATCAGGGGGCGCGGTTTCCGCGCGGTCGGCCCGGCGGTGATGCCGGGCTGTTTCGCTCGCGGGGGTCCGGGTTACGTTCCTGCGACCGGCCACTGATAGTAATGTCAGGCCGATGCCCGCGTCCAGCCCGCACGGACAGGTCATGCCCCGGACGGCCCCAGGAATCAGCCCCCCCATAGTTGGGTCGATCTCACCCCATTGTGCCTGCGTTGCCCGCCACGCGGCTCCCGGGCCGGCCGGTCGCGTGTCGCCACCGCGTGGAGCCGGGCCCCATCGGCTCGGCGTCCCCCCAAGCGTCCCGCACACCGGACTATACCGCATAGCCCCGCGCCTCCCGTGCCTGCATGCGGACCGCCCGTTCGGCGTTGTGCGCGGACCAGCCCTACCGCCTCCACAGTCCCACGGCGTTGGGCAACTGCCGGCTCGGCCGGGGCGTGAGCGAAGCCCCGAGCGCCGCGCGTACGCCCTCCGGCCGACGTCGCGGGGCGGTGCCCGCGTGAGTCCCCTTCCACTTGAGACCCGCTCTTCGCTTAGGAGAGGGTACTGCTTCGCATACTCCGATCGTGTCGGAGATCAGCAGTGTCGTCGTAGTTCCCGGCTTTCATCGCCCGCCCAGGCTACCCTTTACGAGTCAACGGCCCCCACCGCGTCTGCCTCCGCGAGAACGGAACTTCCATCGCACATAGAGTCGCGACGAGCCGGACCCGCCCTGATGCGGTGTCACCCCAGGTGCCGCTGCGGGCCGCCCTTCCGCAGTCTCCCGCGTTTTGACGTCACCGGCCAAACTATGCGGAGACAATAGTGAGCCTCCCGCAGGGCGCCGCCTATCGCTGCGCGGGGGCTTATCATATGAGCTCTCCTTTTGCCTACGGAAGCCCGCGGGTGCTAGCGCCCCGCGGGCGGGGCCGACAATGGAGTATCGCGACGTAATCGTCCCTCTTAATCCGGCGTGCCCGCGAGCAGTTCGCCCACCGCCCCTGAGTGCTGGTCCACCCCGTAGGGAGATAAGGGTTGGGGAGCGCCGTAAAAGCTGCATTGGGCGCAGAGATCCGAGCTCCTGTGCCCTGATGGTCCCCCGGACCAGTGTGTCACTACACCATGGCCTCCTTTGGCCGTGGGGCCGTCCGCATGGACCCTCGCCAGGCTCCAAGCGCTTCCGCTCGCACTCCTCGCCTAGCGACCGCGTCCGCCCCTGGTCCGTCAGGCCGCCTGGCGCCGTTCGTCTGTGCACGGGCCATATCTCGCAACCCTCAGCGCCACAAGAAACCACCCGTACTTCGCGGGATACGGTGACGCCACCGCGGTGGACCACCTACCGGATCGCGCGTCATCGGTGGGGGTGATGCTGTCCCCTGGGTCAGTGGGACGAGGTTCGGTCCGGAGCACCAGGTCCCCAGTCGCGTGGGGGTAGTGGAGCCCAGGGGGACTTCTAGCAGCACACGTGTTGATTACCGAGATGTGGGGCGATCGCCATGATCTCCGACCAACGCTAGACCGAGGCCTCTGGTGGAGCCGCGAGGGGGAGCCGGGACGCGCAAAGGTCGCCACGCATCTGTTGGTCGGGGGCCAGCCCGTTGGAGCGGCATCGCTCACGTTGGCGGCGTCGGAGGTGGGAGTGACGACTTCCGTTGTGCCGGTGCGGCGCGTGGAGAGAGCGGGCCCCCGGGAGAGTCTTATGGGGGGAAGAGTGAGGATGGGGTCGCTGCGCTTGCGCCGTACGGGAGCTTCGCGGGCACGACCCGGCGTCCCCCAAGCTCCGACCGATCGGGACCCCCAGAGGGAGATGCGGCTTGGGGCGTCAAGGTTCCACCGATGACGCGCGAGCGAGCCGCCGGGAAATCCCTAATTCCCTGCGGAGGCGCCTCGGGGGTCTATGGTCGAGGGCTGCGAGGGTGCATGTGTCCGTTGGCTAGAGTGCCCACACGATTGTCCGGAAGGTTCCTGGCTCCGCCAGCGGAGGGGGGCCGGAGTGGTCACAGCGGGGGGATGCGTTCGTCGCCGGCGACTGGGGAGTATGCGGGCGGAGCGGGGCGCGAGCGAGAAGCTCCGAACGGCAGCGGCTGCCACGCCGGAGGGCGTGGCCGTCCGCCAGGGGCCGGGGGGCCGGATTTAGGGAGGACCCATCGAGGAGCGCTGGGCGCGACATTCGTCGAATAAGACGGGCGGCTCTGTGGCGCTCGAGGGCACCCCGTTCCGAAGGGGTCCGGCGGGGGGAGTGCCCCGAATGTGGAACCATCGCGGATCGCCCCGCGGACGTGTCGTGCGCGGGTACCGCACGCTTAGGCCGCCGGCCCAGGGATTCAGATGTAAGCCCGGGGCACACAGCTGTCTGTCGGCGTGGGTCGGGGTCCGTTTTGGAGGGGAGCGATGGAGGCAGTATGGCAGGCCCTTCGATTGCGTCGCCCTGGCCCTGGGCCGTGAGGGGGTGCCGCGTACTCGCCTTTTTTTGGAGTCCGCCCCGCGCGGCGTGTATGTTCAACGGAGAAGGCAGCCCAGGCGGAGAACTCGCCCGGAAGGGTGGGGGCGCCGACCACGTCCTTCGGGCTGCGACGCACGCCCGGCCGCACTAAGTGTTTCTCGGCGGCAATTGTGGCCATTGGTGTGCCAATTACGATGCGAGGAGCGTGTTGGGTGCGGCGCATGCGACTCGTGCCCGCGAGTGATGCAGGGCACACGCATTACCGGCGCTGGCCGCGCCGGGAGACTGTTACACGTTGTAGAGCCCTGTCAGTACGAGCGATCAGGCCGGGTTCCTGTGGGGTGGGGTAGCGCCGGCCGTTTTGGGTGTTGTCTCCAGAGCGTGGCGGACCCGGGCTTGCCGTCGGCTACCGGGCTCGCTGCCCGCGCGCTGGCCTACTCCAGCAGCAAGGTTCGCCGGGAGGGAACAGTTACGGTCTAAGACCCAACCGGCGCCGGGTCCTTGGGCTGAAACTTGGGGTGAAGTCGGCTGAGTGAGGACGTCAGCGCGACGTACGCCGACCCACGGAATACGTCTGGCACGATAGGGCGTTGACCAGCGCACCCTCTGGCGGATCGGAGATGGATCCGGGGTGCGCGAGTCTGGGTTGCTGATACCATCGGAGCCAAATGGGACTACCCTCGTTTGCGGGGTGTCTGGCGCGGGCGAAATAGTTACCCACGGGGTGGGCGTGGCGTCTCGGCATCGACTCATTGCCCGGGTCACGGGCGCTGTGGGTGCGGTGCGAGTGTCTGGACGGAGCACGAATGGCGCGTTGGAAGAGGCCTGCGGGCGTGCAGAGGCTCAGAAGGCGGTTGTCAGGCCATTGCAACCAGGCAGTCGATATCGGCATCGAAGTGCGATACCCGGTGTCCGGTGAGGATGGGGAGGCGGGTGCTATCGTGCAACACCGGCATGCGGGGTGCATGAACTGACTCTCCCCTTGCGAGGCTGGCTCGTAAGCTGCTTGTGATTAGCCAGTGAGGTACCGATTGACCGCGGTGCCGTGGTCTCCGGCGCATGAGGGCCCGACCGGAAAGCGGCGGCGCTAGGGTCATGTGGCCGTGGAGGCGCCGTCGGCGACTAAACCGGCCGCCACGCGCAGAGCGCGCGGAGAGACTGCACGGTGCGACGCAGGCAGGTGCGACCTCTGCCCACGCAGCGGGCGTAGCCGCCGAACCGGGCGGTAGGCGGCGAAACGGCCACCCCGGAGGGAAGTATTACAGAAAGGGGACCTCCGGCCGACAATCCGGCGCGAAGGCCTGCAGGCATTTAGCGGTAGGGCCGGTCGCGTGCTCGGAGTGTAGGGGGATGTTCATTGTGAGCCGATCTGCCTAGCTCCTGGTGCACGGGCGTGGCGGACAGCCGGGGACGACTCGGGGCCTGTCTGGGGAAGTGGGGCCCCGGCTTCCAGCGGGCCTGCGGCCCGCCCCGCACCCTGCGCGGGGCGCGGGCCGGGGAGTCTAACCCGGGGCGAGTCATCAACCCGTATCATCAGGTAGGACGGCTTCGCGGAGCTTTGGCGGCTAGGGGGGTGGAAGGCCTGCAAGGCAGGTCACCAAGCCACCTCTGGGACGGAGCGCGGTTTGTTTCAGAAGCCCGGGATCACGGTCCGTGAGCACCAGGGGGCGCAGGTCGGGGAGTAGTCAGAATGGGTGACGAGCCTAGCGGGCGCGTCAGCCTCGTGACTGGTGGTTCCGCCGCAGGACCGTCTCTCGCATCGAGGGTAACCGATGGGCCCCACTCAGCGGGGGCCCAAAAGGAGCCCAGGGGCGATCGCTATGCGCCCCTATCCTGCGTCTGGGCACCTCTGGCGAAGTAGGGGCCCGGTTGAAGGCCAAGGCACCGGGGAGAAACATGGTCAGTCACTGGGGACGCGAGGTAACTATCGTGTGCGGTCCCGTGCGAGTGTTCCTACGGGTGTGTTTGTTGCGGCCCAACATCGGCGGTTCTTGTGCGGCATTCCCTGGTGTGTGTCACAAGCTTCCACGAGAACCGCGTACTCCCCGCAGGGGTTGGTTCGCACCGGGGGCCCTTCACCGAATTCATACTGTCGGGTTGACCCCGCGTTACGCTTGTCATACGCGCGGGGACCCTGCCACCGCCCATCGCCACCAACTGGGTGGGGGCGGTGGGATGAGTGGCTGCCGGTTGCTCTGGAGGGCCGCCGCAGAGCAAAAACTTAACGTGCGGGCTTGGACATTTGCGTTCGG
>SRX2526916
ATGGGAGGGGGGCCTCCGAGGGCCTGGCTTCCACCCCGGAACGACCCGGCACCACCACGCGTCTGCATATCGCTACGCAGGAACCAAGAACCACCCGGACCATTCACGCCGTGCACGAGCCCGGAACGCACCCTCGGTGAACCAAACCTACGGGCCCGACTCAGAATACCCCTTAACTGTGGGACCTAGGCCAGGGCAAGTACAGAGTACCCTTTTTTGGCACGGCAAGCCTGCCCTCCCACCCATGGCCGGGTGCATGTGCACCATCTAGTCCCAACGTACCCTCACACCCTTGCTCGGTGACCGGTCCAAGTCCACTTTTCAGCGGGCCCTGACCAATGGCGGAGCCAACGCGCTAAGCGCATCCGGCCCACGGTACGTCTCCCCCCGGCTGGCATGGGGATACCCTTACCCGCATCAGCCCAAACTCTCGCCGCAGTCTCTAGCTCTCCCCCAGCAGCAAAATCAGTGTGCCATCTGAGTGCCCCCTCTGCCCTTGGTGGTCCCTGCGTCGGCTGACGACTCCTGCATAGGAGCGCCCTCGTCAGCCCCGCTAGCCCTTAGGAACCCTCCAAACTAAGATACGAGCGATTGCACCGAGCGACGCCCCACAGTCGTCCCCGCCGCACCTTCCCGCCCTCCGTTACCCGGTCCGCTTTGAGCCGCCCTTCCCCTGCGTCAAGCCCCCTCTAACCCCTTTCCAACAAACAACCGGCCAAGCCCGGCGGACCCGTCCGCGTATTTCCCCGTCGGCCCCCCGTGCCGCACCCGACCATCTCCACGCGTGCCATCGCCTGGCGCCTTGGGCGTGCCTCAATGCTTCGACCTCGTCGTGGGCCGCGGACCATAACCGTTTAAGCCCGCAACTCGTGATCGAGCCGCCAGCTGACTTTCCTAGCGTGCCTCTAGCCGGTATTACGGGGGCCCTTGCGGCCATATTCTCCGGTTCACCGCTCCGTATGATAACTCCCTCTGCCGCACTTGATGTCCGCCCCCGTCCACGTCCTGCACGCCGGTCACTGGCGCTCGAGTCCAGATCATGCTCGCAGTCCCCGCGGAACGTCGCGCCCGAAGCATTCCGGCACCCCTGGTACCCCCCCCCCCCCAGCCTCCCGATACGGAGCCCAATGCTCGATTAATGTCGTTACAATCCGGTTAACACCTCCACACCGCGGGGACGTCCGAAAGCGGCAGTTGTGCTCCTGCCCAGCCATGCGACCGCACAAGACCTCGCGTATCCAAACCTTCCGAGACCCCCAAACTTCATCAACGGCGCCACGCCGAGCTTGGCAACGTCCCCTCCCTCCCATCGCCCCCCCGCTCACGCTCGCCACGTGTGAACCGGAGATTCCACTACCACAAGGATAGCCCCCCCCCTCTAAGCCCGTCTTGCCGGTGCGCCGCGCTCTCGGGCATGGCAGCTCACGGATTAACAGCCCTGGTACCGGGAGCTCAAGTGCCCATCGCCCGCCAAGGCCCCTAAGGGCGCGGTGCCCACCCCGTCATCCCGATAGGCCACGAGGGTTAATCCGCCGCGCCGAACCTGTTGCGCCGCCTAACATCTATCAGCGATAGGTGCAGCCTTTGGGCACGATTTCGGGTACTCTCACTCGCCCGCGCGTCACAGTCCCGTGAGGACGCGTCTCTCGCAGTGCGGTGCCGGACCGCCCGTAGCGTGGCCGTCAAGTTGCTTTTTGACCCGCGCCCACTGGCGCACCCTTCGCCCACCGGCCTCGCAGCGTCGCGGCACCGCCGCCTGCCTCAGAGACGTACTCATCAAGGCGACCGCCTTTGCCCGAGTGCCGCTTCAGGTACGCACGGTACGCACCGGCACAACGGGCCCTCCGTGCCCTCGCCCTCTCGTTGCCCGAGCCCCCCACCTCACCTGGGCATTATCACTCGCCTGGTAGTCCCCTGCTGCCGGACTGGCCCGCGGGATGATGATACCGCACCGCCAACACCGATAAGAGCCAAACTACCGGTTCTAAAGCCGCCAGAAGCAGCCGTGGGGCAGGTGCGCGCGGGCCGCGCCTGCCGCACTGGGGTGGCCCGCGCACGATGCGACTTCGGGTGTTGCCCCTCCGCTGCCACCAGCGCGGAGGCCAACATCATGCGGCCTCGTCAGCCCCTCCGCCTCCCCGGAGCGGACCTGTGGCCCGCCTGGGGCGGAGGGAATCAGGGGGCGCGGTTTCCGCGCGGTCGGCCCGGCGGCGATGCCGGGCTGTCTCGCTCGCGGGGGTCCGGGTTACGCTCCTGCGACCGGCTTCTGATAGTAATGTCAGGTCGATGCCCGCGTTCAGCCCGCACGGACAGGTCATGCCCCGGACGGCCCCAGGAATCAGCCCCCCCATAGTTGGGTCGATCTCACCCCATTGTGTCTGCGTTGCTCGCCACGCGGCTCTCGGCCCGACCGGTGGCGCGTCGCCACCGCGTGGAGCCGGGCCTCATCGACTCAGCGTCCCCCCAAGCGTCCCGCACACCGGACTATGCCGCATAGCCCCGCGCCTCCCGTGCCTGCACGCGGACCGCCCGTTCGGCGTTGTGCGCGGACCAGCCCTGCCGCCTCCACAGTCCCACGGCGTTGGGCAACTGCCGGCTCGGCCGGGGCGTGAGCGAAGCCCCGAGCGCCGCGCGTACGCCCTCCGGCCGGCCTCGCGGGGCGGTGCCCGTGTGAGTCCCCTTCCACTTGAGACCCGCTCTTCGCTTAGGAGAGGGTACTGCTTCGCATACTCCGGACGTATCGGAGATCGGCAGTGTCGTCGTAGTTCCCGGCTTTCATCGCCCGCCCCGGCTACCCCTTAAAGGTCACAAGCCCCCCCCGCGTCTGCCTCCGCGGGAACGGAACTTCCGTCGCACATAGAGTCGTGACGAGCCGGCCCCGCCCTGATGCGATGTTCGCCCAGGTGCCGCTACGGGCCGCGCTTCCGCAGTCTCCCGCGTTGTGACGTCACCGGCCAAAGTATGCGGAGACAATATTGGGCCTCCGGCAGAGCACCGCCTATCGCTGCACGGGGGCTTATCATATGAGCTCTCCTTTTGCCTACGGAAGCCCGCGGCTGCTACCGCCCTTCGGGCGGGGCCGACAATGGGTTATCGCGACGTAGTCGTCCCTCTGAATCCGGCTTGCCCGCGAGCAGTTCGCCCACCGCCCCTGAGTGCTGGCCCACCCCGTAGGAGGATAAGGGTTTGGGAGCGCCGTAAAACCTGCATTGGGCGCAGGGATCCGGGCTCCCGTGCCCTAATAGTCCCCCGGACCAGTGTGTCACTACACCATGGCCTCCTTTTGCCGTGGGGCCGTCCGCATGGACCCTCGCCGAGCTTCAAGCGCTTCCGCTCGCACTCCTCACCTAGCGACCACGTCCGCCCCTGGTCCGTCAGGCCGGTTGGCGCCGTTCGTCTGTGCACGGGCCATATTTCGCATCCCTCAGCGAGCTAAGAAACCACCGGTACTGCGCGGGATGCGGTGACGCCATCGCGGTGGACCACCTACAGGATCGCGCGTCATCGGTGGGGGTGACGCTGTCCCCTGAGTCAGTGGGACGAGGTTCGGTCCGGCGCACCAGGTCCCCAGTCGCGTGGGGGTAGTGGAGCCCAGACAAGGCGGAGCGCGCACGCGTCCCCGCTGGCGAGATGTGGGGCGATCGCCATGATCTCCGACCAACGCTAGACCGAGGCCTCTGGTGGAGCCGCGCGGGGGAGCCGGGACGCGCAAAGGTCGCCACGCATCTGTTGGTCAGGGGCCAGCCCGTTGGAGCGGCATTGCTCGCGTTGGCGGCGTCGGAGGTGGGCGTGACGACTTCCGTTGTGCCGGTACGGCGCGTGGAGAGAGCGGGCCCCCGGGAGGGGCTTGTGGGGGGAAGAGTGAGGCTGGGGTCGCTGCGCTCGCGTCGTACGGGAGCTTCGCGGGCACGGCCCGGCGTCCCCCGAGCCCCGACCGATCGGGGCCCCCAGAGGGAGATGCGGCTGGGGGCGTTCAGGTTTGAGCGATCACGCGCGAGCGGGCCGGCGGGGAATCGCTAATTCCCTGCGGAGGCGCCTCAGGGGTCTATAGTCGAGGGCTGCGAGGGTGCATGTGTCCGCTGGCTAAAGTGCCCACGCGATTGTCCGGACGGTTCCTGGCTCCGCCAGCGGAGAGGGGCTGGAGTGGTCACAGCGGGGGGATGCGTTCGTCGCCGGCGACTGGCGAGTATGCGGGCGGGGCGGGGCGCGAGCGAGAAGCTCTGAACGGCAGCGGCTGCCCCGCCGGAAGGCGTGGCGGTGCGCCATGGTCCGGGGGGCCGGATTTGGGGAGGACCCATCGAGGAGCGCTGGGCGCGACACTCGGCGAATAGGACGGGCGGCTCTGTGGCGTTCGAGGGCACCCCGCTCCGAGGGGGTCCGGCGGGGGGAGGGCCCCGAATGTGGAACCATCGAGAATCGCCCCACGGACGTGTCGTGCGCGGGTACGGCACGCTTAGGCCGCTGGCCCAGGGATTCAGATGTAAGCCCGGGGCACACAGCTGTCTGTCGGCGTGGGTCGGGGTCCGTTTTGGAGGGGAGCGATGGACGCGGTATAGCAGGCCCTTCGACTGCGTCGCCCTGACCCTGAGCCGCAAGGGGGCGCCGCGTACTCGCCCTTCTCCGGAGTTCGCCCCGGGCGGCGTGTATGTTCAACGGACAAGGCAGCCCAGGCGGAGAGCCCGCCCTGAAGGGCGGGGGCGGCGACCAGGTCCTTCATGCTGCGACGCACGCCCGGCCGCACTAAGTGTTTCCCGGCGGCAATTGTGGCCATTGGTGTGCCAATTACGATGCGAGGAGCGTGTTGGGTGCGGCGCATGCGGCTCGTGCACGCGAGTGATGCAGGGCACACACATTACCGGCGCCGGCCGCGCCGGGAGACTGTTAAACGTTGTAGAACCCTGTCAGTACGAGCGATCAGGCCGCGTGCCTGTGGGGTGGTGTAGCGGTGGCTGTCTTGGGTGTTGTCTCCAGAGCGTGGCGGACCCGGGCTTGACGTCGGCTACCGGACTCGCGGCCCGCGCGCTGGCCCACTCCAGCAGCAGGGTTCGCCGGGAGGGAACGGGTACGGTCTAAGACCCAACCGGCTCCGGGTCCTTGAGCTGAAACTCGGGGTGAAGTCGGCTGAGTGAGGACGTCAGCGCGACGTACGCCGACCCGCGGAATACGTCTGGCACGATAGGACGTTGGTCAGCGCACTCTCTAGCGGATCGGAGATGGATCCGGGGTGCGCGGGTCTGGGTTGCTGATACCATCGGAGCCAAACGGGACTACCCTCGTTTGCGGGGTGTCTGGCGCGGGCGAAATAGTTACCCACGGGGTGGGCGTGGCGTCTCGGCACCGACTCACTGCCCGGGTGACGGGCGCTGTGGGTGCGGTGCGAGTGTCTGGACGGAGCACGAATGGGGCGTTGGAAGAGGCCTGCGGGCGTGCAGAGGCTCAAAGGGCGGTTGTCAGGCCATTGCAACCAGGCGGTCGGTATCGGCATCGAAGCGCGCTACTCGGCGCTCGGTGAGGCTGGGGAGGCGGGTGCTAACGTACCTCACCGTCACGCGGGGCGCATGGACTGCCTCTCCCCTTTCGAGGCTGGCTCGTAAGCTGCTTGTGATCAGCCAGTGAGGTACCGATTGACTGCGGTGCCGTGGTCTCCGGCACATGCAGGCCCGACTGGAAAGCGGCGGCGCTAGGGCCATATGGCCGTGGAGGCGGCGCCGGGGACTAAGCCGGTCGCCACGCATGGAGCGCGCGGAGAGACTGCACGGGGCGATGCAGGCAGGTGCAACCCCTGCCCACGCAGCGGGCATGGCCGCCGAACCGGGCGGTGGGCGGCGAAACGGCCACCCCGGAGGGAGGTATGACAGAAAGGGGACCTCCGGCTGACAATCCGGCGCGAAGGCCTGCAGGCATTTAGCGGTAGGGCCGGTCGCGTGCTCGAAGTGTAGGGGGATATTCATTGTGAGCCGATCTGCCTAGCTTCTGGTGTACGGACGTGGCGGGCAGTCGGGGAAGACTCGGGGCCTGTCTGAGGAAGTGGGGCCCCGGCCTTCGGCGGGCCTGCGGCCCGCCCTGCACCCTGCGCGGGGCACGGGCCGGGGAGTCCAACCCGGGGCGAGTCATCAACCCGGATCATCAGGTAGGACGGCTTCGCGGAGCTCTGGCGGCTAGGGGGGTGGAAGGCCTGCAAGGCAGGTCACTAGGCCGCCTCCGGGACGGAGCGCGGCTTGTTTCGGGAGCCCGGGATCACGGTCCGTGAGCATCAGGGGGCGCAGGTCGGGGCGTAGTCAGAATGGGTGACGAGCCTAGCGGGCGCGTCGGCCTCGTGACTGGTGGTTCCGCCGCAGGACCGTTTCTCGCATCGAGGGTAACCGATAGACCCCACTCGGCGGTGGCTCAAAAGGAGCCCAGGGGCGCTCGCTATGCGCCCCTATCCTGCGTCTGGGCCCCTCTGGCGAAGTAGGGGCCCGGTTGAAGGCCCAGGCACCGGGGAGGAACGTGGTCAGTCACCGGGGACGCGAGGTAACTATCGTGCGCGGTCCCGTGCGGTTGTTCCTACGGGTGTGTTTGCTGCGGCCCAACATCGGCGGGTCTTCCGCAGCGTTCCCTGGTGTGTGTCACAAGCTTCCGCGAGAAACACGTAGTCTCCGCAGGGGTTGGTTCGCACCGGGGGTCCTTCGCCGAATTCGTACTGTCGGGTTGGCCCCGCGTTACGCTTGTCATACGCGCGGGGACCCTGCCACCGCCCATCGCCACCAATTGGGTGGGGGCGGTGGGATAAGTGGCTGCCGATTGCTCTGGAGGGCCGCCGCAGGGCACAAACTTAACGTGCGGGGTTGGACATTTGCGTTCGG
>SRX2526917
ATGGGAGGGGGGCCTCCGAGGGCCTGGCTTCCACCCCGGAACGACCCGGCACCACCACGCGTCTGCATATCGCTACGCAGGAACCAAGAACCACCCGGACCATTCACGCCGTGCACGAGCCCGGAACGCACCCCCGGTGAACCAAACCTACGGGCCCGACTCGGAATACCCCTTAACTGTGGGACCTAGGCCAGGGCAAGTACAGAGTACCCTTTTTTGGCACGGCGAGCCTGCCCTCCCACCCATGGCCGGGTGCATGTGCACCATCTAGTCCCAACGTACCCTCATACCCTTGCTCGGTGACCGGTCCAAGTCCACTTTTCAGGGGGCCCTGACCAATGGCGGAGCCAACGCGCTAAGCGCATCCGGCCCACGGTACGTCTCCCCTCGGCTGGCATGGGGATACCCTTACCCGCATCAGCCCAAACTCTCGCCGCAGCCTTTAGCTCTCCCCCAGCAGCAAAATCAGTGTGCCATCTGAGTGCCCCCCCTGCCCTTGGTGGTCCCTGCGTCGGCTGACGACTCCTGCATAGGAGCGCCCTCGTCAGCCCCGCTAGCCCTTAGGAACCCCCCAAACTAAGATACGAGCGATTGCACCGAGCGACGCCCCACAGTCGTCCCCGCCGCACCTTCCCGCCCTCCGTTACCCGGTCCGCTTTGAGCCGCCCTTCCCCTGCGTCAAGCCCCCTCTAACCCCTTTCCAACAAACAACCGGCCAAGCCCGGCGGACCCGTCCGCGTATTTCCCCGTCGGCCCCCCGTGCCGCACCCGACCATCTCCACGCGTGCCATCGCCTGGCGCCTTGGGCGTGCCTTAATGCTTCGACCTCGTCGTGGGCAGCGGACCATAACCCTTTAAGCCCGCAACTCGTGATCGAGCCGCCAGCTGACTTTCCTAGCGTGCCTCTAGCCGGTATTACGGGGGCCCTTGCGGCCATATTCTCCGGTTCACCGCCCCGTATGATAACTCCCTCTGCCCCACTTGATGTCCGCCCCCGTCCACGTCCTGCACGCCGCTCACTGGCGCTCGAGTCTAGATCATGCTCGTAGTCCCCGCGGAACGTCGCGCCCGAAGCATTCCGGCACCCCTGGTACCCCCCCCCCCCCAGCCTCCCGATACGGAGCCCAATGCTCGATTAATGTCGTTACAATCCGGTTAACACCTCCACACCGCGGGGACGTCCGAAAGCGGCAGTTGTGCTCCTGCCCAGCCATGCGACCGCACAAGACCTCGCGTATCCAAACCTTCCGAGACCCCCAAACTTCATCAACGGCGCCACGCCGAGCTTGGCAACGTCCCCTCCCTCCCATCGCCCCCCCGCTCACGCTCGCCACGTGTGAACCGGAGATTCCACTACCATAAGGATAGCCCTCCCCCTCTAAGCCCGTCTTGCCGGTGCGCCGCGCTCTCGGGCATGGCAGCTCACGGATTAACAGCCCTGGTACCGGGAGCTCAAGTGCCCATCGCCCGCCAAGGCCCCTAAGGGCGCGGTACCCACCCCGTCATCCCGATAGGCCACGAGCGTTAATCCGCCGCGCCGAACCTGTTGCGCAGCCTAACATCTATCAGCGATAGGTGCAGCCTTTGGGCACGATTTCGGGTACTCTCACTCGCCCGCGCGTCACAGTCCCGTGAGGACGCGTCTCTCGGAGTGGGGTGCCGGACCGCCCGTAGCGTGGCCGTCAAGTTGCTTTTCGACCCGCGCCCACTGGCGCACCCTTCGCCCACCGGCCCCGCAGCGTCGCGGCACCGCCGCCTGCCTCAGAGACGTACTCATCAAGGCGACCGCCTTTGCCCGAGTGCCGCTTCAGGTACGCACAGTACGCATCGGCACAACGGGCCCTCCGTGCCCTCGCCCTCTCGTTGCCCGAGCCCCCCACCTCACCTGGGCATTATCACTCGCCTGGTAGTCCCCTACTGCCGGACTGGCCCGCGGGATGATGATACCGCACCGCCAACACCGATAAGAGCAAAACTACCGGTTCTAAAGCCGCCAGACGCAGCCGTGGGGCGGGTGCGCGCGGGCCGCGCCTGCCGCACTGGGGTGGCCCGCGCACGATGCGACTTCGGGTGTTGCCGCTCCGCTGCCACCAGCGCGGAGGCCAACATCATGCGGCCTTGTCAGCCCCTCCGCCTCCCCGGAGCGGACCTGTGGCCCGCCTGGGGCGGAGGGAATCAAGGGGCGCGGTTTCCGCGCGGTCGGCCCGGCGGCGATGCCGGGCTGTCTCGCTCGCGGGGGTCCGGGTTACGTTCCTGCGACCGGCTTCTGACAGTAATGTCAGGTCGATGCCCGTGTTCAGCCCGCACGGACAGGTCATGCCCCGGACAGCCCCAGGAATCAGCCCCCCCATAGTTGGGTCGATCTCACCCCATTGTGTCTGCGTTGCTCGCCACGCGGCTCTCGGGCCGACCGGTGGCGCGTCGCCACCGCGTGGAGCCGGTCCTCATCGACTCAGCGTCCCCCCAAGCGTCCCGCACACCCGACTATGCCGCGTAGCCCCGCGCCTCCCGTGCCTGCACGCGGACCGCCCGTTCGGCGTTGTGCGCGGACCAGCCCTACCGCCTCCACAGTCCCACGGCGTTGGGCAACTGCCGGCTCGGCCGGGGCGTGAGCGAAGCCCCGAGCGCCGCGCGTACGCCCTCCGGCCGGCCTCGCGGGGCGGTGCCTGTGTGAGTCCCCTTCCACTTGAGACCCGCTCTTCGCTTAGGAGAGGGTACTGCTTCGCATACTCCGGACGTATCGGAGATCGGCAGTGTCGTCGTAGTTCCCGGCTTTCATCGCCCGCCCCGGCTACCCCTTACGAGTCAACGGCCCCCCCCGCGTCTGCCTCCGCGGGAACGGAACTTCCGTCGCACATAGAGTCGCGACGAGCCGGCCCCGCCCTGATGCGATGTCCGCCCAGGTCCCGCTGCGGGCCGCGCTTCCGCAGTCTCCCGCGTTGTGACGTCACCGGCCAAACTGTGCGGAGACAATAGTGGGCCTCCGGCAGAGCACCGCCTATCGCTGCACGGGGGCTTATCATATGAGCTCTCCTTTTGCCTACGGAAGCCCGCGGCTGCTACCGCCCTTCGGGCGGGGCCGACAATGGGTTATCGCGACGTAGTCGTCCCTCTGAATCCGGCTTGCCCGCGAGCAGTTCGCCCACCGCCCCTGAGTGCTGGCCCACCCCGTAGGAGGATAAGGGTTTGGGAGCGCCGTAAAACCTGCACTGGGCGCAGGGGTCCGGGCTCCCGTGCCCTAATAGTCCCCCGGACCAGTGTGTCAATACACCATGGCCTCCTTTTGCCGTGGGGCCATCCGCATGGACCCTCGCCGAGCTTCAAGCGCTTCCGCTCGCACTCCTCACCTAGCGACCACGTCCGCCCCTGGTCCGTCAGGCCGGTTGGCGCCGTTCGTCTGTGCACGGGCCATATTTCGCAACCCTCAGCGAGCTAAGAAACCACCGGTACTGCGCGGGATGCGGTGACGCCACCGCGGTGGACCACCTACCGGATCGCGCGTCATCGGTGGGGGTGACGCTGTCCCCTGAGTCAGTGGGACGAGGTTCGGTCCGGCGCACCAGGTCCCCAGTCGCGTGGGGGTAGTGGAGCCCAGACAAGGCGGAGCGCGCACGCGTCCCCGCTGGCGAGATGTGGGGCGATCGCCATGATCTCCGACCAACGCTAGACCGAGGCCTCTGGTGGAGCCGCGCGGGGGAGCCGGGACGCGCAAAGGTCGCCACGCATCTGTTGGTCAGGGGCCAGCCCGTTGGAGCGGCATTGCTCGCGTTGGCGGCGTCGGAGGTGGGCGTGACGACTTCCGTTGTGCCGGTACGGCGCGTGGAGAGAGCGGGCCCCCGGGAGGGGCTTGTGGGGGGAAGAGTGAGGCTGGGGTCGCTGCGCTCGCGTCGTACGGGAGCTTCGCGGGCACGGCCCGGCGTCCCCCGAGCCCCGACCGATCGGGGCCCCCAGGGGGAGATGCGGCTGGGGGCGTTCAGGTTTGAGCGATCACGCGCGAGCGGGCCGGCGGGAAATCCCTAATTCCCTGCAGAGGCGCCTCAGGGGTCTATAGTCGAGGGCTGCGAGGGTGCATGTGTCCGCTGGCTAAAGTGCCCACACGATTGCCCGGACGGTTCCTGGCTCCGCCAACGGAGAGGGGCTGGAGTGGTCACAGCGGGGGGATGCGTTCGTCGCCGGCGACTGGGGAGTATGCGGGCGGGGCGGGGCGCGAGCGAGAAGCTCTGAACGGCAGCGGCTGCCCCGCCGGAAGGCGTGGCCGTCCGCCATAGTCCGGGGGGCCGGATTTGGGAAGGACCCATCGAGGAGCGCCCGGCGCGACATTCGGCGAATAGGACGGGCGGCTCTGTGGCGTTCGAGGGCACCCCGCTCCGAGGGGGTCCGGCGGGGGGAGGGCCCCGAATGTGGAACCATCGAGAATCGCCCCACGGACGTGTCGTGCTCGGGTACGGCACGCTTAGGCCGCTGGCCCAGGGATTCAGATGTAAGCCCGGGGCACACAGCTGTCTGTCGGCGTGGGTCGGGGTCCGTTTTGGAGGGGAGCGATGGAGGCGGTACAGCAGGCCTTTCGACTGCGTCGCCCTGACCCTGAGCCGCAAGGGGGCGCCGCGTACTCGCCCTTCTCTGGAGCTCGCCCCGGGCGGCGTGTATGTTCAACGGACAAGGCAGCCCAGGCGGAGAGCCCGCCCTGAAGGGCGGGGGCGCCGACCAGGTCCTTCATGCTGCGCCGCACGCCCGGCTGCACTAAGTGTTTCCCGGCGGCAATTGCGGCCATTGGTGTGCCAATTACGATGCGAGGAGCGTGTTGGGTGCGGCGCATGCGGCTCGTGCACGCGAGTGATGCAGGGCACACACACTACCGGCGCCGGCCGCGCTGGGAGACTGTTAAACGTTGTAGAACCCTGTCAGTACGAGCGATCAGGCCGCGTGCCTGTGGGGTGGGGTAGCGGTGGCTGTCTTGGGTGTTGTCTCCAGAGCGTGGCGGACCCGGGCTTGACGTCGGCTACCGGACTCGCGGCCCGCGCGCTGGCCCACTCCAGCAGCAAGGTTCGCCGGGAGGGAACGGTTACGGTCTAAGACCCAACCGGCTCCGGGTCCTTGAGCCGAAACTCGGGGTGAAGTCGGCTGAGTGAGGACGTCAGCGCGACGTACGCCGACCCGCGGAATACGTCTGGCACGATAGGACGTTGGTCAGCGCACTCTCTGGCGGATCGGAGATGGATCCGGGGTGCGCGGGTCTGGGTTGCTGATACCATCGGAGCCAAACGGCACTACCCTCATTTGCGGGGTGTCTGGCGCAGACGAAATAGTCACCCACGGGGTGGGCGTGGCGTCTCGGCACCGACTCATTGCCCGGGTGACGGGCGCTGTGGGTGCGGTGCGAGTGTCTGGACGGAGCACGAATGGGGCGTTGGAAGAGGCCTGCGGGCGTGCAGAGGCTCAGAGGGCGGTTGTCAGGCCATTGCAACCAGGCAGTCGGTATCGGCATCGAAGCGCGCTACCCGGCGCTCGGTGAGGCTGGGGAGGCGGGTGCTAACGTACCTCACCGTCACGCGGGGCGCATGGACTGACTCTCCCCTTTCGAGGCTGGCTCGTAAGCTGCTTGTGATCAGCCAGTGAGGTACCGATTGACTGCGGTGCCGTGGTCTCCGGCACATGCAGGCCCGACTGGAAAGCGGCGGCGCTAGGGCCATATGGCCGTGGAGGCGGCGCCGGGGGCTAAGCCGATCGCCACGCATGGAGCGCGCGGAGAGACTGCACGGGGCGATGCAGGCAGGTGCAACCCCTGCCCACGCAGCGGGCATGGCCGCCGAACCGGGCGGTGGGCGGCGAAACGGCCACCCCGGAGGGAGGTATGACAGAAAGGGGACCTCCGGCTGACAATCCGGCGAGAAGGCCTGCAGGCATTTAGCGGTAGGGCCGGTCGCGTGCTCGAAGTGTAGGGGGATACTCATTGTGAGCCGATCTGCCTAGCTTCTGGTTTACGGGCGTGGCGGGCAGTCGGGGAAGACTCGGGGCCTGTCTGAGGAAATGGGGCCCCGGCCTTCGGCGGGCCTGCGGCCCGCCTTGCACCCTGCGCGGGGCACGGGCCGGGGAGTCCAACCCGGGGCGAGTCATCAACCCGGATCATCAGGTAGGACGGCTTCGCGGAGCTCTGGCGGCTAGGGGGGTGGAAGGCCTGCAAGGCAGGTCACTAGGCCACCTCCGGGACGGAGCGCGGTTTGTTTCGGGAGCCCGGGATCACGGTCCGTGAGCATCAGGGGGCGCAGGTCGGGGCGTAGTCAGAATGGGTGACGAGCCTAGCGGGTGCGTCGGCCTCGTGACTAGTGGTTCCGCCGCAGGACCGTTTCTCGCATCGAGGGTAACTGATAGGCCCCACTCGGCGGTGGCTCAAAAGGAGCCAAGGGGCGCTCGCTATGCGCTCCTATCCTGCGTCTGGGCCCCTCCGGCGAAGTAGGGGCGCAGTTGAAGGCCCAGGCACCGGGGAGGAACGTGGTCAGTCACCGGGGACGCGAGGTAACTATCGTGCGCGGTCCCGTGCGGTTGTTCCTACGGGTGTATTTGCTGCGGCCCAACATCGGGGGGTCTTCTGCAGCGTTCCCTGGTGTGTGTCACAAGCTTCCGCGAGAAACACGTAGTCTCCGCAGGGGTTGGTTCGCACCGGGGGTCCTTCGCCGAATTCGTACTGTCGGGTTGGCCCCGCGTTACGCTTGTCATACGCGCGGGGACCCTGCCACCGCCCATCGCCACCAACTGGGTGGGGGCGGTGGGATAAGTGGCTGCCGATTGCTCTGGAGGGCCGCCGCAGGGCACAAACTTAACGTGCGGGGTTGGACATTTGCGTTCGG
>SRX2526918
ATGGGAGGGGGGCTCCCGAGGGCCCGGCTTCCACCCCGGAACGACCCGGCACCACCACGCGTCCGTATATCGCTACGCAGAAACCGAGAGCCACCCGGACCCCTCATGCCGTGCACGAGCCCGGAACGCACCCCGGGTGAACCAAACCTACGGGCCCGACCCGAAATACCCCTTAACTGGGGGACCTAGGCCAGAGCACGTACAGAGTACCCTTTTTTGGCACCCCAAGCCTGCCCTCCCACCCATGGCCGGGTGCATGTGCACCATCTAGTCCCAACGTACCCTCACACCCTTGCTCGGTGACCGGTCCAAGTCCACTTTTCGAGGGGCCCTGACCAATAGCGGGGCCAACGCACTAAGCGCGTCCGGCCCACGGTACGTCTCCCCCCGGCTGGCGTGGGGATACCCTTACTCGCATCAGCCCAAACTCTCCCCGCAGCCTCTAGCTCTCCCCCGGCAGCAAAAGTAGTGTGCCACCTGAGTGCCCCCCCTGCCCTTGGTGGTCCCTGCGTCGGCTGACGTCCCATGCATAGGAGCGCCCTCGTCAGCCCCGCTAGCCCTTAGGAACCCCCCAAACTAAAATACGAGCGATTGCACCGAGCGACGCCCCGCAGTCGTCCCCGCCGCACCTTCCCGCCCTCCGTTACCCGGTCCGCCTTCAGCCGCCCTTCCCCTGCGTCAAGCCCCCTCTAACCCCTTTCCAACAAACAACCGGCCAAGCCCGGGGGACCTGTCCGCGTATCTCCCCGTCGGCCCCCCGTGCCGCACCCGACCGTCTACACGCGTGACATCGCCTGGCGCCTTGGGCGTTCCTCAATGCTTCGACCTCGTCGCGGGCCGCGGACCATAACCCCTTAAGCCCGCAACTCGTGATCGAGCCGCCAGCCGACCTTCCTGGCGTGCCTCTAGCCGGTATTACGCGGGCCCTTGCGGCCATATTCTCCGGTTCACCGCCCCGTATGATAACTCCCTCTGCCGCACTTGATGTCCGCCCTCGCTCGCGTCCTGCACGCTGCTCACTGGCGCTCGAGTCCAGATCATGCTCGTAGCCCCCGCGGAACGCTGCGCCCGAAGCATTCCGGCACCCCTGGTACCCCTCCCTCCCCAGCCCCCCGATACGGAGCCCAATGCTTCGTTAATGTCGTCGCAACCCGGTTAACACCTCCACACCACTGGGGCGTCCGAAAGCGGCAGTTGTGCTCCTGCCCAGCCATGCGACCGCACAAGACCTCGCGTATCCAAACTTTCCGAGACCCCCAAACTCCATCAACGGCGCCACGCCGAGCTTGGCAACGTCCCCGCCCTCAGATCGCCCCCCCGCCCACGCTCGCCGCGTGTGAACCGGAGATTCCACTACCACAAGGATAGCCCCCCCCCTCTAAGCCCGTCTCGCCGGCGCGTCGCGCTCTCGGGCATGGCAGCTCACGGATTAACAGCCCTGGTAGCGGGAACTCAACTGCCCACCGCCCGCTAAGGCCCCTTCAGGCGCGGTACCCACCCAGTCATCCCGACAGACCACGATGGTCACTCTGCCGCGCCGAACCTCCTGCGCAGCCTAACATCTATCAGCGATAGGCGCAGCCTTTGGACATGATTTCGGGTACTCTCACTCGCCCGCGCGTCACAGTCCCGTGAGGACGCGTCTCTCGGAGTGGGGTGCCGGACCGGCCGTAGCGTGGTCGTCAAGTTGCTTTTCGACCCGCGCCCACTGGCGCACCCTCCGCCCACCGGCCCCGCAGCGTCGCGGCACCGCCGCCTGCCTCAGAGACGTACTCACCGAGGCGACCGCCCTTGCCCGAGTGCCGCTTTCGGGACGCACGGTACGCACCGGCACAACGGGCCCTCCGTGCCCTCGCCCTCTCGTTGCACGAGCCCCCCACCTCACCTGCGCATTATCACTCGCCTGGTAGTCCCCTGCTGCCGGACTGGCTCGCGGGATACTGACACCGCGCCGCCAACACCGATAAGAGTCAAACTACCGGTCCTAAAGCCGCCGGACGCAGCCGTGCGGCAGGTGCGGGTGCGCTGCGCCCGCCGCACTGGGGTGGCCCGCGGACGATGCGACTTCGGGTGTTGCCCCTCCGCTGCCACCAACGCGGAGACCAACATCATGCGGCCTTGTCACCCCCTCCGCCTCCCCGGAGCGGACCTGTGGCCCGCCCGGGGCGGGGGGAATCAGGGGGCGCGGTTTCCGCGCGGTCGGCCCGGCGGTGATGCCGGGCTGTTTCGCTCGCGGGGGTCCGGGTTACGTTCCTGCGACCGGCCACTGATAGTAATGTCAGGCCGATGCCCGCGTCCAGCCCGCACGGACAGGTCATGCCCCGGACGGCCCCAGGAATCAGCTCCCCCATAGTTGGGTCGATCTCACCCCATTGTGCCTGCGTTGCTCGCCACGCGGCTCCCGGGCCGGCCGGTCGCGTGTCGCCACCGCGTGGAGCCGGGCCCCATCGGCTCGGCGTCCCCCCAAGCGTCCCGCACACCGGACTATACCGCATAGCCCCGCGCCTCCCGTGCCTGCATGCGGACCGCCCGTTCGGCGTTGTGCGCGGACCAGCCCTACCGCCTCCACAGTCCCACGGCGTTGGGCAACTGCCGGCTCGGCCGGGGCGTGAGCGAAGCCCCGAGCGCCGCGCGTACGCCCTCCGGCCGACGTCGCGGGGCGGTGCCCGCGTGAGTCCCCTTCCACTTGAGACCCGCTCTTCGCTTAGGAGAGGGTACTGCTTCGCATACTCCGGACGTGTCGGAGATCAGCAGTGTCGTCGTAGTTCCCGGCTTTCATCGCCCGCCCAGGCTACCCTTTTCGAGTCAACGGCCCCCACCGCGTCTGCCTCCGCGAGAACGGAACTTCCATCGCACATAGAGTCGCGACGAGCCGGACCCGCCCTGATGCGGTGTCCCCCCAGGTGCCGCTGCGGGCCGCCCTTCCGCAGTCTCCCGCGTTTTGACGTCACCGGCCAAACTATGCGGAGACAATAGTGAGCCTCCCGCAGGGCGCCGCCTATCGCTGCGCGGGGGCTTATCATATGAGCTCTCCTTTTGCCTACGGAAGCCCGCGGGTGCTAGCGCCCCGCGGGCGGGGCCGACAATGGAGTATTGCGACGTAATCGTCCCTCTTAATCCGGCGTGCCCGCGGGCTGTTCGCCCACCGCCCCTGAGTGCTGGTCCACCCCGTAGGGAGATAAGGGTTGGGGAGCGCCGTAAAAGCTGCATTGGGCGCAGAGATCCGAGCTCCTGTGCCCTGATGGTCCCCCGGACCAGTGTGTCACTACACCATGGCCTCCTTTTGCCGTGGGGCCGTCCGCATGGACCCTCGCCAGGCTCCAAGCGCTTTCGCTCGCACTCCTCGCCTAGCGACCGCGTCCGCCCCTGGTCCGTCAGGCCGCCTGGCGCCGTTCGTCTGTGCACGGGCCATATTTCGCAACCCTCAGCGCCACAAGAAACCACCGGTACTTCGCGGGATACGGTGACGCCACCGCGGTGGACCACCTACCGGATCGCGCGTCATCGGTGGGGGTGATGCTGTCCCCTGGGTCAGTGGGACGAGGTTCGGTCCGGAGCACCAGGTCCCCAGTCGCGTGGGGGTAGTGGAGCCCAGGGGGACTTCTAGCAGCACACGTGTTGATTACCGAGATGTGGGGCGATCGCCATGATCTCCGACCAACGCTAGACCGAGGCCTCTGGTGGAGCCGCGCGGGGGAGCCGGGACGCGCAAAGGTCGCCACGCATCTGTTGGTCGGGGGCCAGCCCGTTGGAGCGGCATCGCTCACGTTGGCGGCGTCGGAGGTGGGAGTGACGACTTCCGTTGTGCCGGTGCGGCGCGTGGAGAGAGCGGGCCCCCGGGAGAGTCTTATGGGGGGAAGAGTGAGGATGGGGTCGCTGCGCTTGCGCCGTACGGGGGCTTCGCGGGCACGACCCGGCGTCCCCCAAGCTCCGACCGATCGGGACCCCCAGAGGGAGATGCGGCTTGGGGCGTCAAGGTTCCACCGATGACGCGCGAGCGAGCCGCCGGGAAATCCCTAATTCCCTGCGGAGGCGCCTCGGGGGTCTATGGTCGAGGGCTGCGAGGGTGCATGTGTCCGTTGGCTAGAGTGCCCACACGATTGCCCGGAAGGTTCCTGGCTCCGCCAGCGGAGGGGGGCCGGAGTGGTCACAGCGGGGGGATGCGTTCGTCGCCGGCGACTGGGGAGTATGCGGGCGGAGCGGGGCGCGAGCGAGAAGCTCCGAACGGCAGCGGCTGCCACGCCGGAGGGCGTGGCCGTCCGCCAGGGGCCGGGGGGCCGGATTTAGGGAGGACCCATCGAGGAGCGCTGGGCGCGACATTCGTCGAATAAGACGGGCGGCTCTGTGGCGCTCGAGGGCACCCCGTTCCGAAGGGGTCCGGCGGGGGGAGTGCCCCGAATGTGGAACCATCGCGGATCGCCCCGCGGACGTGTCGTGCTCGGGTACCGCACGCTTAGGCCGCCGGCCCAGGGATTCAGATGTAAGCCCGGGGCACACAGCTGTCTGTCCGCGTGGGTCGGGGTCCGTTTTGGAGGGGAGCGATGGAGGCAGTATGGCAGGCCCTTCGATTGCGTCGCCCTGGCCCTGGGCCGTGAGGGGGTGCCGCGTACTCGCCTTTTTCTGGAGTCCGCCCCGCGCGGCGTGTATGTTCAACGGAGAAGGCAGCCCAGGCGGAGAACTCGCCCGGAAGGGTGGGGGCGCCGACCACGTCCTTCGGGCTGCGACGCACGCCCGGCCGCACTAAGTGTTTCTCGGCGGCAATTGTGGCCATTTGTGTGCCAATTACGATGCGAGGAGCGTGTTGGGTGCGGCGCATGCGACTCGTGCCCGCGAGTGATGCAGGGCACACGCATTACCGGCGCTGGCCGCGCCGGGAGAGTGATTCACGTTGTAGAGCCCTGTCAGTACGAGCGATCAGGCCGCGTTCCTGTGGGGTGGGGTAGCGCCGGCCGTTTTGGGTGTTGTCTCCAGAGCGTGGCGGACCCGGGCTTGCCGTCGGCTACCGGGCTCGCTGCCCGCGCGCTGGCCTACTCCAGCAGCAAGGTTCGCCGGGAGGGAACAGTTACGGTCTAAGACCCAACCGGCGCCGGGTCCTTGGGCTGAAACTTGGGGTGAAGTCGGCTGAGTGAGGACGTCAGCGCGACGTACGCCGACCCACGGAATACGTCTGGCACGATAGGGCGTTGACCAGCGCACCCTCTGGCGGATCGGAGATGGATCCGGGGTGCGCGAGTCTGGGTTGCTGATACCATCGGAGCCAATTGGGACTACCCTCGTTTGCGGGGTGTCTGGCGCGGGCGAAATAGTTACCCACGGGGTGGGCGTGGCGTCTCGGCATCGACTCATTGCCCGGGTCACGGGCGCTGTGAGTGCGGTGCGAGTGTCTGGACGGAGCACGAATGGCGCGTTGGAAGAGGCCTGCGGGCGTGCAGAGGCTCAGAAGGCGGTTGTCAGGCCATTGCAACCAGGCAGTCGATATCGGCATCGAAGCGCGATACCCGGTGTCCGGTGAGGATGGGGAGGCGGGTGCTATCGTGCCACACCGGCATGCGGGGTGCATGAACTGACTCTCCCCTTGCGAGGCTGGCTCGTAAGCTGCTTGTGATTAGCCAGTGAGGTACCGATTGACCGCGGTGCCGTGGTCTCCGGCGCATGAGGGCCCGACCGGAAAGCGGCGGCGCTAGGGTCATGTGGCCGTGGAGGCGCCGTCGGCGACTAAACCGGCCGCCACGCGCAGAGCGCGCGGAGAGACTGCACGGTGCGACGCAGGCAGGTGCGACCTCTGCCCACGCAGCGGGCGTAGCCGCCGAACCGGGCGGTAGGCGGCGAAACGGCCACCCCGGAGGGAAGTATTACAGAAAGGGGACCTCCGGCCGACAATCCGGCGCGAAGGCCTGCAGGCATTTAGCGGTAGGGCCGGTCGCGTGCTCGGAGTGTAGGGGGATGTTCATTGTGAGCCGATCCGCCTAGCTCCTGGTGCACGGGCGTGGCGGACAGCCGGGGACGACTCGGGGCCTGTCTGGGGAAGTGGGGCCCCGGCTTCCAGCGGGCCTGCGGCCCGCCCCGCACCCTGCGCGGGGCGCGGGCCGGGGAGTCTAACCCGGGGCGAGTCATCAACCCGTATCATCAGGTAGGACGGCTTCGCGGAGCTTTGGCGGCCAGGGGGGTGGAAGGCCTGCAAGGCAGGTCACCAAGCCACCTCTGGGACGGAGCGCGGTTTGTTTCAGAAGCCCGGGATCACGGTCCGTGAGCACCAGGGGGCGCAGGTCGGGGCGTAGTCAGAATGGGTGACGAGCCTAGCGGGCGCGTCAGCCTCGTGACTGGTGGTTCCGCCGCAGGACCGTCTCTCGCATCGAGGGTAACCGATGGGCCCCACTCAGCGGGGGCCCAAAAGGAGCCCAGGGGCGATCGCTATGCGCCCCTATCCTGCGTCTGGGCACCTCTGGCGAAGTAGGGGCCCGGTTGAAGGCCAAGGCACCGGGGAGAAACATGGTCAGTCACTGGGGACGCGAGGTAACTATCGTGTGCGGTCCCGTGCGAGTGTTCCTACGGGTGTGTTTGTTGCGGCCCAACATCGGGGGTTCTTGTGCGGCATTCCCTGGTGTGTGTCACAAGCTTCCACGAGAACCGCATACTCCCCGCAGGGGTTGGTTCGCACCGGGGGCCCTTCACCGAATTCATACTGTCGGGTTGACCCCGCGTTACGCTTGTCATACGCGCGGGGACCCTGCCACCGCCCATCGCCACCAACTGGGTGGGGGCGGTGGGATGAGTGGCTGCCGGTTGCTCTGGAGGGCCGCCGCAGAGCAAAAACTTAACGTGCGGGCTTGGACATTTGCGTTCGG
>SRX2526919
ATGGGAGGGGGGCCTCCGAGGGCCTGGCTTCCACCCCGGAACGACCCGGCACCACCACGCGTCTGCATATCGCTACGCAGGAACCAAGAACCGCCCGGACCATTCACGCCGTGCACGAGCCCGGAACGCACCCCCGATGAACCAAACCTACGGGCCCGACTCGGAATACCCCTTAACTGTGGGACCTAGGCCAGGTCAAGTACAGAGTACCCTTTTTTGGCACGGCAAGCCTGCCCTCCCACCTATGGCCGGGTGCATGTGCACCATCTAGTCCCAACGTACCCTCACACCCTTGCTCGGTGACCGGTCCAAGTCCACTTTTCAGGGGGCCCTGACCAATGGCGGAGCCAACGCGCTAAGCGCACCCGGCCCACGGTACGTCGCCTCCCGGCTGGCATGGGGATACCCTTACCCGCATCAGCCCAAACTCTCGCCGCAGCCTCTAGCTCTCCCCCAGCAGCAAAATCAGTGTGCCATCTGAGTGCCCCCCCTGCCCTTGGTGGTCCCTGCGTCGGCTGACGACTCCTGCATAGGAGCGCCTTCGTCAGCCCCGCTAGCCCTTAGGAACCCCTCAAACTAAGATACGAGCGATTGCATCGAGCGACGCCCCACAGTCGTCCCCGCTGCACCTTCCCGCCCTCCGTTACCCGGTCCGCTTTGAGCCGCCTTTCCCCTGCGTCAAGCCCCCTCTAACCCCTTTCCAACAAACAACCGGCCAAGCTCGGCGGACCCGTCCGCGTATTTCCCCGTCGGCCCCCCGTGCCGCACCCGACCATCTCCACGCGTGCCATCGCCTGGCGCCTTGGGCGTGCCTCAATGCTTCGACCTCGTCGTGGGCCGCGGACCATAACCCTTTAAGCCCGCAACTCGTGATCGAGCCGCCAGTTGACTTTCCTAGCGTGCCTCTAGCCGGTATTACGGGGGCCCTTGGGGCCATATTCTCCGGTTCACCGCCCCGTATGATAACTCCCTCTGCCCCACTTGATGTCCGCCCCCGTCCACGTCCTGCACGCCGGTCACTGGCGCTAGAGTCCAGATCATGCTCGTAGTCCCCGCGGAACGTCGCGCCCGAAGCATTCCGGCACCCCTGGTACCCCCCCCCCCCCAGCCTCCCGATACGGAGCCCAATGCTCGATTAATGTCGTTACAATCCGGTTAACACCTCCACACCGCGGGGACGTCCGAAAGCGGCAGTTGTGCTCCTGCCCAGCCATGCGACCGCACAAGACCTCGCGTATCCAAACCTTCCGAGACCCCCAAACTTCATCAACGGCGCCACGCGGAGCTTGGCAACGTCCCCTCCCTCCCATCGCCCCCCCGCTCACGCTCGCCACGTGTGAACCGGAGATTCCACTACCACAAGGATAGCCCCCCCCCTCTAAGCCCGTCTTGCCGGTGCGCCGCGCTCTCGGGCATGGCAGCTCACGGATTAGCAGCCCTGGTACCGGGAGCTCAAGTGCCCATCGCCCGCCAAGGTCCCTAAGGGCGCGGTACCCACCCCGTCATCCCGATAGGCCACGAGGGTTAATCCGCCGCGCCGAACCTGTTGCGCAGCCTAACATCTATCAGCGATAGGTGCAGCCTTTGGGCACGATTTCGGGTACTCTCACTCGCCCGCGCGTCACAGTCCCGTGAGGACGCGTCTCTCGGAGTGGGGTGCCGGACCGCCCGTAGCGTGGCCGTCAAGTTGCTTTTCGACCCGCGCCCACTGGCGCACCCTTCGCCCACCGGCCCCGTAGCGTCGCGGCACCGCCGCCTGCCTCAGAGACGTACTCATCAAGGCGACCGCCTTTGCCCGAGTGCCGCTTCAGGTACGCACGGTACGCACCGGCACAACGGGCCCTCCGTGCCCTCGCCCTCTCGTTGCCCGAGCCCCCCACCTCACCTGGGCATTATCACTCGCCTGGTAGTCCCCTGCTGCCGGACTGGCCCGCGGGATGATGATACCGCACCGCCAACACCGATAAGAGCCAAACTACCGGTTCTAAAGCCACCAGACGCAGCCGTGGGGCAGGTGCGCGCGGGCCGCGCCTGCCGCACTGGGGTGGCCCGCGCACGATGCGACTTCGGGTGTTGCCCCTCCGCTGCCACCAGCGCGGAGGCCAACATCATGCGGCCTTGTCAGCCCCTCCGCCTCCCCGGAGCGGACCTGTGGCCCGCCTGGGGCGAAGGGAATCAGGGGGCGCGGTTTCCGCGCGGTCGGCCCGGCGGCGATGCCGGGCTGTCTCGCTCGCGGGGGTCCGGGTTACGTTCCTGCGACCGGCTTCTGATAGTAATGTCAGGTCGATGCCCGCGTTCAGCCCGCACGGACAGGTCATGCCCCGGACGGCCCCAGGAATCAGCCCCCCCATAGTTGGGTCGATCTCACCCCATTGTGTCTGCGTTGCTCGCCACGCGGCTCTCGGGCCGACCGGTGGCGCGTCGCCACCGCGTGGAGCCGGGCCTCATCGACTCAACGTCCCCCCAAGCGTCCCGCACACCGGACTATGCCGCATAGCCCCGCGCCTCCCGTGCCTGCACGCGGACCGCCCGTTCGGCGTTGTGCGCAGACCAGCCCTACCGCCTCCACAGTCCCACGGCGTTGGGCAACTGCCGGCTCGGCCGGGGCGTGAGCGAAGCCCCGAGCGCCGCGCGTACGCCCTCCGGCCGGCCTCGCGGGGCGGTGCCCGTGTGAGTCCCCTTCCACTTGAGACCCGCTCTTCGCTTAGGAGAGGGTACTGCTTCGCATACTCCGGACGTATCGGAGATCGGCAGTGTCGTCGTAGTTCCCGGCTTTCATCGCCCGCCCCGGCTACCCCTTACGAGTCAACGGCCCCCCCCGCGTCTGCCTCCGCGGGAACGGAACTTCCGTCGCACATAGAGTCGCGACGAGCCGGACCCGCCCTGATGCGATGTCCGCCCAGGTCCCGCTGCGGGCCGCGCTTCCGCAGTCTCCCGCGTTGTGACGTCACCGGCCAAACTATGCGGAGACAATAGTGGGCCTCCGGCAGAGCACCGCCTATCGCTGCACGGGGGCTTATCATATGAGCTCTCCTTTTGCCCACGGAAGCCCGCGGCTGCTACCGTCCTTCGGGCGGGGCCGACAATGGGTTATCGCGACGTAGTCGTCCCTCTGAATCCGGCTTGCCCGCGAGCAGTTCGCCCACCGCCCCTGAGTGCTGGCCCGCCCCGTAGGAGGATAAGGGTTTGGGAGCGCCGTAAAACCTGCATTGGGCGCAGGGATCGGGGCTCCCGTGCCCTAATAGTCCCTCGGACCAGTGTGTCAATACACCATGGCCTCCTTTTGCCGTGGGGCCGTCCGCATGGACCCTCGCCGAGCTTCAAGCGCTTCCGCTCGCACTCCTCACCTAGCGACCACGTCCGCCCCTGGTCCGTCAGGCCGGTTGGCGCCGTTCGTCTGTGCACAGGCCATATTTCGCAACCCTCAGCGAGCTAAGAAACCACCCGTACTGCGCGGGATGCGGTGACGCCACCGCGGTGGACCACCTACCGGATCGCGCGTCATCGGTGGGGGTGACGCTGTCCCCTGAGTCAGTGGGACGAGGTTCGGTCCGGCGCACCAGGTCCCCAGCCGCGGGGGGGTAGTGGAGCCCAGACAAGGCGGAGCGCGCACGCGTCCCCGCTGGCGAGATGTGGGGCGATCGCCATGATCTCCGACCAACGCTAGAGCGAGGCCTCTGGTGGAGCCGCGCGGAGGAGCCGGGACGCGCAAAGGTCGCCACGCATCTGTTGGTCAGGGGCCAGCCCGTTGGAGCGGCATTGCTCGCGTTGGCGACGTCGGAGATGGGCGTGACGACTTCCGTTGTGCCGGTACGGCGCGTGGAGAGAGCGGGCCCCCGGGAGGGGCTTGTGGGGGGAAGAGTGAGGCTGGGGTCGCTGCGCTCGCGTCGTACGGGAGCTTCGCGGGCACGGCCCGGTGTCCCCCGAGCCCCGACCGATCGGGGCCCCCAGAGGGAGATGCGGCTGGGGGCGTTCAGGTTTGAGCGATCACGCGCGAGCGGGCCGGCGGGAAATCCCTAATTCCCTGCGGAGGCGCCTCAGGGGTCTATAGTCGAGGGTTGCGAGGGTGCATGTGTCCGCTGGCTAAAGTGCCCACACGATTGTCCGGACGGTTCCTGGCTCCGCCAGCGGAGAGGGGCTGGAGTGGTCACAGCGGGGGGATGCGTCCGTCGCCGGCGACTGGGGAGTATGCGGGCGGGGCGGGGCGCGAGCGAGAAGCTCTGAACGGCAGCGGCTGCCCCGCCGGAAGGCGTGGCCGTCCGCCATGGTCCGGGGGGCCGGATTTGGGGAGGACCCATCGAGGAGCGCTGGGCGCGACATTCGGCGAATAGGACGGGCGGCTCTGTGGCGTTCGAGGGCACCCCGCTCCGAGGGGGTCCGGCGGGGGGAGGGCCCCGAATGTGGAACCATCGAGAATCGCCCCACGGACGTGTCGTGCGCGGGTACGGCACGCTTAGGCCGCTGGCCCAGGGATTCAGATGTAAGCCCGGGGCACACAGCTGTCTGTCGGCGTGGGTCGGGGTCCGTTTTGAAGGGGAGCGATGGAGGCGGTATAGCAGGCCCTTCGACTGCGTCGCCCTGACCCTGGGCCGCAAGGGGGCGCCGCGTACTCGCCCTTCTCTGGAGTTCGCCCCGGGCGGCGTGTATGTTCAACGGACAAGGCAGCCCAGGCGGAGAGCCCGCCCTGAAGGGCGGGGGCGGCGACCAGGTCCTTCATGCTGCGACGCACGCCCGGCCGCACTAAGTGTTTCCCGGCGGCAATTGTGGCCATTGGTGTGCCAATTACGATGCGAGGAGCGTGTTGGGTGCAGCGCATGCGGCTCGTGCACGCGAGTGATGCAGGGCACACACATTACCGGCGCCGGCCGCGCCGGGAGACTGTTAAACGTTGTAGAACCCTGTCAGTACGAGCGATCAGGCCGCGTGCCTGTGGGGTGGGGTAGCGGTGGCTGTCTTGGGTGTGGTCTCCAGAGCGTGGCGGACCCGGGCTTGACGTCGGCTACCGGACTCGCGGCCCGCGCGCTGGCCCACTCCAGCAGCAAGGTTCGCCGGGAGGGAACGGTTACGGTCTAAGACCCAACCGGCTCCGGGTCCTTGAGCTGAAACTCGGGGTGAAGTCGGCTGAGTGAGGACGTCAGCGCGACGTACGCCGACCCGCGAAATACGTCTGGCACGATAGGACGTTGGTCAGCGCACTCTCTGGCGGATCGGAGATGGATCCGGGGTGCGCGGGTCTGGGTTGCTGATACCATCGGAGCCAAACGGGACTACCCTCGTTTGCGGGGTGTCTGGCGCGGGCGAAATAGTTACCCACGGGGTGGGCGTGGCATCTCGGCACGGACTCATTGCTCGGGTCAAGGGCGCTGTGGGTGCGGTGCGAGTGTCTGGACGGAGCACGAATGGGGCGTTGGAAGAGGCCTGCGGGCGTGCAGAGGCTCAGAGGGCGGTTGTCAGGCCATTGCAACCAGGCAGTCGGTATCGGCATCGAAGCGCGCTACCCGGCGCTCGGTGAGGCTGGGGAGGCGGGTGCTAACATACCTCACCGTCACGCGGAGCGCATGGACTGACTCTCCCCTTTCGAGGCTGGCTCGTAAGCTGCTTGTGATCAGCCAGTGAGGTACCGATTGACTGCGGTGCCGTGGTCTCCGGCACATGCAGGCCCGACTGGAAAGCGGCGGCGCTAGGGCCATACGGCCGTGGAGGCGGCGCCGGCGACTAAGCCGGTCGCCACGCATGGAGCGCGCGGAGAGACTGCACAGGGCGATGCAGGCAGGTGCAACCCCTGCCCACGCAGCGGGCATGGCCGCCGAACCGGGCGGTGGGCGGCGAAACGGCCACCCCGGAGGGAGGTATGACAGAAAGGGGACCTCCGGCTGACAATCCGGCGCGAAGGCCTGCAGGCATTTAGCGGTAGGGCCGGTCGCGTGCTCGAAGTGTAGGGGGATATTCATTGTGAGCCGATCTGCCTAGCTTCTGGTGTACGGGCGTGACGGGCAGTCGGGGAAGACTCGGGGCCTGTCTGAGGAAGTGGGGCCCCGGCCTTCGGCGGGCCTGCGGCCCGCCCTGCACCCTGCGCGGGGCACGGGCCGGGGAGTCCAACCCGGGGCGAGTCATCAACCCGGATCATCAGGTAGGACGGCTTCGCGGAGCTCTGGCGGCTAGGGGGGTGGAAGGCCTGCAAGGCAGGTCACTAGGCCACCTCCGGGACGGAGCGCGGTTTGTTTCGGGAGCCCGGGATCACGGTCCGTGAGCATCAGGGGGCGCAGGTCGGGGCGTAGTCAGAATGGGTGACGAGCCTAGCGGGCGCGTCGGCCTCGTGACTGGTGGTTCCGCCGCAGGACCGTTTCTCGCATCGAGGGTAACCGATAGGCCCCACTCGGCGGTGGCTCAAAAGGAGCCCAGGGGCGCTCGCTATGCGCCCCTATCTTGCGTCTGGGCCCCTCTGGCGAAGTAGGGGCCCGATTGAAGGCCCAGGCACCGGGGAGGAACGTGGTCAGTCACCGGGGACGCGAGGTAACTATCGTGCGCGGTCCCGTGCGGTTGTTCCTACGGGTGTGTTTGCTGCGGCCCAATATCGGGGGGTCTTCTGCAGCGTTCCCTGGTGTGTGTTACAAGCTTCCGCGAGAAACACGTAGTCTCCGCAGGGGTTGGTTCGCACCGGGGGTCCTTCGCCGAATTCGTACTGTCGGGTTGGCCCCGCGTTACGCTTGTCATACGCGCGGGGACCCTGCCACCGCCCATCGCCACCAACTGGGTGGGGGCGGTGGGATAAGTGGCTGCCGATTGCTCTGGAGGGCCGCCGCAGGGCACAAACTTAACGTCCGGGGTTGGACATTTGCATTCGG
>SRX2526920
ATGGGAGGGGGGCTCCCGAGGGCCCGGCTTCCACCCCGGAACGACCCGTCACCACCACGCGTCCGTATATCGCTACGCAGAAACCGAGAGCCACCCGGACCCCTCACGCCGTGCACGCACCCGGAACGCACCCCGGGTGAACCAAGCCTACGGGCCCGACCCGAAATACCCCTTAACTGTGGGACTTAGGCCAGAGCACGTACAGAGTACCCTTTTTTGGCACGGCAAGCCTGCCCTCTCACCCATGGCCGGGTGCATGTGCACCATCTAGTCCCGACGTACCCTTACACCCTTGCTCGGTGACCGGTCCAAGTCCACTTTTCAACGGCCCCTGACCAATGGCGGGGCCAACGCACTAAGCGCGTCCGGCCCACGGTTCGTCTCCCCCCGGCTGGCGTGGGGATACCCTTACCCGCATCAGCCCAAACTTTCCCCGCAGCCTCTAGCCCTCCCGCAGCAGCAAAAGTAGTGTGCCACCTGAGTGCCCCCCCTGCCCTTGGTGGTCCCTGCGTCGGCTGACGTCCCATGCATAGGAGCGCCCTCGTCAGCCCCGCTAGCCCTTAGGAACCCCCCAAACTAAGATACGAGCGATTGCACCGAGCGACGCCCCGCAGTCGTCCCCGCCGCACCTTCCCGCCCTCCGTTACCCGGTCCGCCTTCAGCCGCCCTTCCCCTGCGTCAGGCCCCCTCTAACCCCTTTCCAACAAACAACCGGCCAAGCCCGGGGGACCTGTCCGCGTATCTCCCCGTCGGCCCCCCGTGCCGCACCCGACCGTCTACACGCGTGACATCGCCTGGCGTCGTGGGCGTTCCTCAATGCTTCCACCTCGTCGCGGGCCGCGGACCATAACCCCTTAAGCCCGCAACTCGTGATCGAGCCGCCATCCGACCTTCCTGGCGTGCCTCTAGCCGGTATTACGCGGGCCCTTGGGGCCATATTCTCCGGTTCACCGCCCCGTATGATAACTCCCTCTGCCCCACTTGATGTCCGCCCTCGCTCGCGTCCTGCACGCTGGTCACTGGCGCTCGAGTCCAGATCATGCTCGTAGCCCCCGCGGAACGTCGCGCCCGAAGCATTCCGGCACCCCGGGTACTCCTCCCTCCCCAGCCCCCCGATACGGAGCCCAATGCTCCGTTAATGTCGTCACAACCCGGTTAACACCTCCACACCACTGGGGTGTCCGAAAGCGGCAGTTGTGCTCCTGCCCAGCCATGCGACCGCACAAGACCTCGCGTATCCAAACTTTCCGAGACCCCCAAACTCCATCAACGGCGCCACGCCGAGCTTGGCAACGTCCCCGCCCTCAGATCGCCCCCCCGCTCACGCTCGCCGCGTGTGAACTAAAGATTCCACTACCACAAGGATAGCCCCCCCCCTCTAAGCCCGTCTCGCCGGCGCGCCGCGCTCTCGGGCATGGCAGCTCACGGATTAACAGCCCTGGTAGCGGGAACTCAACTGCCCACCGCCCGCTAAGGCCCCTTCAGGCGCGGTACCCACCCCGTTATCCCGACAGACCACGATGGTCACTCTGCCGCGCCGAACCTGTTGCGCAGCCTAGTGGTAGTCAGCGGCAGGCGCAGCCTTTGGACATGATTTCGGGTACTCTCACTCGCCCGCGCGTCACAGTCCCGTGAGGACGCGTCTCTCGGAGTGGGGTGCCGGACCGCCCGTAGCGTGGTCGTCAAGTTGCTTTTCGACCCGCGCCCACTGGCGCACCCTTCGCCCACCGGCCCCGCAGCGTCGCGGCACTGCCGCCTGCCTCAGAGACGTGCTCACCGAGGCGACCGCCCTTGCCCGAGTGCCGCTTCAGGTACGCACGGTACGCACCGGCACAACGGGCCCTCCGTGCCCTCGCCCTCTCGAAGCCCGAGCCCCCCACCTCACCTGCGCATTATCACTCGCCTGGTAGTCCCCTGCTGCCGGACTGGCTCGCGGGATACTGACACCGCGCCGCCAACACCGATAAGAGTCAAACTACCGGTCCTAAAGCCGCCGGACGCAGCCGTGCGGCAGGTGCGGGTGCGCTGCGCCCGCCGCACTGGGGTGGCCCGCGCACGATGCGACTTCGGGTGTTGCCCCTCCGCTGCCACCAACGCGGAGACCAACATCATGCGGCCTTGTCACCCCCTCCGCCTCCCCGGAGCGGACCTGTGGCCCGCCCGGGGCGGGGGGAATCAGGGGGCGCGGTCTCCGCGCGGTCGGCCCGGCGGTGATGCCGGGCTGTTTCGCTCGCGGGGGTCCGGGTTACGTTCCTGCGACTAGCCACTGTTAGTAATGTCAGGCCGATGCCCGCGTCCAGCCCGCACGGACAGGTCATGCCCCGGACGGCCCCAGGAATCAGCCCCCCCATAGTTGGGTCGATCTCACCCCATTGTGCCTGCGTTGCTCGCCACGCGGCTCCCGGGCCGGCCGGTCGCGTGTTGCCACCGCGTGGAGCCGGGCCCCATCGGCTCGGCGTCCCCCCAAGCGTCCCGCACACCGGACTATACCGCATAGCCCCGCGCCTCCCGTGCCTGCGTGCGGACCGCCCGTTCGGCGTTGTGCGCGGACCAGCCCTACCGCCTCCACAGTCCCACGGCCCTGGGCAACTGCCGGCTCGGCCGGGGCGTGAGCGAAGCCCCGAGCGCCGCGCGTACGCCCTCCGGCCGACGTCGCGGGGCGGTGCCCGTGTGAGTCCCCTTCCACTTGAGACCCGCTCTTCGCTTAGGAGAGGGTACTGCTTCGCATACCCCGGACGTGTCGGAGATCAGCAGTGTCGTCGTAGTTCCCGGCTTTCATCGCCCGCCCAGGCTACCCTTTACGAGTCAACGGCCCCCACCGCGTCTGCCTCCGCGAGAACGGAACTTCCATCGCACATAGAGTCGCGACGAGCCGGACCCGCCCTGATGCGGTGTCCCCCCAGGTGCCGCTGCGGGCCGCCCTTCCGCAGTCTCCCGCGTTTTGACGTCACCGGTCAAACTATGCGGAGACAATAGTGAGCCTCCCGCAGGGCGCCGCCTATCGCTGCGCGGGGGCTTATCATATGAGCTCTCCTTTTGCCTACGGAAGCCCGCGGGTGCTAGCGCCCCGCGGGCGGGGCCGACAATGGGGTATCGCGACGTAATCGTCCCTCTTAATCCGGCGTGCCCGCGAGCAGTTCGCCCACCGCCCCTGAGTGCTGGCCCACCCCGTAGGGGGATAAGGGTTGGGGAGCGCCGTAAAAGCTGCATTGGGCGCAGAGATCCGAGCTCCTGTGCCCTGATGGTCCCCCGGACCAGTGTGTCACTACACCATGGCCTCCTTTGGCCGTGGGGCCGTCCGCATGGACCCTCGCCGGGCTCCAAGCGCTTCCGCTCGCACTCCTCGCCTAGCGACCACGTCCGCCCCTGGTGCGTCAGGCCGCCTGGCGCCGTTCGTCTGTGCACGGGCCATATTTCGCAACCCTCAGCGCCACGAGAAACCACCGGTACTTCGCGGGATACGGTGACGCCACCGCGGTGGACCACCTACCGGATCGCGCGTTATCGGTGGGGGTGATGCTGTCCCCTGGGTCAGTGGGACGAGGTTCGGTCCGGAGCACCAGGTCCCCAGTCGCGTGGGGGTAGTGGAGCCCAGGGGGACTTCTAGCAGCACACGTCCCCGCTGGCGAGATGTGGGGCGATCGCCATGATCTCCGACCAACGCTAGACCGAGGCCTCTGGTGGAGCCGCGCGGGGGAGCCGGGACGCGCAAAGGTCGCCACGCATCTGTTGGTCGGGGGCCAGCCCGTTGGAGCGGCATCGCTCGCGTTGGCGGCGTCGGAGGTGGGAGTGACGACTTCCGTTGTGCCGGTGCGGCGCGTGGAGAGAGCGGGCCCCCGGGAGAGGCTTATGGGGGGAAGAGTGAGGATGGGGTCGCTGCGCTTGCGCCGTACGGGAGCTTCGCGGGCACGACCCGGCGTCCCCCAAGCTCCGACCGATCGGGACCCCCAAAGGGAGATGCGGCTTGGGGCGTCAAGGTTCCACCGATGACGCGCGAGCGAGCCGCCGGGAAATCCCTAATTCCCTGCGGAGGCGCCTCGGGGGTCTATGGTCGAGGGCTGCGAGGGTGCATGTGTCCGTTGGCGAGAGTGCCCACACGATTGTCCGGACGGTTCCGGGCTCCGCCAGCGGAGGGGGGCCGGAGTGGTCACAGCGGGGGGATGCGTTCGTCGCCGGCGACTGGGGAGTATGCGGGCGGAGCGGGGCGCGAGCGAGAAGCTCCGAACGGCAGCGGCTGCCACGCCGGAGGGCGTGGCCGTCCGCCAGGGGCCGGGGGGCCGGATTTAGGGAGGACCCATCGAGGAGCGCTGGGCGCGACATTCGTCGAATAGGACGGGCGGCTCTGTGGCGCTCGAGGGCCCCCCGTTCCGAGGGGGTCCGGCGGGGGGAAGGCCCCGAATGTGGAACCATCGCGGATCGCCCCGCGGACGTGTCGTGCGCGGGTACCGCACGCTTAGGCCGCCGGCCCAGGGATTCAGATGTAAGCCCGGGGCACACAGCTGTCTGTCGGCGTGGGTCGGGGTCCGTTTTGGAGGGGAGCGATGGAGGCGGTATGGCAGGCCCTTCGATTGCGTCGCCCTGGCCCTGGGCCGCGAGGGGGTGCCGCGTACTCGCCTTTTTCTGGAGTTCGCCCCGCGCGGCGTGTATGTTCAACGGAGAAGGCAGCCCAGGCGGAGAACTCGCCCGGAAGGGTGGGGGCGCCGACCACGTCCTCCGGGCTGCGACGGACGCCCGGCCGCACTACGTGTTTCCCGGCGGGAATTGTGGCCATTGGTGTGCCAATTACGATGCGAGGAGCGTGTTGGGTGCGGCGCATGCGACTCGTGCCCGCGAGTGATGCAGGGCACACGCATTACCGGCGCTGGCCGCGCCGGGAGACTGTTAAACGTTGTAGAGCCCTGTCAGTACGAGCGATCAGGCCGCGTTCCTGTGGGGTGGGGTAGCGCCGGCCGTTTTGGGTGTGGTCTCCAGAGCGTGGCGGACCCGGGCTTGCCGTCGGCTACCGGGCTCGCTGCCCGCGCGCTGGCCTACTCCAGCAGCAAGGTTCGCCGGGAGGGAACAGTTACGGTCTAAGACCCAACCGGCGCCGGGTCCTTGGGCTGGAACTTGGGGTGAAGTCGGCTGAGTGAGGACGTCAGCGCGACGTACGCCGACCCACGGAATACGTCTGGCACGATAGGACGTTGACCAGCGCACCTTCTGGCGGATCGGAGATGGATCCGGGGTGCGCGGGTTTGGGTTGCTGATACCATCGGAGCCAATTGGGACCACCCTCGTTTGCGGGGTGTCTGGCGCGGGCGAAATAGTTACCCACGGGGTGGGCGTGGCGTCTCGGCATCGACTCATTGCCCGGGTGACGGGCGCTGTGGGTGCGGCGCGAGTGTCTGGACGGAGCACGAATGGCGCGTTGGAAGAGGCCTGCGGGCGTGCAGAGGCTCAGAAGGCGGTTGTCAGGCCATTGCAACCAGGCAGTCGATATCGGCATCGAAGCGCGATACCCGGTGTCCGGTGAGGATGGGGAGGCAGGTGCTATCGTGCCACACCGGCATGCGGGGTGCATGAACTGCCTCTCCCCTTGCGAGGCTGGCTCGTAAGCTGCTTGTGATTAGCCAGTGGGGTACCGATTGACCGCGGTGCCGTGGTCTCCGGCGCATGAGGGCCCGACCGGAAAGCGGCGGCGCTAGGGTCATGTGGCCGTGGAGGCGGCGCCGGGGACTAAGCCGGCCGCCACGCGCAGAGCGCGCGGAGAGACTGCACGGGGCGACGCAGGCAGGTGCGACCTCTGCCCACGCAGCGGGCGTAGCCGCCGAACCGGGCGGTGGGCGGCAAAACGGCCACCCCGGAGGGAAGTATTACAGAAAGGGGACCTTCGGCCGACAATCCGGCGCGAAGGCCTGCAGGCATTTAGCGGTAGGGCCGGTCGCGTGCTCGGAGTGGGGGGGGATGTTCATTGTGAGCCGATCTGCCTAGCTCCTGGTGCACGGGCATGGCGGGCAGCCGGGGACGACTCGGGGCCTGTCTGGGGAAGCGGGGCCCCGGCTTCCGGCGGGCCTGCGGCCCGCCCTGCACCCTGCGCGGGGCGCGGGCCGGGGAGTCCAACCCGGGACGAGTCATCGACCCGGATCATCAGGTAGGACGGCTTCGCGGAGCTTTGGCGGCTAGGGGGGTGGAAGGCCTGCAAGGCAGGTCACCAAACCACCTCTGGGACGGAGCGCGGTTTGTTTCAGGAGCCCGGGATCACGGTCCGTGAGCACCAGGGGGCGCAGGTCGGGGCGTAGTCAGAATGGGTGACGAGGCTAGCGGGCGCGTCAGCCTCGTGACTGGTGGTTCCGCCGCAGGACCGTCTCTCGCATCGAGGGTAACCGATGGGCACCACTCGGCGGGGGCCCAAAAGGAGCCCAGGGGCGATCGCTATGCGCCCCTATCCTGCGTTTGGGCACCTCTGGCGAAGTAGGGGCCCGGTTGAAGGCCAAGGCACCGGGGAGGAACATGGTCAGTCACTGGGGACGCGAGGTAACTATCGTGTGCGGTCCCGTGCGAGTGTTCCTACGGGTGTGTTTGTTGCGGCCCAACATCGGGGGTTCTTGTGCGGCGTTCCCTGGTGTGTGTCACAAGCTTCCACGAGAACCGCGTAGTCCCCGCAGGGGTTGGTTCGCACCGGGGGCCCTTCGCCGAATTCATACTGTCGGGTTGACCCCGCGTTACGCTTGCCATACGCGCAGGGACCCTGCCACCGCCCATCGCCACCAACTGGGTGGGGGCGGTGGGATGAGCGGCTGCCGGTTGCTGTGGAGGGCCGCCGCAGGGCAAAAACTTAACGTGTGGGGTTGGACATTCGCGTTCGG
>SRX2526921
ATGGGGGGGGGGCCTCCGAGGGTCCGGCTTCCACCCCGGAACGACCCGGCACCACCACGCGTCTGCATATCGCTACGCAGGAACCGAGAACCACCCGGACCACTCACGCCGTGCACGAGCCCGGAACGCACCCCGGGTGAACCAAACCTACGGACCCGACCCGGAATACCCCTTAACTGTGGGACCTAGGCCAGGGCAAGTACAGAGTACCCTTTTTTGGCACCCCAAACCTGCCCTCCCACCCATAGCCGGTTGCATGTGCACCATCTAGTCCCAACGTACCCTCACACCCTTGCTCGGTGACCGGTCCAAGTCCATTTTCCAACGGGCCCTGACCAATGGCGGAGCCAACGCGCTAAGCCCATCCGGCCCACGATACGTCTCCCCCCGGCTGGCATGGGGATACCCTTACCAGCATCAGCCCAAACTCTCCCCGCAGCCTCTAGCTCTCCTCCAGCAGCAAAATCAGTGTGCCATCTGAGTGCCCCCCCTGCCCTTGGTGGTCCCTGCGTCGGCTGACGACCTCTGCATAGGAGCGCCCTCGCCAGCCCCGCTAGCCCTTAGGAACCCCCCAAACTAAGATACGAGCGATTGCACCGAGCGACGCCCCGCGGTCGTCCCCGCCGCACCTTCCCGCCCTCTGTTACCCGGTCCGCTTTGAGCCGCCCTTCCCCTGCGTCAAGCCCCCTCTAACCCCTTTCCAACAAACAACCGGCCAAGCCCGGCGGACCTGTCCGCGTATTTCCCCGTCGGCCCCCCGTGCCGCACCCGACCGTCTCCACGCGTGACATCGCCTGGCGCCTTGGGCGTGTCTCAATGCTTCGAGCTCGTCGCGGGCCGCGGACCATAACCCCTTAAGCCCGCAATTCGTGATCGAGCCGCCAGCTGACTTTCCTAGCGTGCCTCTAGCCGGTATTACGGGGGCCCTTGCGGCCATATTCTCCGGTTCACCGCCCCGTATGATAGCTCCCTCTGCCCCACTTGATGTCCGCCTTCGTCCGCGTCTTGCACGCCGGTCACTGGCGCTCGAGTCCAGATCATGCTCGTAGCCCCCGCGGAACGTCGCGCCCGAAGCATTCCGGCACCCTTGGTACCCCCCCCTCCCCAGCCCCCCGATACGGAGCCCAATGCTCCGTTAATGTCGTTACAACCCGGTTAACACCTCCACACCGCGGGGGCGTCCGAAAGCGGCAGTTGTGCTCCTGCCCAGCCATGCGACCGCACAAGACCTCGCGTATTCAAACCTTCCGAGACCCCCAAACTCCATCAACGGCGCCACGCCGAGCTTGGCAACGTCCCCGCCCTCCCATCGCCCCCCCGCTCACGCTCGCCACGTGTGAACCGGAGATTCCACTACCACAAGGATAGCCCCCCCCCTTTAAGCCCGTCTCGCCGGTGCGCCGCGCTCTCGGGCATGGCAGCTCACGGATTAACAGCCCTGGTGGCGGGAGCTCAAGTGCCCATCGCCCGCCAAGGCCCCTAAGGGCGCGGTACCCACCCCGTCATCCCGATAGACCACGATGGTTAATCCGCCGCGCCGAACCTGTTGTGCAGCCTAACATCTATCAGCGATAGGCGCAGCCTTTGGGCATGATTTCCGGTACTCTCACTCGCCCGCGCATCACAGTCCCGTGAGGACGCGTCTCTCGGAGTGGGGTGCCGGACCGCCCGTAGCGTGGCCGTCAAGTTGCTTTTCGACCCGCGCCCACGGGCGAACCCTTCGCCCACCGGCCCCGCGGCGTCGCGGCACCGCCGCCTTCCTCAGACACTTACTCACCAAGGCGACCGCCTTTGCCCGAGTGCCGCTTCAGGTACGCACGGTACGCACCGGCACAACGGGCCCTCCGTGCTCTCGCCCTTTCGTTGCCCGAGCCCCCCACCTCACCTGGGCATTATCACTCGCCTGGTAGTCCCCTGCTGCCGGACTGGCCCGCGAGATGATGACACCGCGCCGCCAACACCGATAAGAGCCAAACTACCGTTCCTAAAGCCGCCGGACGCAGCCGTGGGGCAGGTGCGCGCGCGCCGCGCCTGCCGCACTGGGGTGGCCCGCGGACGATGCGACTTCGGGTGTTGCCCCTCCGCTGCCACCAGTGCGGAGGCCAACTTCATGCGGCTTTGTCACCCCCTCCCCCTCCCCGGAGCGGACCTGTGGCCCGCTTGGGGCGGGGGGAATCGGGGGGCGCGGTTTCCGCGCGGTGGGCCCGGCGGCGGTGCCGGGCTGTCTCGCTCGCGGAGGTCCGGGTTACGTTCCTGCGACCGGCTTCTGATAGTAATGTCAGGCCGATGCTCGCGTTCAGCCCGCGCGGACAGGTCATGCCCCAGACGGCCCCAGGAATCAGCCCCCCCATAGTTGGGTCGATCTCACCCCATTGTGTCTGCGTTGCTCGCCATGCAGCTCTCGGCCCGGCCGGTGGCGCGTCGCCACCGCGTGGAGCCGGGCCCCATCGGCTCAGCGTCCCCCCAAGCGTCCCGCACACCGGACTATGCCGCATAGCCCCGCGCCTCCCGTCCCTGCACGCGGACCGCCCGTTTGGCGTTGTGCGCGAACCAGCCCTAGCGCCTCCACAATCCCACGGCGTTGGGCAACTGCCGGCTCGGCCGGGGAGTGAGCGAAGCCCCGAGCGCCGCGCGTACGGCCTCCGGCCGACGTCGCGGGACGGTGCCCGTGTGAGTCCCCTTCCACTTGAGACCCGCTCTTCGCTTAGGAGAGGGTACTGCTTCGCATACCCCGGACGTATCGGAGATCGGCAGTGTCGTCGTAGTTCCCGGCTTTCATCGCCCGCCCCGGCTACCCCTTACGAGTCAACGGCCCCCCCCGCGTCTGCCTCCGCGGGAACGGAACTTCCGTCGCACATAGAGTCGCGACGAGCCGGACCCGCCCTGATGCGGTGTCCGCCCAGGTCCCGCTGCGGGCCGCGCTTCCGCAGTCTCCCGCGTTGTGACGTCACCGGCCAAACTATACGGAGATAATAGTGGGCCTGCGGCAGAGCACCGCCTCTCGCTGCGTGGGGGCTTATCATATGAGCTCTCCTTTTGCCTACGGAAGCCCGCGGCTGCTACCGCCCCGCGGGCGGGGCCGACAATGGGGTATCGCGACGTAATCGTCCCTCTGAATCCGGCTTGCCCGCGAGCAGTTCGCCCACCGCCCCTGAGTGCTGGCCCACCCTGTAGGGGGATAAGGGTTTGGGACCGCCGTAAAACCTGCATTGGGCGCAGAGATCCGGGCTCCCGTGCCCTAATGGTCTCCCGGACCAGTGTGTCAATACACCATGGCCTCCTTTTGCCGTGGGGCCGTTCGCATGGACCCTCGCCGAGCTCCAAGCGCTTCCACTCGCACTCGTCACCTAGCGACCACGTCCGCCCCTGGTCCGTCAGGCCGCCTGGCGCCGTTCGTCTGTGCACGGGCCATATTTCGCAACCCTCAGCGAGCCAAGAAACCACCCGTACTGCGCGGGATGCGGTGACGCCACCACGGTGGACCACCTAGCGGATCGCGCGTCATCGGTGGGGGTGACGCTGTGCCCTGAGTGAGTGGGACGGGGTTCGGTCAGGAGCACCAGGTCCCCAGTCGCGTGGGGGTAGGGGAGCCCAGGGGGACTTCTAGCAGCACACGTCCCCGCTGGCGAGATGTGGGGCGATCGCCATGATCTCCGACCAACGCTAGACCGAGGCCTCTGGTGGAGCCGCGCGGGGGAGCCGGGACGCGCCAAGGTCGCCACGCATCTGTTAGTCGAGGGCCAGCCCGTTGGAGCGGCATCGCCCGCGTTGGCGGCGTCGGAAGTGGGAGTGACGACTTCCGTTGTGCCGGTACGGCGTGTGGAGAGAGCGGGCCCCCGGGAGGGGCTTATGGGGGGAAGAGTGAAGCTGGGGTCGCTGCGCTCGCGTCGTACGGGAGCTTTGCGGGCACGGCCCGGCGTCACCCGAGCTCCGACCGATCGGGGCCCCCAGAGGGAGATGCGGCTTGGGGCGTTAAGGTTTGAGCGATCACGCGCGAGCGAGCCGCCGGGAAATGCCTAATTCCCTGCGGAGGCGCCTCGGGGGTCTATAGTCGAGGGCTGTGAGAGTGCATGCGTCCGCTGGCTAAAGTGCCCACACGATTGTCCGGACGGTTCCTGGCTCCGCCAGCGGAGAGAGGCTGGAGTGGTCACAGCGGGGGGATGCGTTCGTCGCCGGCGACTGGGGAGTATGCGGGCGGGGCGGGGCGCGAGCGAGAAGCTCCGAACGGCAGCGATCGCCACGCCGGAGGGCGTGGCCGTCCGCCAGGGTCCGGGGGGCCGGATTTGGGGAGGACCCATCGAGGAGCGCTGGGCGCGACATTCGGCGAATAGGACGGGCGGCTCTGTGGCGTTAGAGGGCACCCCGCTCCGAGGGGGTCCGGCGGGGGGAGGGCCCCGAATGTGGAACCATCGCGGATCGCCCCACGGACGTGTCGTGCGCGGGTACCGCACGCTTGGGCCGCTGGCCCAGGGACTCAGATGTAAGCCCGGGGCACACAGCTGTCTGTCGGCGTGGGTCGGGGTCCGTTTTGGAGGGGAGCGATGGAGGCGGTATAGCAGGCCCTTCGATTGCGTCGCCCTGACCCTGGGCCGCAAGGGGGCGCCGCGTACTCGCCCTTCTCTGGAGTTCGCCCCGGGCGGCATGTATGTTCAACGGACAAGGCAACCTAGGCGGAGAGCCCGCCCGGAAGGGCGGGGGCGGCGACCAGGTCCTTCAGGCTGCGACGCACGCCCGGCCGCATTAAGTGTTTCCCGGCGGCAAACGTGGCCATTGGTGTGCCAATTACGATGCGAGGAGCGTGTTGGGTGGGGGGCATGCGACTCGTGCACGCGAGTGATGCAGGGCACACGCATTCCCGGCGCTGGCCGCGCCGGGAGACTGTTAAACGCTGTAGAACCCTGTCAGTACGAGCGATCAGGCCGCGTGCCGGTGGGGGGGGGTAGCGCTGGCCGTCTTGGGTGTGGTCTCCAGAGCGTAGCGGACCCGGGCTTGACGTCGGCTACCGGGCTCGCTGCCCGCGCGCTGGCCTACTCCAGCAGCAAAGTTCGCCGGGAGGGAACGGTTACGGTCTAAGACCCAACCGGCTCCGGGTCCTTGAGCTGAAACTCGGGGTGAAGCCGGCTGAGTGAGGACGTCAGCGCGACGCACGCCGACCCGCGGAATACGTCTAGCACGATAGGACGTTGGTTAGCGCACTCTCTGGCGGATCGGAGGTGGATCCGGGGTGCGCGGGTCTGGGTTACTGATACCATCGGAGCCAAACGGGACTACCCTCGTTTGCGGGGTGTCTGGCGCGGGCGAAATAGTTACCCAGGGGGTGGGCGTGGCGTCTCGGCACCGACTCATTGCCCGGGTCACGGGCGCTGTGGGTGCGGTACGAGTGTCTGGACGGAGCACGGATGGCGCGTTGGAAGAGGCCTGCGGGCGTGCAGAGGCTCAGAGGGCGGTTGTCAGGCCATTGCAACCAGGCAGTCGATATCGGCATCGAAGCGCGATACCGGGCGCCCGGTGAGGCTGGGGAAGCGGGTGCTATCGTGCCTCACCGTCATGCGGGGCGCATGGACTGCCTCTCCCCTTTCGAGGCTGGCTCGTGAGCTGCTTGTGATCAGCCAGTGAGGTACCGATTGACTGCGGTGCCGTGGTCTCCGGCACATGCAGGCCCGACCGGAAATCGGCGGCGCTAGGGCCATATGGCCGTGGAGGCGGCACCGGGGACTAAGCCGGTCGCCACGCACGGAGCGCGCGGAGAGACTGCACGGGGCGGTGCAGGCAGGTGCAACCCCTGCCCACGCAGCGGGCGTGCCCGCCGAACCGGGCGGTGGGCGGCGAAACGGCCACCCCGGAGGGAAGTATTACAGAAAGGGGACCTCCGGCTGACAATCCGGCGCGAAGGCCTGCAGGCATTTAGCGGTAGGGCCGCTCGCGTGCTCGGAGTGTAGGGGGATGTTCATTGTGAGCCGATCTGCCTAGCTTCTGGTGCACGGGCGTGGCGGGCAGCCGGGGAAGACTCGGGGCCTGTCTGGGGAAGTGGGGCCCCGGCCTCCGGCGGGCCTGCGGCCCGCCCTGCACCCTGCGCGGGGCACGGGCCGGGGAGTCCAACCCGGGGCGAGTCATCAACCCGGATCATCAGGTAGGACGGCTTCGCGGAGCTCTGGCAGCTAGGGGGGTGAAAGGCCTACAAGGCAGGTAACCAGGCCACCTCCGGGACGGAGCGGGGTTTGTTTCGGGAGCCCGGGATCACGGTCCGTGAGCATCAGGGGGCGCAGGTCGGGGCGTAGTCAGAATGGGTGACGAGCCTAGCAGGCGCGTCGGCCTCGTGACTGGTGGTTCCGCCGCAGGACCGTTTCTCGCATCGAGGGTAACCGGTAGGCCCCACTCGGCGAGGGCTCAAAAGAAGCCCAGGGGCGCTCGCTATGCGCCCCTATCCTGCGTCTGGGCCCCTCTGGCGAAGTAGGGGCCCGGTTGAAGGCCAAGGCACCGGGGAGGAACGTGGTCAGTCACCGGGGACGCGAGGTAACTATCGTGCGCGGTCCCGTGCGGGTGTTCCTACGGATATGTTTGCTGCGGCCCAACATCGGGGGGTCTTCTGCAGCGTTCCCTGGTGTGTGTCACAAGCTTCCGCGAGAAACACGTAGTCTCCGCAGGGGTTGGTTCGCACCGGGGGCCCTTCGCCGAATTCGTACTGTCGGGTTGGCCCCGCGTTACGCTTGTCATACGCGCGGGGACCCTGCCACCGCCCATCACCACCAACTGGGCGGGGGCGGTGGGATACGTGGCTGCCGGTTGCTCTGGAGGGCCGCCGCAGGGCACAAACTTAACGTGCGGGGTTGGACATTTGCGTTCGG
>SRX2526922
ATGGGAGGGGGGCTCCCGAGGGCCCGGCTTCCACCCCGGAACGACCCGGCACCACCACGCGTCCGTATATCGCTACGCAGAAACCGAGAGCCACCCGAACCCCTCATGCCGTGCACGAGCCCGGAACGCACCCCGGGTGAACCAAGCCTACGGGCCCGACCCGAAATACCCCTTAACTGGGGGACCTAGGCCAGAGCACGTACAGAGTACCCTATTTTGGCACCCCAAGCCTGCCCTCCCACCCATGGCCGGGTGCATGTGCACCATCTAGTCCCAACGTAACCTCACACCCTTGCTCGGTGACCGGTCCAAGTCCACTTTTCGAGGGGCCCTGAGCAATAGCGGGGCCAACGCACTAAGCGCGTCCGGCCCACGGTACGTCTCCCCCCGGCTGGCGTGGGGATACCCTTACTCGCATCAGCCCAAACTCTCCCCGCAGCCTCTAGCTCTCCCCCGGCAGCAAAAGTAGTGTGCCACCTGAGTGCCCCCCCTGCCCTTGGTGGTCCCTGCGTCGGCTGACGTCCCATGCATAGGAGCGCCCTCGTCAGCCCCGCTAGCCCTTAGGAACCCCCCAAACTAAGATACGAGCGATTGCACCGAGCGACGCCCCGCAGTCGTCCCCGCCGCACCTTCCCGCCCTCCGTTACCCGGTCCGCCTTCAGCCGCCCTTCCCCTGCGTCAAGCCGCCTCTAACCCCTTTCCAACAAACAACCGGCCAAGCCCGGGGGACCTGTCCGCGTATCTCCCCGTCGGCCCCCCGTGCCGCACCCGACCGTCTACACGCGTGACATCGCCTAGCGCCTTGGGCGTTCCTCAATGCTTCGACCTCGTCGCGGGCCGCGGACCATAACCCCTTAAGCCCGCAACTCGTGATCGAGCCGCCAGCCGACCTTCCTGGCGTGCCTCTAGCCGGTATTACGCGGGCCCTTGCGGCCATATTTTCCGGTTCACCGCCCCGTATGATAACTCCCTCTGCCCCACTTGATGTCCGCCCTCGTTCGCGTCCTGCACGCTGGTCACTGGCGCTCGAGTCCAGATCATGCTCGTAGCCCCCGCGGAACGTTGCGCCCGAAGCATTCCGGCACCCCTGGTACCCCTCCCTCCCCAGCCCCCCGATACGGAGCCCAATGCTTCGCTAATGTCGTCGCAACCCGGTTAACACCTCCACACCACTGGGGCGTCCGAAAGCGGCAGTTGTGCTCCTGCCCAGCCATGCGACCGCACAAGACCTCGCGTATCCAAACTTTCCGAGACCCCCAAACTCCATCAACGGCGCCACGCCGAGCTTGGCAACGTCCCCGCCCTCAGATCGCCCCCCCGCCCACGCTCGCCGCGTGTGAACCGGAGATTCCACTACCACAAGGATAGCCCCCCCCCTCTAAGCCCGTCTCGCCGGCGCGTCGCGCTCTCGGGCATGGCAGCTCACGGATTAACAGCCCTGGTAGCAGGAACTCAACTGCCCACCGCCCGCTAAGGCCCCTTCAGGCGCGGTACCCACCCAGTCATCCCGACAGACCACGATGGTCACTCTGCCGCGCCGAGCCTGTTGCGCAGCCTAACATCTATCAGCGATAGGCGCAGCCTTTGGACATGATTTCGGGTACTCTCACTCGCCCGCGCGTCACAGTCCCGTGAGGACGCGTCTCTCGGAGTGGGGTGCCGGACCGCCCGTAGCGTGGTCGTCAAGTTGCTTTTCGACCCGCGCCCACTGGCGCACCCTCCGCCCACCGGCCCCGCAGCGTCGCGGCACCGCCGCCTGCCTCAGAGACGTACTCACCGAGGCGACCGCCCTTGCCCGAGTGCCGCTTTCGGTACGCACGGTACGCACCGGCACAACGGGCCCTCCGTGCCCTCGCCCTCTCGTTGCCCGAGCCCCCCACCTCACCTGCGCATTATCACTCGCCTGGTAGTCCCCTGCTGCCGGACTGGCTCGCGGGATACTGACACCGCGCCGTCAACACCGATAGGAGTCAAACTACCGGTCCTAAAGCCGCCGGAAGCAGCCGTACGGCAGGTGCGGGTGCGCTGCGCCCGCCGCACTGGGGTGGCCCGCGCACGATGCGACTTCGGGTGTTGCCCCTCCGCTGCCACCAACGCGGAGACCAACATCATGCGGCCTTGTCACCCCCTCCGCCTCCCCGGAGCGGACCTGTGGCCCGCCCGGGGCGGGGGGAATCAGGGGGCGCGGTTTCCGCGCGGTCGGCCCGGCGGTGATGCCGGGCTGTTTCGCTCGCGGGGGTCCGGGTTACGTTCCTGCGACCGGCCACTGATAGTAATGTCAGGCCGATGCCCGCGTCCAGCCCGCACGGACAGGTCATGCCCCGGACGGCCCCAGGAATCAGCCCCCCCATAGTTGGGTCGATCTCACCCCATTGTGCCTGCGTTGCTCGCCACGCGGCTCCCGGGCCGGCCGGTCGCGTGTCGCCACCGCGTGGAGCCGGGCCCCATCGGCTCGGCGTCCCCCCAAGCGTGCCGCACACCGGACTATACCGCATAGCCCCGCGCCTCCCGGGCCTGCATGCGGACCGCCCGTTCGGCGTTGTGCGCGGACCAGCCCTACCGCCTCCACAGTCCCACGGCGTTGGGCAACTGCCGGCTCGGCCGGGGCGTGAGCGAAGCCCCGAGCGCCGCGCGTACGCCCTCCGGCCGACGTCGCGGGGCGGTGCCCGCGTGAGTCCCCTTCCACTTGAGACCCGCTCTTCGCTTAGGAGAGGGTACTGCTTCGCATACTCCGGACGTGTCGGAGATCAGCAGTGTCGTCGTAGTTCCCGGCTTTCATCGCCCGCCCAGGCTACCCTTTACGAGTCAACGGCCCCCACCGCGTCTGCCTCCGCGAGAACGGAACTTCCATCGCACATAGAGTCGCGACGAGCCGGACCCGCCCTGATGCGGTGTCCCCCCAGGTGCCGCTGCGGGCCGCCCTTCCGCAGTCTCCCGCGTTTTGACGTCACCGGCCAAACTATGCGGAGACAATAGTGAGCCTCCCGCAGGGCGCCGCCTATCGCTGCGCGGGGGCTTATCATATGAGCTCTCCTTTTGCCTACGGAAGCCCGCGGGTGCTAGCGCCCCGCGGGCGGGGCCGACAATGGAGTATCGCGACGGAATCGTCCCTCTTAATCCGGCGTGCCGGCGAGCAGTTCGCCCACCGCCCCTGAGTGCCGGTCCACCCCGTAGGGAGATAAGGGTTGGGGAGCGCCGTAAAAGCTGCATTGGGCGCAGAGATCCGAGCTCCTGTGCCCTGATGGTCCTCCGGACCAGTGTGTCACTATACCATGGCCTCCTTTTGCCGTGGGGCCGTCCGCATGGACCCTCGCCAGGCTCCAAGCGCTTCCGCTCGCACTCCTCGCCTAGCGACCGCGTCCGCCCCTAGTCCGTCAGGCCGCCTGGCGCCGTTCGTCTGTGCACGGGCCATATTTCGCAACCCTCAGCGCCACAAGAAACCACCCGTACTTCGCGGGATACGGTGACGCCACCGCGGTGGACCACCTACCGGATCGCGCGTCATCGGTGGGGGTGATGCTGTCCCCTGGGTCAGTGGGACGAGGTTCGGTCCGGAGCACCAGGTCCCCAGTCGCGTGGGGGTAGTGGAGCCCAGGGGGACTTCTAGCAGCACACGTGTTGATTACCGAGATGTGGGGCGATCGCCATGATCTCCGACCAACGCTAGACCGAGGCCTCTGGTGGAGCCGCGCGGGGGAGCCGGGACGCGCAAAGGTCGCCACGCATCTGTTGGTCGGGGGCCAGCCCGTTGGAGCGGCATCGCTCACGTTGGCGGCGTCGGAGGTGGGAGTGACGACTTCCGTTGTGCCGGTGCGGCGCGTGGAGAGAGCGGGCCCCCGGGAGAGGCTTATGGGGGGAAGAGTGAGGATGGGGTCGCTGCGCTTGCGCCGTACGGGAGCTTCGCGGACACGACCCGGCGTCCCCCAAGCTCCGACCGATCGGGACCCCCAGAGGGAGATGCGGCTTGGGGCGTCAAGGTTCCACCGATGACGCGCGAGCGAGCCGCCGGGAAATCCCTAATTCCCTGCGGAGGCGCCTCGGGGGTCTATGGTCGAGGGCTGCGAGGGTGCATGTGTCCGTTGGCTAGAGTGCCCACATGATTGTCCGGAAGGTTCCTGGCTCCGCCAGCGGAGGGGGGCCGTAGTGGTCACAGCGGGGGGATGCGTTCGTCGCCGGCGACTGGCGAGTATGCGGGCGGAGCGGGGCGCGAGCGAGAAGCTCCGAACGGCAGCGGCTGCCACGCCGGAGGGCGTGGCCGTCCGCCAGGGGCCGGGGGGCCGGATTTAGGGAGGACCCATCGAGGAGCGCTCGGCGCGACATTCGTCGAATAGGACGGGCAGCTCTGTGGCGCTCGAGGGCACCCCGTTCCGAAGGGGTCCGGCGGGGGGAGTGCCCCGAATGTGGAACCATCGCGGATCGCCCCGCGGACGTGTCGTGCGCGGGTACCGCACGCTTAGGCCGCCGGCCCAGGGATTCAGATGTAAGCCCGGGGCACACAGCTGTCTGTCGGCGTGGGTCGGGGTCCGTTTTGGAGGGGAGCGATGGAGGCAGTATGGCAGGCCCTTCGATTGCGTCGCCCTGGCCCTGGGCCGTGAGGGGGTGCCGCGTACTCGCCTTTTTCTGGAGTCCGCCCCGCGCGGCGTGTATGTTCAACGGAGAAGGCAGCCCAGGCGGAGAACTCGCCCGGAAGGGTGGGGGCGCCGACCACGTCCTTCGGGCTGCGACGCACGCCCGGCCGCACTAAGTGTTTCTCGGCGGCAATTGTGGCCATTGGTGTGCCAATTACGATGCGAGGAGCGTGTTGGGTGCGGCGCATGCGACTCGTGCCCGCGAGTGATGCAGGGCACACGCATTACCGGCGCTGGCCGCGCCGGGAGACTGTTTCACGTTGTAGAGCCCTGTCAGTACGAGCGATTAAGCCCCGTTCCTGTGGGGTGGGGTAGCGCCGGCCGTTTTGGGTGTTGTCTCCAGAGCGTGGCGGACCCGGGCTTGCCGTCGGCTACCGGGCTCGCTGCCCGCGCGCTGGCCTACTCCAGCAGCAAGGTTCGCCAGGAGGGAACAGTTACGGTCTAAGACCCAACCGGCGCCGGGTCCTTGGGCTGAAACTTGGGGTGAAGTCGGCTGAGTGAGGACGTCAGAGCGACGTACGCCGACCCACGGAATACGTCTGGCACGATAGGGCGTTGACCAGCGCACCCTCTGGCGGATCGGAGATGGATCCGGGGTGCGCGAGTCTGGGTTGCTGATACCATCGGAGCCAATTGGGACTACCCTCGTTTGCGGGGTGTCTGGCGCGGGCGAAATAGTTACCCACGGGGTGGGCGTGGCGTCTCGGCATCGACTCATTGCCCGGGTGACGGGCGCTGTGGGTGCGGTGCGAGTGTCTGGACGGAGCACGAATGGCGCGTTGGAAGAGGCCTGCGGGCGTGCAGAGGCTCAGAAGGCGGTTGTCAGGCCATTGCAACCAGGCAGTCGATATCGGCACCGAAGCGCGATACCCGGTGTCCGGTGAAGATGGGGAGGCGGGTGCTATCGTGCCACACCGGCATGCGGGGTGCATGAACTGCCTCTCCCCTTGCGAGGCTGGCTCGTAAGCTGCTTGTGATTAGCCAGTGAGGTACCGATTGACCGCGGTGCCGTGGTCTCCGGCGCATGAGGGCCCGACCGGAAAGCGGCGGCGCTAGGGTCATGTGGCCGTGGAGGCGGCGTCGGGGACTAAACCGGCCGCCACGCGCAGAGCGCGCGGAGAGACTGCACGGTGCGACGCAGGCAGGTGCGACCTCTGCCCACGCAGCGGGCGTAGCCGCCGAACCGGGCGGTAGGCGGCGAAACGGCCACCCCGGAGGGAAGTATTACAGAAAGGGGACCTCCGGCCGACAATCCGGCGCGAAGGCCTGCAGGCATTTAGCGGTAGGGCCGGTCGCGTGCTCGGAGTGTAGGGGGATGTTCATTGTGAGCCGATCTGCCTAGCTCCTGGTGCACGGGCGTGGCGGACAGCCGGGAACGACTCGGGGCCTGTCTGGGGAAGTGGGGCCCCGGCTTCCAGCGGGCCTGCGGCCCGCCCCGCACCCTGCGCGGGGCGCGGGCCGGGGAGTCTAACCCGGGGCGAGTCATCAACCCGTATCATCAGGTAGGACGGCTTCGCGGAGCTTTGGCGGCTAGGGGGGTGGAAGGCCTGCAAGGCAGGTCACCAAGCCACCTCTGGGACGGAGCGCGGTTTGTTTCGGGAGCCCGGGATCACGGTCCGTGAGCACCAGGGGGCGCAGGTCGGGGCGTAGTCAGAATGGGTGACGAGCCTAGCGGGCGCGTCAGCCTCGTGACTGGTGGTTCCGCCGCAGGACCGTCTCTCGCATCGAGGGTAACCGATGGGCCCCACTCGGCGGGGGCCCAAAAGGAGCCCAGGGGCGATCGCTATGCGCCCCTATCCTGCGTCTGGGCACCTCTGGCGAAGTAGGGGCCCGGTTGAAGGCCAAGGCACCGGGGAGGAACATGGTCAGTCACTGGGGACGCGAGGTAACTATCGTGTGCGGTCCCGTGCGAGTGTTCCTACGGGTGTGTTTGTTGCGGCCCAACATCGGCGGTTCTTGTGCGGCATTCCCTGGTGTGTGTCACAAGCTTCCACGAGAACCGCGTAGTCCCCGCAGGGGTTGGTTCGCACCGGGGGCCCTTCGCCGAATTCATACTGTCGGGTTGACCCCGCGTTACGCTTGTCATACGCGCGGGGACCCTGCCACCGCCCATCGCCACCAACTGGGTGGGGGCGGTGGGATGAGTGGCTGCCGGTTGCTCTGGAGGGCCGCCGCAGAGCAAAAACTTAACGTGCGGGCTTGGACATTTGCGTTCGG
>SRX2526923
ATGGGAGGGGGGCCTCCGAGGGCCTGGCTTCCACCCCGGAACGACCCGGCACCACCACGCGTCTGCATATCGCTACGCAGGAACCAAGAACCACCCGGACCATTCACGCCGTGCACGAGCCCGGAACGCACCCCCGGTGAACCAAACCTACGGGCCCGACTCGGAATACCCCTTAACTGTGGGACCTAGGCCAGGGCAAGTACAGAGTACCCTTTTTTGGCACGGCAAGCCTGCCCTCCCACCCATGGCCGGGTGCATGTGCACCATCTAGTCCCAACGTACCCTCATACCCTTGCTCGGTGACCGGTCCAAGTCCACTTTTCAGCGGGCCCTGACCAATGGCGGAGCCAACGCGCTAAGCGCATCCGGCCCACGGTACGTCTCCCCTCGGCTGGCATGGGGATACCCTTACCCGCATCAGCCCAAACTCTCGCCGCAGCCTTTAGCTCTCCCCCAGCAGCAAAATCAGTGTGCCATCTGAGTGCCCCCCCTGCCCTTGGTGGTCCCTGCGTCGGCTGACGACTCCTGCATAGGAGCGCCCTCGTCAGCCCCGCTAGCCCTTAGGAACCCCCCAAACTAAGATACGAGCGATTGCACCGAGCGACGCCCCACAGTCGTCCCCGCCGCACCTTCCCGCCCTCCGTTACCCGGTCCGCTTTGAGCCGCCCTTCCCCTGCGTCAAGCCCCCTCTAACCCCTTTCCAACAAACAACCGGCCAAGCCCGGCGGACCCGTCCGCGTATTTCCCCGTCGGCCCCCCGTGCCGCACCCGACCATCTCCACGCGTGCCATCGCCTGGCGCCTTGGGCGTGCCTTAATGCTTCGACCTCGTCGTGGGCCGCGGACCATAACCCTTTAAGCCCGCAACTCGTGATCGAGCCGCCAGCTGACTTTCCTAGCGTGCCTCTAGCCGGTATTACGGGGGCCCTTGCGGCCATATTCTCCGGTTCACCGCCCCGTATGATAACTCCCTCTGCCCCACTTGATGTCCGCCCCCGTCCACGTCCTGCACGCCGCTCACTGGCGCTCGAGTCTAGATCATGCTCGTAGTCCCCGCGGAACGTCGCGCCCGAAGCATTCCGGCACCCCTGGTACCCCCCCCCCCCCAGCCTCCCGATACGGAGCCCAATGCTCGATTAATGTCGTTACAATCCGGTTAACACCTCCACACCGCGGGGACGTCCGAAAGCGGCAGTTGTGCTCCTGCCCAGCCATGCGACCGTACAAGACCTCGCGTATCCAAACCTTCCGAGACCCCCAAACTTCATCAACGGCGCCACGCCGAGCTTGGCAACGTCCCCTCCCTCCCATCGCCCCCCCGCTCACGCTCGCCACGTGTGAACCGGAGATTCCACTACCATAAGGATAGCCCTCCCCCTCTAAGCCCGTCTTGCCGGTGCGCCGCGCTCTCGGGCATGGCAGCTCACGGATTAACAGCCCTGGTACCGGGAGCTCAAGTGCCCATCGCCCGCCAAGGCCCCTAAGGGCGCGGTACCCACCCCGTCATCCCGATAGGCCACGAGCGTTAATCCGCCGCGCCGAACCTGTTGCGCAGCCTAACATCTATCAGCGATAGGTGCAGCCTTTGGGCACGATTTCGGGTACTCTCACTCGCCCGCGCGTCACAGTCCCGTGAGGACGCGTCTCTCGGAGTGGGGTGCCGGACCGCCCGTAGCGTGGCCGTCAAGTTGCTTTTCGACCCGCGCCCACTGGCGCACCCTTCGCCCACCGGCCCCGCAGCGTCGCGGCACCGCCGCCTGCCTCAGAGACGTACTCATCAAGGCGACCGCCTTTGCCCGAGTGCCGCTTCAGGTACGCACAGTACGCATCGGCACAACGGGCCCTCCGTGCCCTCGCCCTCTCGTTGCCCGAGCCCCCCACCTCACCTGGGCATTATCACTCGCCTGGTAGTCCCCTACTGCCGGACTGGCCCGCGGGATGATGATACCGCACCGCCAACACCGATAAGAGCAAAACTACCGGTTCTAAAGCCGCCAGACGCAGCCGTGGGGCAGGTGCGCGCGGGCCGCGCCTGCCGCACTGGGGTGGCCCGCGGACGATGCGACTTCGGGTGTTGCCGCTCCGCTGCCACCAGCGCGGAGGCCAACATCATGCGGCCTTGTCAGCCCCTCCGCCTCCCCGGAGCGGACCTGTGGCCCGCCTGGGGCGGAGGGAATCAAGGGGCGCGGTTTCCGCGCGGTCGGCCCGGCGGCGATGCCGGGCTGTCTCGCTCGCGGGGGTCCGGGTTACGTTCCTGCGACCGGCTTCTGACAGTAATGTCAGGTCGATGCCCGTGTTCAGCCCGCACGGACAGGTGATGCCCCGGACAGCCCCAGGAATCAGCCCCCCCATAGTTGGGTCGATCTCACCCCATTGTGTCTGCGTTGCTCGCCACGCGGCTCTCGGGCCGACCGGTGGCGCGTCGCCACCGCGTGGAGCCGGTCCTCATCGACTCAGCGTCCCCCCAAGCGTCCCGCACACCCGACTATGCCGCGTAGCCCCGCGCCTCCCGTGCCTGCACGCGGACCGCCCGTTCGGCGTTGTGCGCGGACCAGCCCTACCGCCTCCACAGTCCCACGGCGTTGGGCAACTGCCGGCTCGGCCGGGGCGTGAGCGAAGCCCCGAGCGCCGCGCGTACGCCCTCCGGCCGGCCTCGCGGGGCGGTGCCTGTGTGAGTCCCCTTCCACTTGAGACCCGCTCTTCGCTTAGGAGAGGGTACTGCTTCGCATACTCCGGACGTATCGGAGATCGGCAGTGTCGTCGTAGTTCCCGGCTTTCATCGCCCGCCCCGGCTACCCCTTACGAGTCAACGGCCCCCCCCGCGTCTGCCTCCGCGGGAACGGAACTTCCGTCGCACATAGAGTCGCGACGAGCCGGCCCCGCCCTGATGCGATGTCCGCCCAGGTGCCGCTGCGGGCCGCGCTTCCGCAGTCTCCCGCGTTGTGACGTCACCGGCCAAACTGTGCGGAGACAATAGTGGGCCTCCGGCAGAGCACCGCCTATCGCTGCACGGGGGCTTATCATATGAGCTCTCCTTTTGCCTACGGAAGCCCGCGGCTGCTACCGCCCTTCGGGCGGGGCCGACAATGGGTTATCGCGACGTAGTCGTCCCTCTGAATCCGGCTTGCCCGCGAGCAGTTCGCCCACCGCCCCTGAGTGCTGGCCCACCCCGTAGGAGGATAAGGGTTTGGGAGCGCCGTAAAACCTGCACTGGGCGCAGGGGTCCGGGCTCCCGTGCCCTAATAGTCCCCCGGACCAGTGTGTCAATACACCATGGCCTCCTTTTGCCGTGGGGCCATCCGCATGGACCCTCGCCGAGCTTCAAGCGCTTCCGCTCGCACTCCTCACCTAGCGACCACGTCCGCCCCTGGTCCGTCAGGCCGGTTGGCGCCGTTCGTCTGTGCACGGGCCATATTTCGCAACCCTCAGCGAGCTAAGAAACCACCGGTACTGCGCGGGATGCGGTGACGCCACCGCGGTGGACCACCTACCGGATCGCGCGTCATCGGTGGGGGTGACGCTGTCCCCTGAGTCAGTGGGACGAGGTTCGGTCCGGCGCACCAGGTCCCCAGTCGCGTGGGGGTAGTGGAGCCCAGACAAGGCGGAGCGCGCACGCGGCCCCGCTGGCGAGATGTGGGGCGATCGCCATGATCTCCGACCAACGCTAGACCGAGGCCTCTGGTGGAGCCGCGCGGGGGAGCCGGGACGCGCAAAGGTCGCCACGCATCTGTTGGTCAGGGGCCAGCCCGTTGGAGCGGCATTGCTCGCGTTGGCGGCGTCGGAGGTGGGCGTGACGACTTCCGTTGTGCCGGTACGGCGCGTGGAGAGAGCGGGCCCCCGGGAGGGGCTTGTGGGGGGAAGAGTGAGGCTGGGGTCGCTGCGCTCGCGTCGTACGGGAGCTTCGCGGGCACGGCCCGGCGTCCCCCGAGCCCCGACCGATCGGGGCCCCCAGGGGGAGATGCGGCTGGGGGCGTTCAGGTTTGAGCGATCACGCGCGAGCGGGCCGGCGGGAAATCCCTAATTCCCTGCAGAGGCGCCTCAGGGGTCTATAGTCGAGGGCTGCGAGGGTGCATGTGTCCGCTGGCTAAAGTGCCCACACGATTGCCCGGACGGTTCCTGGCTCCGCCAACGGAGAGGGGCTGGAGTGGTCACAGCGGGGGGATGCGTTCGTCGCCGGCGACTGGCGAGTATGCGGGCGGGGCGGGGCGCGAGCGAGAAGCTCTGAACGGCAGCGGCTGCCCCGCCGGAAGGCGTGGCCGTCCGCCATAGTCCGGGGGGCCGGATTTGGGAAGGACCCATCGAGGAGCGCCCGGCGCGACATTCGGCGAATAGGACGGGCGGCTCTGTGGCGTTCGAGGGCACCCCGCTCCGAGGGGGTCCGGCGGGGGGAGGGCCCCGAATGTGGAACCATCGAGAATCGCCCCACGGACGTGTCGTGCTCGGGTACGGCACGCTTAGGCCGCTGGCCCAGGGATTCAGATGTAAGCCCGGGGCACACAGCTGTCTGTCGGCGTGGGTCGGGGTCCGTTTTGGAGGGGAGCGATGGAGGCGGTATAGCAGGCCTTTCGACTGCGTCGCCCTGACCCTGAGCCGCAAGGGGGCGCCGCGTACTCGCCCTTCTCTGGAGCTCGCCCCGGGCGGCGTGTATGTTCAACGGACAAGGCAGCCCAGGCGGAGAGCCCGCCCTGAAGGGCGGGGGCGCCGACCAGGTCCTTCATGCTGCGCCGCACGCCCGGCTGCACTAAGTGTTTCCCGGCGGCAATTGCGGCCATTGGTGTGCCAATTACGATGCGAGGAGCGTGTTGGGTGCGGCGCATGCGGCTCGTGCACGCGAGTGATGCAGGGCACACACACTACCGGCGCCGGCCGCGCTGGGAGACTGTTAAACGTTGTAGAACCCTGTCAGTACGAGCGATCAGGCCGCGTGCCTGTGGGGTGGGGTAGCGGTGGCTGTCTTGGGTGTTGTCTCCAGAGCGTGGCGGACCCGGGCTTGACGTCGGCTACCGGACTCGCGGCCCGCGCGCTGGCCCACTCCAGCAGCAAGGTTCGCCGGGAGGGAACGGTTACGGTCTAAGACCCAACCGGCTCCGGGTCCTTGAGCCGAAACTCGGGGTGAAGTCGGCTGAGTGAGGACGTCAGCGCGACGTACGCCGACCCGCGGAATACGTCTGGCACGATAGGACGTTGGTCAGCGCACTCTCTGGCGGATCGGAGATGGATCCGGGGTGCGCGGGTCTGGGTTGCTGATACCATCGGAGCCAAACGGCACTACCCTCATTTGCGGGGTGTCTGGCGCAGGCGAAATAGTCACCCACGGGGTGGGCGTGGCGTCTCGGCACCGACTCATTGCCCGGGTCACGGGCGCTGTGGGTGCGGTGCGAGTGTCTGGACGGAGCACGAATGGGGCGTTGGAAGAGGCCTGCGGGCGTGCAGAGGCTCAGAGGGCGGTTGTCAGGCCATTGCAACCAGGCAGTCGGTATCGGCATCGAAGCGCGCTACCCGGCGCTCGGTGAGGCTGGGGAGGCGGGTGCTAACGTACCTCACCGTCACGCGGGGCGCATGGACTGACTCTCCCCTTTCGAGGCTGGCTCGTAAGCTGCTTGTGATCAGCCAGTGAGGTACCGATTGACTGCGGTGCCGTGGTCTCCGGCACATGCAGGCCCGACTGGAAAGCGGCGGCGCTAGGGCCATATGGCCGTGGAGGCGGCGCCGGCGGCTAAGCCGATCGCCACGCATGGAGCGCGCGGAGAGACTGCACGGGGCGATGCAGGCAGGTGCAACCCCTGCCCACGCAGCGGGCATGGCCGCCGAACCGGGCGGTGGGCGGCGAAACGGCCACCCCGGAGGGAGGTATGACAGAAAGGGGACCTCCGGCTGACAATCCGGCGAGAAGGCCTGCAGGCATTTAGCGGTAGGGCCGGTCGCGTGCTCGAAGTGTAGGGGGATACTCATTGTGAGCCGATTTGCCTAGCTTCTGGTTTACGGGCGTGGCGGGCAGTCGGGGAAGACTCGGGGCCTGTCTGAGGAAATGGGGCCCCGGCCTTCGGCGGGCCTGCGGCCCGCCTTGCACCCTGCGCGGGGCACGGGCCGGGGAGTCCAACCCGGGGCGAGTCATCAACCCGGATCATCAGGTAGGACGGCTTCGCGGAGCTCTGGCGGCTAGGGGGGTGGAAGGCCTGCAAGGCAGGTCACTAGGCCACCTCCGGGACGGAGCGCGGTTTGTTTCGGGAGCCCGGGATCACGGTCCGTGAGCATCAGGGGGCGCAGGTCGGGGCGTAGTCAGAATGGGTGACGAGCCTAGCGGGTGCGTCGGCCTCGTGACTAGTGGTTCCGCCGCAGGACCGTTTCTCGCATCGAGGGTAACTGATAGGCCCCACTCGGCGGTGGCTCAAAAGGAGCCAAGGGGCGCTCGCTATGCGCTCCTATCCTGCGTCTGGGCCCCTCCGGCGAAGTAGGGGCGCAGTTGAAGGCCCAGGCACCGGGGAGGAACGTGGTCAGTCACCGGGGACGCGAGGTAACTATCGTGCGCGGTCCCGTGCGGTTGTTCCTACGGGTGTATTTGCTGCGGCCCAACATCGGCGGGTCTTCTGCAGCGTTCCCTGGTGTGTGTCACAAGCTTCCGCGAGAAACACGTAGTCTCCGCAGGGGTTGGTTCGCACCGGGGGTCCTTCGCCGAATTCGTACTGTCGGGTTGGCCCCGCGTTACGCTTGTCATACGCGCGGGGACCCTGCCACCGCCCATCGCCACCAACTGGGTGGGGGCGGTGGGATAAGTGGCTGCCGATTGCTCTGGAGGGCCGCCGCAGGGCACAAACTTAACGTGCGGGGTTGGACATTTGCGTTCGG
>SRX2526924
ATGGGAGGGGGGCTCCCGAGGGCCCGGCTTCCACCCCGGAACGACCCGGCACCACCACGCGTCCGTATATCGCTACGCAGAAACCGAGAGCCACCCGGACCCCTCATGCCGTGCACGAGCCCGGAACGCACCCCGGGTGAACCAAGCCTACGGGCCCGACCCGAAATACCCCTTAACTGTGGGACCTAGGCGAGAGCACGTACAGAGTACCCTTTTTTGGCACCCCAAGCCTGCCCTCCCACCCATGGCCGGGTGCATGTGCACCATCTAGTCCCAACGTACCCTCACACCCTTGCTCGGTGACCGGTCCAAGTCCACTTTTCGAGGGGCCCTGACCTATAGCGGGGCCAACGCACTAAGCGCGTCCGGCCCACGGTACGTCTCCCCCCGGCTGGCGTGGGGATACCCTTACTCGCATCAGCCCAAACTCTCCCCGCAGCCTCTAGCTCTCCCCCGGCAGCAAAAGTAGTGTGCCACCTGAGTGCCCCCCCTGCCCTTGGTGGTCCCTGCGTCGGCTGACGTCCCATGCATAGGAGCGCCCTCGTCAGCCCCGCTAGCCCTTAGGAACCCCCCGCGGGAGAATACGAGCGATTGCACCGAGCGACGCCCCGCAGTCGTCCCCGCCGCACCTTCCCGCCCTCCGTTACCCGGTCAGCTTTCAGCCGCCCTTCCCCTGCGTCAAGCCCCCTCTAACCCCGTTCCAACAAACAACCGGCCAAGCCCGGGGGACCTGTCCGCGTATCTCCCCGTCGGCCCCCCGTGCCGCACCCGACCGTCTACACGCGTGACATCGCCTGGCGCCTTGGGCGTTCCTCAATGCTTCGACCTCGTCGCGGGCCGCGGACCATAACCCCTTAAGCCCGCAACTCGTGATCGAGCCGCCAGCCGACCTTCCTGTCGTGCCTCTAGCCGGTATTACGCGGGCCCTTGCGGCCATATTCTCCGGTTCACCGCCCCGTATGATAACTCCCTCTGCCCCACTTGATGTCCGCCCTCGCTCGCGTCCTGCACGCTGGTCACTGGCGCTCGAGTCCAGATCATGCTCGTAGCCCCCGCGGAACGTTGCGCCCGAAGCATTCCGGCACCCCTGGTACCCCTCCCTCCCCAGCCCCCCGATACGGAGCCCAATGCTTCGTTAATGTCGTCGCAACCCGGTTAACACCTCCACACCACTGGGGCGTCCGAAAGCGGCAGTTGTGCTCCTGCCCAGCCATGCGACCGCACAAGACCTCGCTTATCCAAACTTTCCGAGACCCCCAAACTCCATCAACGGCGCCACGCCGAGCTTGGCAACGTCCCCGCCCTCAGATCGCCCCCCCGCCCACGCTCGCCGCGTGTGAACCGGAGATTCCACTACCACAAGGATAGCCCCCCCCCTCTAAGCCCGTCTCGCCGGCGCGTCGCGCTCTCGGGCATGGCAGCTCACGGATTAACAGCCCTGGTAGCGGGAACTCAACTGCCCACCGCCCGCTAAGGCCCCTTCAGGCGCGGTACCCACCCAGTCATCCCGACAGACCACGATGGTCACTCTGCCGCGCCGAACCTGTTGCGCAGCCTGGTGGTAGCGGCTGGCAGGCGCAGCCTTTGGACATGATTTCGGGTACTCTCACTCGCCCGCGCGTCACAGTCCCGTGAGGACGCGTCTCTCGGAGTGGGGTGCCGGACCGCCCGTAGCGTGGTCGTCAAGTTGCTTTTCGACCCGCGCCCACTGGCGCACCCTCCGCCCACCGGCCCCGCAGCGTCGCGGCACCGCCGCCTGCCTCAGAGACGTACTCACCGAGGCGACCGCCCTTGCCCGAGTGCCGCTTTCGGGACGCACGGTACGCACCGGCACAACGGGCCCTCCGTGCCCTCGCCCTCTCGTTGCCCGAGCCCCCCACCTCACCTGCGCATTATCACTCGCCTGGTAGTCCCCTGCTGCCGGACTGGCTCGCGGGATACTGACACCGCGCCGCCAACACCGATAAGAGTCAAACTACCGGTCCTAAAGCCGCCGGACGCAGCCGTGCGGCAGGTGCGGGTGCGCTGCGCCCGCCGCACTGGGGTGGCCCGCGGACGATGCGACTTCGGGTGTTGCCCCTCCGCTGCCACCAACGCGGAGACCAACATCATGCGGCCTTGTCACCCCCTCCGCCTCCCCGGAGCGGACCTGTGGCCCGCCCGGGGCGGGGGGAATCAGGGGGCGCGGTTTCCGCGCGGTCGGCCCGGCGGTGATGCCGGGCTGTTTCGCTCGCGGGGGTCCGGGTTACGTTCCTGCGACCGGCCACTGATAGTAATGTCAGGCCGATGCCCGCGTCCAGCCCGCACGGACAGGTCATGCCCCGGACGGCCCCAGGAATCAGCCCCCCCATAGTTGGGTCGATCTCACCCCATTGTGCCTGCGTTGCTCGCCACGCGGCTCCCGGGCCGGCCGGTCGCGTGTCGCCACCGCGTGGAGCCGGGCCCCATCGGCTCGGCGTCCCCCCAAGCGTCCCGCACACCGGACTATACCGCATAGCCCCGCGCCTCCCGTGCCTGCATGCGGACCGCCCGTTCGGCGTTGTGCGCGGACCAGCCCTACCGCCTCCACAGTCCCACGGCGTTGGGCAACTGCCGGCTCGGCCGGGGCGTGAGCGAAGCCCCGAGCGCCGCGCGTACGCCCTCCGGCCGACGTCGCGGGGCGGTGCCCGCGTGAGTCCCCTTCCACTTGAGACCCGCTCTTCGCTTAGGAGAGGGTACTGCTTCGCATACTCCGGACGTGTCGGAGATCAGCAGTGTCGTCGTAGTTCCCGGCTTTCATCGCCCGCCCAGGCTACCCTTTACGAGTCAACGGCCCCCACCGCGTCTGCCTCCGCGAGAACGGAACTTCCATCGAACATAGAGTCGCGACGAGCCGGACCCGCCCTGATGCGGTGTCACCCCAGGTGCCGCTGCGGGCCGCCCTTCCGCAGTCTCCCGCGTTTTGACGTCACCGGCCAAACTATGCGGAGACAATAGTGAGCCTCCCGCAGGGCGCCGCCTATCGCTGCGCGGGGGCTTATCATATGAGCTCTCCTTTTGCCTACGGAAGCCCGCGGGTGCTAGCGCCCCGCGGGCGGGGCCGACAATGGAGTATCGCGACGTAATCGTCCCTCTTAATCCGGCGTGCCCGCGGGCAGTTCGCCCACCGCCCCTGAGTGCTGGTCCACCCCGTAGGGAGATAAGGGTTGGGGAGCGCCGTAAAAGCTGCATTGGGCGCAGAGATCCGAGCTCCTGTGCCCTGATGGTCCCCCGGACCAGTGTGTCACTACACCATGGCCTCCTTTTGCCGTGGGGCCGTCCGCATGGACCCTCGCCAGGCTCCAAGCGCTTCCGCTCGCACTCCTCGCCTAGCGACCGCGTCCGGCCCTGGTCCGTCAGGCCGCCTGGCGCCGTTCGTCTGTGCACGGGCCATATTTCGCAACCCTCAGCGCCACAAGAAACCACCGGTACTTCGCGGGATACGGTGACGCCACCGCGGTGGACCACCTACCGGATCGCGCGTCATCGGTGGGGGTGATGCTGTCCCCTGGGTCAGTGGGACGAGGTTCGGTCCGGAGCACCAGGTCCCCAGTCGCGTGGGGGTAGTGGAGCCCAGGGGGACTTCTAGCAGCACACGTGTTGATTACCGAGATGTGGGGCGATCGCCATGATCTCCGACCAACGCTAGACCGAGGCCTCTGGTGGAGCCGCGCGGGGGAGCCGGGACGCGCAAAGGTCGCCACGCATCTGTTGGTCGGGGGCCAGCCCGTTGGAGCGGCATCGCTCACGTTGGCGGCGTCGGAGGTGGGAGTGACGACTTCCGTTGTGCCGGTGCGGCGCGTGGAGAGAGCGGGCCCCCGGGAGAGGCTTATGGGGGGAAGAGTGAGGATGGGGTCGCTGCGCTTGCGCCGTACGGGAGCTTCGCGGGCACGACCCGGCGTCCCCCAAGCTCCGACCGATCGGGACCCCCAGAGGGAGATGCGGCTTGGGGCGTCAAGGTTCCACCGATGACGCGCGAGCGAGCCGCCGGGAAATCCCTAATTCCCTGCGGAGGCGCCTCGGGGGTCTATGGTCGAGGGCTGCGAGGGTGCATGTGTCCGTTGGCTAGAGTGCCCACACGATTGCCCGGAAGGTTCCTGGCTCCGCCAGCGGAGGGGGGCCGGAGTGGTCACAGCGGGGGGATGCGTTCGTCGCCGGCGACTGGCGAGTATGCGGGCGGAGCGGGGCGCGAGCGAGAAGCTCCGAACGGCAGCGGCTGCCACGCCGGAGGGCGTGGCCGTCCGCCAGGGGCCGGGGGGCCGGATTTAGGGAGGACCCATCGAGGAGCGCTCGGCGCGACATTCGTCGAATAAGACGGGCGGCTCTGTGGCGCTCGAGGGCACCCCGTTCCGAAGGGGTCCGGCGGGGGGAGTGCCCCGAATGTGGAACCATCGCGGATCGCCCCGCGGACGTGTCGTGCGCGGGTACCGCACGCTTAGGCCGCCGGCCCAGGGATTCAGATGTAAGCCCGGGGCACACAGCTGTCTGTCGGCGTGGGTCGGGGTCCGTGTTGGAGGGGAGCGATGGAGGCAGTATGGCAGGCCCTTCGATTGCGTCGCCCTGGCCCTGGGCCGTGAGGGGGTGCCGCGTACTCGCCTTTTTCTGGAGTCCGCCCCGCGCGGCGTGTATGTTCAACGGAGAAGGCAGCCCAGGCGGAGAACTCGCCCGGAAGGGTGGGGGCGGCGACCACGTCCTTCGGGCTGCGACGCACGCCCGGCCGCACTAAGTGTTTCTCGGCGGCAATTGTGGCCATTGGTGTGCCAATTACGATGCGAGGAACGTGTTGGGTGCGGCGCATGCGACTCGTGCCGGCGAGTGATGCAGGGCACACGCATTACCGGCGCTGGCCGCGCCGGGAGACCGTTTCACGTTGTAGAGCCCTGTCAGTACGAGCGATCAGGCCGCGTTCCTGTGGGGTGGGGTAGCGCCGGCCGTTTTGGGTGTTGTCTCCAGAGCGTGGCGGACCCGGGCTTGCCGTCGGCTACCGGGCTCGCTGCCCGCGCACTGGCCTACTCCAGCAGCAAGGTTCGCCGGGAGGGAACAGTTACGGTCTAAGACCCAACCGGCGCCGGGTCCTTGGGCTGAAACTTGGGGTGAAGTCGGCTGAGTGAGGACGTCAGAGCGACGTACGCCGACCCACGGAATACGTCTGGCACGATAGGGCGTTGACCAGCGCACCCTCTGGCGGATCGGAGATGGATCCGGGGTGCGCGAGTCTGGGTTGCTGATACCATCGGAGCCAATTGGGACTACCCTCGTTTGCGGGGTGTCTGGCGCGGGCGAAATAGTTACCCACGGGGTGGGCGTGGCGTCTCGGCATCGACTCATTGCCCGGGTGACGGGCGCTGTGGGTGCGGTGCGAGTGTCTGGACGGAGCACGAATGGCGCGTTGGAAGAGGCCTGCGGGCGTGCAGAGGCTCAGAAGGCGGTTGTCAGGCCATTGCAACCAGGCAGTCGATATCGGCATCGAAGCGCGATACCCGGTGTCCGGTGAGGATGGGGAGGCGGGTGCTATCGTGCCACACCGGCATGCGGGGTGCATGAACTGCCTGTCCCCTTGCGAGGCTGGCTCGTAAGCTGCTTGTGATTAGCCAGTGAGGTACCGATTGACCGCGGTGCCGTGGTCTCCGGCGCATGAGGGCCCGACCGGAAAGCGGCGGCGCTAGGGTCATGTGGCCGTGGAGGCGCCGTCAGGGACTAAACCGGCCGCCACGCGCAGAGCGCGCGGAGAGACTGCACGGTGCGACGCAGGCAGGTGTGACCTCTGCCCACGCAGCGGGCGTAGCCGCCGAACCGGGCGGTAGGCGGCGAAACGGCCACCCCGGAGGGAAGTATTACAGAAAGGGGACCTCCGGCCGACAATCCGGCGCGAAGGCCTGCAGGCATTTAGCGGTAGGGCCGGTCGCGTGCTCGGAGTGTAGGGGGATGTTCATTGTGAGCCGATCTGCCTAGCTCCTGGTGCACGGGCGTGGCGGACAGCCGGGGACGACTCGGGGCCTGTCTGGGGAAGTGGGGCCCCGGCTTCCAGCGGGCCTGCGGCCCGCCCCGCACCCTGCGCGGGGCGCGGGCCGGGGAGTCTAACCCGGGGCGAGTCATCAACCCGTATCATCAGGTAGGACGGCTTCGCGGAGCTTTGGCGGCTAGGGGGGTGGAAGGCCTGCAAGGCAGGTCACCAAGCCACCTCTGGGACGGAGCGCGGTTTGTTTCAGAAGCCCGGGATCACGGTCCGTGAGCACCAGGGGGCGCAGGTCGGGGCGTAGTCAGAATGGGTGACGAGCCTAGCGGGCGCGTCAGCCTCGTGACTGGTGGTTCCGCCGCAGGACCGTCTCTCGCATCGAGGGTAACCGATGGGCCCCACTCAGCGGGGGCCCAAAAGGAGCCCAGGGGCGATCGCTATGCGCCCCTATCCTGCGTCTGGGCACCTCTGGCGAAGTAGGGGCCCGGTTGAAGGCCAAGGCACCGGGGAGAAACATGGTCAGTCACTGGGGACGCGAGGTAACTATCGTGTGCGGTCCCGTGCGAGTGTTCCTACGGGTGTGTTTGTTGCGGCCCAACATCGGGGGTTCTTGTGCGGCATTCCCTGGTGTGTGTCACAAGCTTCCACGAGAACCGCGTACTCCCCGCAGGGGTTGGTTCGCACCGGGGGCCCTTCACCGAATTCATACTGTCGGGTTGACCCCGCGTTACGCTTGTCATACGCGCGGGGACCCTGCCACCGCCCATCGCCACCAACTGGGTGGGGGCGGTGGGATGAGTGGCTGCCGGTTGCTCTGGAGGGCCGCCGCAGAGCAAAAACTTAACGTGCGGGCTTGGACATTTGCGTTCGG
>SRX2526925
ATGGGAGGGGGGCCTCCGAGGGCCTGGCTTCCACCCCGGAACGACCCGGCACCACCACGCGCCTGCATATCGCTACGCGGGAACCAAGAACCACCCGGACCATTCACGCCATGCACGAGCCCGGAACGCACCCCCGGTGAACCAAACCTACGGGCCCGACTCGGAATACCCCTTAACTGTGGGACCTAGGCCAGGGCAAGTACAGAGTACCCTTTTTTGGCACGGCGAGCCTGCCCTCCCACCCATGGCCGGGTGCATGTGCACCATCTAGGCCCAACGTACCCTCACACCCTTGCTCGGTGACCGGTCCAAGTCCACTTTTCAGCGGGCCCTGACCAATGGCGGAGCCAACGCGCTAAGCGCATCCGGCCCACGGTACGTCTCCCCCCGGCTGGCATGGGGATACCCTTACCCGCATCAGCCCAAACTCTCGCCGCAGCCTTTAGCTCTCCCCCAGCAGCAAAATCAGTGTGCCATCTGAGTGCCCCCCCTGCCCTTGGTGGTCCCTGCGTCGGCTGACGACTCCTGCATAGGAGCGCCCTCGTCAGCCCCGCTAGCCCTTAGGAACCCCCCAAACTAAGATACGAGCGATTGCACCGAGCGACGCCCCACAGTCGTCCCCGCCGCACCTTCCCGCCCTCCGTTACCCGGTCCGCTTTGAGCCGCCCTTCCCCTGCGTCAAGCCCCCTCTAACCCCTTTCCAACAAACAACCGGCCAAGCCCGGCGAACCCGTCCGCGTATTTCCCCGTCGGCCCTGCGTGGCGCACCCGACCATCTCCACGCGTGCCATCGCCTGGCGCCTTGGGCGTGCCTTAATGCTTCGACCTCGTCGTGGGCCGCGGACCATAACCCTTTAAGCCCGCAACTCGTGATCGAGCCGCCAGCTGACTTTCCTAGCGTGCCTCTAGCCGGTATTACGGGGGCCCTTGGGGCCATATTCTCCGGTTCACCGCCCCGTATGATAACTCCCTCTGCCCCACTTGATGTCCGCGCCCGTCCACGTCCTGCACGCCGGTCACTGGCGCTCGAGTCCAGATCATGCTCGTAGTCCCCGCGGAACGTCGCGCCCGAAGCATTCCGGCACCCCTGGTACCCCCCCCCCCCCAGCCTCCCGATACGGAGCCCAATGCTCGATTAATGTCGTTACAATCCGGTTAACACCTCCACACCGCGGGGACGTCCGAAAGCGGCAGTTGTGCTCCTGCCCAGCCATGCGACCGCACAAGACCTCGCGTATCCAAACCTTCCGAGACCCCCAAACTTCATCAACGGCGCCACGCCGAGCTTGGCAACGTCCCCTCCCTCCCATCGCCCCCCCGCTCATGCTCGCCACGTGTGAACCGGAGATTCCACTACCACAAGGATAGCCCCCCCCCTCTAAGCCCGTCTTGCCGGTGTACCGCGCTCTCGGGCATGGCAGCTCACGGATTAACAGCCCTGGTACCGGGAGCTCAAGTGCCCATCGCCCGCCAAGGCCCCTAAGGGCGCGGTACCCACCCCGCCATCCCGATAGGCCACGAGGGTTAATCCGCCGCGCCGAACCTGTTGCGCAGCCTAACATCTATCAGCGATAGGTGCAGCCTTTGGGCACGATTTCGGGTACTCTCACTCGCCCGCGCGTCACAGTCCCGTGAGGACGCGTCTCTCGGAGTGGGGTGCCGGACCGCCCGTAGCGTGGCCGTCAAGTTGCTTTTCGACCCGCGCCCACTGGCGCACCCTTCGCCCACCGGCCCCGCAGCGTCGCGGCACCGCCGCCTGCCTCAGAGACGTACTCATCAAGGCGACCGCCTTTGCCCGAGTGCCGCTTCAGGTACGCACAGTACGCACCGGCACAACGGGCCCTCCGTGCCCTCGCCCTCTCGTTGCCCGAGCCCCCCACCTCACCTGGGCATTATCACTCGCCTGGTAGTCCCCTGCTGCCGGACTGGCCCGCGGGATGATGATACCGCACCGCCAACACCGATAAGAGCCAAACTACCGGTTCTAAAGCCGCCAGAAGCAGCCGTGGGGCAGGTGCGCGCGGGCCGCGCCTGCCGCACTGGGGTGGCCCGCGCACGATGCGACTTCGGGTGTTGCCCCTCCGCTGCCACCAGCGCGGAGGCCAACATCATGCGGCCTTGTCAGCCCCTCCGCCTCCCCGGAGCGGACCTGTGGCCCGCCTGGGGCGGAGGGAATCAAGGGGCGCGGTTTCCGCGCGGTCGGCCCGGCGGCGATGCCGGGCTGTCTCGCTCGCGGGGGTCCGGGTTACGTTCCTGCGACCGGCTTCTGACAGTAATGTCAGGTCGATGCCCGTGTTCAGCCCGCACGGACAGGTCATGCCCCGGACGGCCCCAGGAATCAGCCCCCCCATAGTTGGGTCGATCTCACCCCATTGTGTCTGCGTTGCTCGCCACGCGGCTCTCGGGCCGACCGGTGGCGCGTCGCCACCGCGTGGAGCCGGGCCTCATCGACTCAGCGTCCCCCCAAGCGTCCCGCACACCGGACTATGCCGCATAGCCCCGCGCCTCCCGTGCCTGCACGCGGACCGCCCGTTCGGCGTTGTGCGCGGACCAGCCCTACCGCCTCCACAGTCCCACGGCGTTGGGCAACTGCCGGCTCGGCCGGGGCGTGAGCGAAGCCCCGAGCGCCGCGCGTACGCCCTCCGGCCGGCCTCGCGGGGCGGTGCCTGTGTGAGTCCCCTTCCACTTGAGACCCGCTCTTCGCTTAGGAGAGGGTACTGCTTCGCATACTCCGGACGTATCGGAGATCGGCAGTGTCGTCGTAGTTCCCGGCTTTCATCGCCCGCCCCGGCTACCCCTTACGAGTCAACGGCCCCCCCCGCGTCTGCCTCCGCGGGAACGGAACTTCCGTCGCACATAGAGTCGCGACGAGCCGGCCCCGCCCTGATGCGATGTCCGCCCAGGTGCCGCTGCGGGCCGCGCTTCCGCAGTCTCCCGCGTTGTGACGTCACCGGCCAAACTGTGCGGAGACAATAGTGGGCCTCCGGCAGAGCACCGCCTATCGCTGCACGGGGGCTTATCATATGAGCTCTCCTTTTGCCTACGGAAGCCCGCGGCTGCTACCGCCCTTCGGGCGGGGCCGACAATGGGTTATCGCGACGTAGTCGTCCCTCTGAATCCGGCTTGCCCGCGAGCAGTTCGCCCACCGCCCCTGAGTGCTGACCCACCCCGTAGGAGGATAAGGGTTTGGGAGCGCCGTAAAACCTGCATTGGGCGCAGGGGTCCGGGCTCCCGTGCCCTAATAGTCCCCCGGACCAGTGTGTCACTACACCATGGCCTCCTTTTGCCGTGGGGCCGTCCGCATGGACCCTCGCCGAGCTTCAAGCGCTTCCGCTCGCACTCCTCACCTAGCGACCACGTCCGCCCCTGGTCCGTCAGGCCGGTTGGCGCCGTTCGTCTGTGCACGGGCCATATTTCGCAACCCTCAGCGAGCTAAGAAACCACCCGTACTGCGCGGGATGCGGTGACGCCACCGCGGTGGACCACCTACCGGATCGCGCGTCATCGGTGGGGGTGACGCTGTCCCCTGAGTCCGTGGGACGAGGTTCGGTCCGGCGCACCAGGTCCCCAGTCGCGTGGGGGTAGTGGAGCCCAGACAAGGCGGAGCGCGCACGCGTCCCCGCTGGCGAGATGTGGGGCGATCGCCATGATGTCCGACCAACGCTAGACCGAGGCCTCTGGTGGAGCCGCGCGGGGGAGCCGGGACGCGCAAAGGTCGCCACGCATCTGTTGGTCAGGGGCCAGCCCGTTGGAGCGGCATTGCTCGCGTTGGCGGCGTCGGAGGTGGGCGTGACGACTTCCGTTGTGCCGGTACGGCGCGTGGGGAGAGCGGGCCCCCGGGAGGGGCTTGTGGGGGGAAGAGTGAGGCTGGGGTCGCTGCGCTCGCGTCGTACGGGAGCTTCGCGGGCACGGCCCGGCGTCCCCCGAGCCCCGACCGATCGGGGCCCCCAGGGGGAGATGCGGCTGGGGGCGTTCAGGTTTGAGCGATCACGCGCGAGCGGGCCGGCGGGAAATCCCTAATTCCCTGCAGAGGCGCCTCAGGGGTCTATAGTCGAGGGCTGCGAGGGTGCATGTGTCCGCTGGCTAAAGTGCCCACACGATTGTCCGGACGGTTCCTGGCTCCGCCAGCGGAGAGGGGCTGGAGTGGTCACAGCGGGGGGATGCGTTCGTCGCCGGCGACTGGGGAGTATGCGGGCGGGGCGGGGCGCGAGCGAGAAGCTCTGAACGGCAGCGGCTGCCCCGCCGGAAGGCGTGGCCGTCCGCCATGGTCCGGGGGGCCGGATTTGGGAAGGACCCATCGAGGAGCGCCGGGCGCGACATTCGGCGAATAGGACGGGCGGCTCTGTGGCGTTCGAGGGCACCCCGCTCCGAGGGGGTCCGGCGGGGGGAGGGCCCCGAATGTGGAACCATCGAGAATCGCCCCACGGACGTGTCGTGCGCGGGTACGGCACGCTTAGGCCGCTGGCCCAGGGATTCAGATGTAAGCCCGGGGCACACAGCTGTCCATCGGCGTGGGTCGGGGTCCGTTTTGGAGGGGAGCGATGGAGGCGGTATAGCAGGCCTTTCGACTGCGTCGCCCTGACCCTGAGCCGCAAGGGGGCGCCGCGTACTCGCCCTTCTCTGGAGCTCGCCCCGGGCGGCGTGTATGTTCAACGGACAAGGCAGCCCAGGCGGAGAGCCCGCCCTGAAGGGCGGGGGCGCCGACCAGGTCCTTCATGCTGCGACGCACGCCCGGCTGCACTAAGTGTTTCCCGGCGGCAATTGCGGCCATTGGTGTGGCAATTACGATGCGAGGAGCGTGTTGGGTGCGGCGCATGCGGCTCGCGCACGCGAGTGATGCAGGGCACACACACTACCGGCGCCGGCCGCGCCGGGAGACTGTTAAACGTTGTAGAACCCTGTCAGTACGAGCGATCAGGCCGCGTGCCTGTGGGGTGGGGTAGCGGTGGCTGTCTTGGGTGTTGTCTCCAGAGCGTGGCGGACCCGGGCTTGACGTCGGCTACCGGACTCGCGGCCCGCGCGCTGGCCCACTCCAGCAGCAAGGTTCGCCGGGAGGGAACGGTTACGGTCTAAGACCCAACCGGCTCCGGGTCCTTGAGCCGAAACTCGGGGTGAAGTCGGCTGAGTGAGGACGTCAGAGCGACGTACGCCGACCCGCGGAATACGTCTGGCACGATAGGACGTTGGTCAGCGCACTCTCTGGCGGATCGGAGATGGATCCGGGGTGCGCGGGTCTGGGTTGCTGATACCATCGGAGCCAAACGGCACTACCCTCGTTTGCGGGGTGTCTGGCGCAGGCGAAATAGTCACCCACGGGGTGGGCGTGGCGTCTCGGCACCGACTCATTGCCCGGGTCACGGGCGCTGTGGGTGCGGTGCGAGTGTCTGGACGGAGCACGAATGGGGCGTTGGAAGAGGCCTGCGGGCGTGCAGAGGCTCAGAGGGCGGTTGTCAGGCCATTGCAACCAGGCAGTCGGTATCGGCATCGAAGCGCGCTACCCGGCGCTCGGTGAGGCTGGGGAGGCGGGTGCTAACGTACCTCACCGTCACGGGGGGCGCATGGACTGACTGTCCCCTTTCGAGGCTGGCTCGTAAGCTGCTTGTGATCAGCCAGTGAGGTACCGATTGACTGCGGTGCCGTGGTCTCCGGCACATGCAGGCCCGACTGGAAAGCGGCGGCGCTAGGGCCATATGGCCGTGGAGGCGGCGCCGGGGGCTAAGCCGATCGCCACGCATGGAGCGCGCGGAGAGACTGCACGGGGCGATGCAGGCAGGTGCAACCCCTGCCCACGCAGCGGGCATGGCCGCCGAACCGGGCGGTGGGCGGCGAAACGGCCACCCCGGAGGGAGGTATGACAGAAAGGGGACCTCCGGCTGACAATCCGGCGAGAAGGCCTGCAGGCATTTAGCGGTAGGGCCGGTCGCGTGCTGGAAGTGTAGGGGGATACTCATTGTGAGCCGATCTGCCTAGCTTCTGGTGTACGGGCGTGGCGGGCAGTCGAGGAAGACTCGGGGCCTGCCTGAGGAAGTGGGGCCCCGGCCTTCGGCGGGCCTGCGGCCCGCCTTGCACCCTGCGCGGGGCACGGGCCGGGGAGTCCAACCCGGGGCGAGTCATCAACCCGGATCATCAGGTAGGACGGCTTCGCGGAGCTCTGGCGGCTAGGGGGGTGGAAGGCCTGCAAGGCAGGTCACTAGGTCACCTCCGGGACGGAGCGCGGTTTGTTTCGGGAGCCCGGGATCACGGTCCGTGAGCATCAGGGGGCGCAGGTCGGGGCGTAGTCAGAATGGGTGACGAGCCTAGCGGGCGCGTCGGCCTCGTGACTAGTGGTTCCGCCGCAGGACCGTTTCTCGCATCGAGGGTAACTGATAGGCCCCACTCGGCGGTGGCTCAAAAGGAGCCCAGGGGCGCTCGCTATGCGCTCCTATCCTGCGTCTGGGCCCCTCTGGCGAAGTAGGGGCGCAGTTGAAGGCCCAGGCACCGGGGAGGAACGTGGTCAGTCACCGGGGACGCGAGGTAACTATCGTGCGCGGTCCCGTGCGGTTGTTCCTACGGGTGTGTTTGCTGCGGCCCAACATCGGGGGGTCTTCTGCAGCGTTCTCTGGTGTGTGTCACAAGCTTCCGCGAGAAACACGTAGTCTCCGCAGGGGTTGGTTCGCACCGGGGGTCCTTCGCCGAATTCGTACTGTCGGGTTGGCCCCGCGTTACGCTTGTCATACGCGCGGGGACCCTGCCACCGCCCATCGCCACCAACTGGGTGGGGGCGGTGGGATAAGTGGCTGCCGATTGCTCTGGAGGGCCGCCGCAGGGCACAAACTTAACGTGCGGGGTTGGACATTTGCGTTCGG
>SRX2526926
ATGGGAGGGGGGCTCCCGAGGGCCCGGCTTCCACCCCGGAACGACCCGGCACCACCACGCGTCCGTATATCGCTACGCAGAAACCGAGAGCCACCCGGACCCCTCATGCCGTGCACGAGCCCGGAACGCACCCCGGGTGAACCAAGCCTAAGGGCCCGACCCGAAATACCCCTTAACTGGGGGACCTAGGCCAGAGCACGTACAGAGTACCCTTTTTTGGCACCCCAAGCCTGCCCTCCCACCCATGGCCGGGTGCATGTGCACCATCTAGTCCCAACGTGCCCTCACACCCTTGCTCGGTGACCGGTCCAAGTCCACTTTTCGACGGGCCCTGACCAATAGCGGGACCAACGCACTAAGCGCGTCCGGCCCACGGTACGTCTCCCCCCGGCTGGCGTGGGGATACCCTTACTCGCATCAGCCCAAACTCTCCCCGCAGCCTCTAGCTCTCCCCCGGCAGCAAAAGTAGTGTGCCACCTGAGTGCCCCCCCTGCCCTCGGTGGTCCCTGCGTCGGCTGACGTCCCATGCATAGGAGCGCCCTCGTCAGCCCCGCTAGCCCTTAGGAACCCCCCAAACTAAGATACGAGCGATTGCACCGAGCGACGCCCCGCAGTCGTCCCCGCCGCACCTTCCCGCCCTCCGTTACCCGGTCCGCTTTCAGCCGCCCTTCCCCTGCGTCAAGCCCCCTCTAACCCCTTTCCAACAAACAACCGGCCAAGCCCGGGGGACCTGTCCGCGTATCTCCCCGTCGGCCCCCCGTGCCGCACCCGACCGTCTACACGCGTGACATCGCCTGGCGCCTTGGGCGTTCCTCAATGCTTCGACCTCGTCGCGGGCCGCGGACCATAACCCCTTAAGCCCGCAACTCGTGATCGAGCCGCCAGCCGACCTTCCTGGCGTGCCGCTAGCCGGTATTACGCGGGCCCTTGCGGCCATATTCTCCGGTTCACCGCCCCGTATGATAACTCCCTCTGCCCCATTTGATGTCCGCCCTCGCTCGCGTCCTGCACGCTGGTCACTGGCGCTCGAGTCCAGATCATGCTCGTAGCCCCCGCGGAACGTTGCGCCCGAAGCATTCCGGCACCCCTGGTACCCCTCCCTCCCCAGCCCCCCGATACGGAGCCCAATGCTTCGTTAATGTCGTCGCAACCCGGTTAACACCTCCACACCACTGGGGCGTCCGAAAGCGGCAGTTGTGCTCCTGCCCAGCCATGCGACCGCACAAGACCTCGCGTATCCAAACTTTCCGAGACCCCCAAACTCCTTCAACGGCGCCACGCCGAGCTTGGCAACGTCCCCGCCCTCAGATCGCCCCCCCGCCCACGCTCGCCGCGTGTGAACCGGAGATTCCACTACCACAAGGATAGCCCCCCCCCTCTAAGCCCGTCTCGCCGGCGCGTCGCGCTCTCGGGCATGGCAGCTCACGGATTAACAGCCCTGGCAGCGGGAACTCAACTGCCCACCGCCCGCTAAGGCCCCTACAGGCGCGGTACCCACCCAGTCATCCCGACAGACCACGATGGTCACTCTGCCGCGCCGAACCTGTTGCGCAGCCTGGTGGTAGCGGCCGGCAGGCGCAGCCTTTGGACATGATTTCGGGTACTCTCACTCGCCCGCGCGTCACAGTCCCGTGAGGACGCGTCTCTCGGAGTGGGGTGCCGGACCGCCCGTAGCGTGGTCGTCAAGTTGCTTTTCGACCCGCGCCCACTGGCGCACCCTCCGCCCACCGGCCCCGCAGCGTCGCGGCACCGCCGCCTGCCTCAGAGACGTACTCACCGAGGCGACCGCCCTTGCCCGAGTGCCGCTTTCGGGACGCACGGTACGCACCGGCACAACGGGCCCTCCGTGCCCTCGCCCTCTCGTTGCCCGAGCCCCCCACCTCACCTGCGCATTATCACTCGCCTGGTAGTCCCCTGCTGCCGGACTGGCTCGCGGGATACTGACACCGCGCCGCCAACACCGATAAGAGTCAAACTACCGGTCCTAAAGCCGCCGGAAGCAGCCGTGCGGCAGGTGCGGGTGCGCTGCGCCCGCCGCACTGGGGTGGCCCGCGCACGATGCGACTTCGGGTGTTGCCCCTCCGCTGCCACCAACGCGGAGACCAACATCATGCGGCCTTGTCACCCCCTCCGCCTCCCCGGAGCGGACCTGTGGCCCGCCCGGGGCGGGGGGAATCAGGGGGCGCGGTTTCCGCGCGGTCGGCCCGGCGGTGATGCCGGGCTGTTTCGCTCGCGGGGGTCCGGGTTACGTTCCTGCGACCGGCCACTGATAGTAATGTCAGGCCGATGCCCGCGTCCAGCCCGCACGGACAGGTCATGCCCCGGACGGCCCCAGGAATCAGCCCCCCCATAGTTGGGTCGATCTCACCCCATTGTGCCTGCGTTGCTCGCCACGCGGCTCCCGGGCCGGCCGGTCGCGTGTCGCCACCGCGTGGAGCCGGGCCCCATCGGCTCGGCGTCCCCCCAAGCGTCCCGCACACCGGACTATACCGCATAGCCCCGCGCCTCCCGTGCCTGCATGCGGACCGCCCGTTCGGCGTTCTGCGCGGACCAGCCCTACCGCCTCCACAGTCCCACGGCGTTGGGCAACTGCCGGCTCGGCCGGGGCGTGAGCGAAGCCCCGAACGCCGCGCGTACGCCCTCCGGCCGACGTCGCGGGGCGGTGCCCGCGTGAGTCCCCTTCCACTTGAGACCCGCTCTTCGCTTAGGAGAGGGTACTGCTTCGCATACTCCGGACGTGTCGGCGATCAGCAGTGTCGTCGTAGTTCCCGGCTTTCATCGCCCGCCCAGGCTACCCTTTACGAGTCAACGGCCCCCACCGCGTCTGCCTCCGCGAGAACGGAACTTCCATCGCACATAGAGTCGCGACGAGCCGGACCCGCCCTGATGCGGTGTCCCGCCAGGTCCCGCTGCGGGCCGCCCTTCCGCAGTCTCCCGCGTTTTGACGTCACCGGCCAAACTATGCGGAGACAATAGTGAGCCTCCCGCAGGGCGCCGCCTATCGCTGCGCGGGGGCTTATCATATGAGCTCTCCTTTTGCCTACGGAAGCCCGCGGGTGCTAGCGCCCCGCGGGCGGGGCCGACAATGGAGTATCGCGACGTAATCGTCCCTCTTAATCCGGCGTGCCCGCGAGCAGTTCGCCCACCGCCCCTGAGTGCTGGTCGACCCCGTAGGGAGATAAGGGTTGGGGAGCGCCGTAAAAGCTGCATTGGGCGCAGAGATCCGAGCTCCTGTGCCCTGATGGTCCCCCGGACCAGTGTGTCAATACACCATGGCCTCCTTTGGCCGTGGGGCCGTCCGCATGGACCCTCGCCAGGCTCCAAGCGCTTCCGCTCGCACTCCTCGCCTAGCGACCGCGTCCGCCCCTGGTCCGTCAGGCCGCCTGGCGCCGTTCGTCTGTGCACGGGCCATATTTCGCAACCCTCAGCGCCACAAGAAACCACCGGTACTTCGCGGGATACGGTGACGCCACCGCGGTGGACCACCTACCGGATCGCGCGTCATCGGTGGGGGTGATGCTGTCCCCTGGGTCAGTGGGACGAGGTTCGGTCCGGAGCACCAGGTCCCCAGTCGCGTGGGGGTAGTGGAGCCCAGGGGGACTTCTAGCAGCACACGTGTTGATTACCGAGATGTGGGGCGATCGCCATGATCTCCGACCAACGCTAGACCGAGGCCTCTGGTGGAGCCGCGCGGGGGAGCCGGGACGCGCAAAGGTCGCCACGCATCTGTTGGTCGGGGGCCAGCCCGTTGGAGCGGCATCGCTCACGTTGGCGGCGTCGGAGGTGGGAGTGACGACCTCCGTTGTGCCGGTGCGGCGCGTGGAGAGAGCGGGCCCCCGGGAGAGTCTTATGGGGGGAAGAGTGAGGATGGGGTCGCTGCGCTTGCGCCGTACGGGAGCTTCGCGGGCACGACCCGGCGTCCCCCAAGCTCCGACCGATCGGGACCCCCAGAGGGAGATGCGGCTTGGGGCGTCAAGGCTCCACCGATGACGCGCGAGCGAGCCGCCGGGAAATCCCTAATTCCCTGCGGAGGCGCCTCGGGGGTCTATGGTCGAGGGCTGCGAGGGTGCATGTGTCCGTTGGCTAGAGTGCCCACACGATTGCCCGGAAGGTTCCTGGCTCCGCCAGCGGAGGGGGGCCGGAGTGGTCACAGCGGGGGGATGCGTTCGTCGCCGGCGACTGGGGAGTATGCGGGCGGAGCGGGGCGCGAGCGAGAAGCTCCGAACGGCAGCGGCTGCCACGCCGGAGGGCGTGGCCGTCCGCCAGGGGCCGGGGGGCCGGATTTAGGGAGGACCCATCGAGGAACGCTCGGCGCGACATTCGTCGAATAGGACGGGCGGCTCTGTGGCGCTAGAGGGCACCCCGTTCCGAAGGGGTCCGGCGGGGGGAGTGCCCCGAATGTGGAACCATCGCGGATCGCCCCGCGGACGTGTCGTGCTCGGGTACCGCACGCTTAGGCCGCCGGCCCAGGGATTCAGATGTAAGCCCGGGGCACACAGCTGTCTGTCGGCGTGGGTCGGGGTCCGTTTTGGAGGGGAGCGATGGAGGCAGTATGGCAGGCCCTTCGATTGCGTCGCCCTGGCCCTGGGCCGTGAGGGGGTGCCGCGTACTCGCCTTTTTCTGGAGTCCGCCCCGCGCGGCGTGTATGTTCAACGGAGAAGGCAGCCCAGGCGGAGAACTCGCCCGGAAGGGTGGGGGCGCCGACCACGTCCTTCGGGCTGCGACGCACGCCCGGCCGCACTAAGTGTTTCTCGGCGGCAATTGTGGCCATTGGTGTGCCAATTGCGATGCGAGGAGCGTGTTGGGTGCGGCGCATGCGACTCGTGCCCGCGAGTGATGCAGGGCACACGCATTACCGGCGCTGGCCGCGCCGGGAGAGTGATTCACGTTGTAGAGCCCTGTCAGTACGAGCGATCAGGCCGCGTTCCTGTGGGGTGGGGTAGCGCCGGCCGTTTTGGGTGTTGTCTCCAGAGCGTGGCGGACCCGGGCTTGCCGTCGGCTACCGGGCTCGCTGCCCGCGCGCTGGCCTACTCCAGCAGCAAGGTTCGCCGGGAGGGAACAGTTACGGTCTAAGACCCAACCGGCGCCGGGTCCTTGGGCTGAAACTTGGGGTGAAGTCGGCTGAGTGAGGACGTCAGCGCGACGTACGCCGACCCACGGAATACGTCTGGCACGATAGGGCGTTGACCAGCGCACCCTCTGGCGGATCGGAGATGGATCCGGGGTGCGCGAGTCTGGGTTGCTGATACCATCGGAGCCAAATGGGACTACCCTCGTTTGCGGGGTGTCTGGCGCGGGCGAAATAGTTACCCACGGGGTGGGCGTGGCGTCTCGGCATCGACTCATTGCCCGGGTCACGGGCACTGTGGGTGCGGTGCGAGTGTCTGGACGGAGCACGAATGGCGCGTTGGAAGAGGCCTGCGGGCGTGCAGAGGCTCAGAAGGCGGTTGTCAGGCCATTGCAACCAGGCAGTCGATATCGGCATCGAAGCGCGATACCCGGTGTCCGGTGAGGATGGGGAGGCGGGTGCTATCGTGCCACACCGGCATGCGGGGTGCATGAACTGACTCTCCCCTTGCGAGGCTGGCTCGTAAGCTGCTTGTGATTAGCCAGTGAGGTACCGATTGACCGCGGTGCCGTGGTCTCCGGCGCATGAGGGCCCGACCGGAAAGCGGCGGCGCTAGGGTCATGTGGCCGTGGAGGCGGCGTCGGGGACTAAACCGGCCGCCACGCGCAGAGCGCGCGGAGAGACTGCACGGTGCGACGCAGGCAGGTGCGACCTCTGCCCACGCAGCGGGCGTAGCCGCCGAACCGGGCGGTAGGCGGCGAAACGGCCACCCCGGAGGGAAGTATTACAGAAAGGCGACCTCCGGCCGACAATCCGGCGCGAAGGCCTGCAGGCATTTAGCGGTAGGGCCGGTCGCGTGCTCGGAGTGTAGGGGGATGTTCATTGTGAGCCGATCTGCCTAGCTCCTGGTGCACGGGCGTGGCGGACAGCCGGGGACGACTCGGGGCCTGTCTGGGGAAGTGGGGCCCCGGCTTCCAGCGGGCCTGCGGCCCGCCCCGCACCCTGCGCGGGGCGCGGGCCGGGGAGTCTAACCCGGGGCGAGTCATCAACCCGTATCATCAGGTAGGACGGCTTCGCGGAGCTTTGGCGGCTAGGGGGGTGGAAGGCCTGCAAGGCAGGTCACCAAGCCACCTCTGGGACGGAGCGCGGTTTGTCTCAGAAGCCCGGGATCACGGTCCGTGAGCACCAGGGGGCGCAGGTCGGGGCGTAGTCAGAATGGGTGACGAGCCTAGCGGGCGCGTCAGCCTCGTGACTGGTGGTTCCGCCGCAGGACCGTCTCTCGCATCGAGGGTAACCGATGGGCCCCACTCGGCGGGGGCCCAAAAGGAGCCCAGGGGCGATCGCTATGCGCCCCTATCCTGCGTCTGGGCACCTCTGGCGAAGTAGGGGCCCGGTTGAAGGCCAAGGCACCGGGGAGGAACATGGTCAGTCACTGGGGACGCGAGGTAACTACCGTGTGCGGTCCCGTGCGAGTGTTCCTGCGGGTGTGTTTGTTGCGGCCCAACATCGGCGGTTCTTGTGCGGCATTCCCTGGTGTGTGTCACAAGCTTCCACGAGAACCGCGTAGTCCCCGCAGGGGTTGGTTCGCACCGGGGGCCCTTCGCCGAATTCATACTGTCGGGTTGACCCCGCGTTACGCTTGTCATACGCGCGGGGACCCTGCCACCGCCCATCGCCACTAACTGGGTGGGGGCGGTGGGATGAGTGGCTGCCGGTTGCACTGGAGGGCCGCCGCAGAGCAAAAACTTAACGTGCGGGCTTGGACATTTGCGTTCGG
>SRX2526927
ATGGGAGGGGGGCTCCCGAGGGCCCGGCTTCCACCCCGGAACGACCCGGCACCACCACGCGTCCGTATATCACTACGCAGAAACCGAGAGCCACCCGGACCCCTCACGCCGTGCACGCGCCCGGAACGCACCCCGGGTGAACCAAGCCTACGGGCCCGACCCGAAATACCCCTTAACTGTGGGACCTAGGCCAGAGCACGTACAGAGTACCCTTTTTTGGCACGGCGAGCCTGCCCTCCCACCCATGGCCGGGTGCATGTGCACCATCTAGTCCCAACGTACTCTCACACCCTTGCTCGGTGACCGGTCCAAGTCCACTTTTCAACGGGCCCTGACCAATGGCGGGGCCAACGCACTAAGCGCGTCCGGCCCACGGTACCTCTCCCCCCGGCTGGCGTGGGGATACCCTTACCCGCATCAGCCCAAACTCTCCCCGCAGCCTCTAGCTCTCCCCCAGCAGCAAAAGTAGTGTGCCACCTGAGTGCCCCCCCTGCCCTTGGTGGTCCCTGCGTCGGCTGACGTCCCATGCATAGGAGCGCCCTCGTCAGCCCCGCTAGCCCTTAAGGACCCCCCAAACTAAGATACGAGCGATTGCACCGAGCGACGCCCCGCAGTCGGCCCCGCCGCACCTTCCCGCCCTCCGTTACCCGGTCCGCCTTCAGCCGCCCTTCCCCTGCGTCAAGCCCCCTCTAACCCCTTTCCAACAAACAACCAGCCAAGCCCGGGGGACCTGTCCGCGTATCTCCCCGTCGGCCCCCCGTGCCGCACCCGACCGTCTACACGCGTGACGCGCGCTGGCGCCTTGGGCGTTCCTCAATGCTTCGACCTCGTCGCGGGCCGCGGACCATAACCCCTTAAGCCCGCAACTCGCGATCGAGCCGCCAGCCGACCTTCCTGGCGTGCCTCTAGCCGGTATTACGCGGGCCCTTGGGGCCATATTCTCCGGTTCACCGCCCCGTATGATAACTCCCTCTGCCCCACTTGATGTCCGCCCTCGCTCGCGTCCTGCACGCTGGTCACTGGCGCTCGAGTCCAGATCATGCTCGTAGCCCCCGCGGAACGTCGCGCCCGAAGCATTCCGGCACTCCTGGTAACCCTCCCTCCCCAGCCCCCCGATACGGAGCCCAATGCTCCGTTAATGTCGTTACAACCCGGTTTACACCTCCACACCACTGGGGCGTCCGAAAGCGGCAGCTGTGCTCCTGCCCAGCCATGCGACCGCACAAGACCTCGCGTATCCAAACTTTCCGAGACCCCCAAACTCAATCAACGGCGCCACGCCGAGCTTGGCAACGTCCCCGCCCTCAGATCGCCCCCCCGCTCACGCTCGCCGCGTGTGAACCGGAGATTCCACTACCACAAGGATAGCCCCCCCCCTCTAAGCCCGTCTCGCCGGCGCGCCGCGCTCTCGGGCATGGCAGCTCACGGATTAACAGCCTTGGTAGCGGGAACTCAACTGCCCACCGCCCGCTAAGGCCCCTAAAGGCGCGGTACCCACCCCGTCATCCCGACAGACCACGATGGTCACTCTGCCGCGCCGAACCTGTTGCGCAGCCTAACATCTATCAGCGATAGGCGAAGCCTTTGGACATGATTTCGGGTACTCTCACTCGCCCGCGCGTCACAGTCCCGTGAGGACGCGTCTCTCGGAGTGGGGTGCCGGACCGCCCGTAGCGTGGTCGTCAAGTTGCTTTTCGACCCGCGCCCACTGGCGCACTCTTCGCCCACCGGCCCCGCAGTGTCGCGGCACCGCCGCCTGCCTCAGAGACGTACTCACCGAGGCGACCGCCCTTGCCCGAGTGCCGCTTCAGGTACGCACGGTACGCACCGGCACAACGGGCCCTCCGTGCCCTCGCCCTCTCGTTGCCCGAGCCCCCCACCTCACCTGCGCATTATCACTCGCCTGGTAGTCCCCTGCTGCCGGACTGGCTCGCGGGATACTGACACCGCGCCGCCAACACCGATAAGAGTCAAACTACCGGTCCTAAAGCCGCCGGACGCAGCCGTGCGGCAGGTGCGGGTGCGCTGCGCCCGCCGCACTGGGGTGGCCCGCGCATGATGCGACTTCGGGTGTTGCCCCTCCGCTGCCACCAACGCGGAGACCAACATCATGCGGCCTTGTCACCCCCTCCGCCTCCCCGGAGCGGACCTGTGGCCCGCCCGGGGCGGGGGGAATCAGGGGGCGCGGTTTCCGCGCGGTCGGCCCGGCGGTGATGCCGGGCTGTTTCGCTCGCGGGGGTCCGGGTTACGTTCCTGCGACCGGCCACTGATAGTAATGTCAGGCCGATGCCCGCGTCCAGCCCGCACGGACAGGCCATGCCCCGGACGGCCCCAGGAATCAGCCCCCCCATAGTTGGGTCGATCTCACCCCATTGCGCCTGCGTTGCTCGCCACGCGGCTCCCGGGCCGGCCGGCCGCGTGTCGCCACCGCGTGGAGCCGGGCCCCATCGGGTCGGCGTCCCCCCAAGCGTCCCGCACACCGGACTATACCGCATAGCCCCCCGCCTCCCGTGCCTGCATGCGGACCGCCCGTTCGGCGTTGTGCGCGGACCAGCCCTACCGCCTCCACAGTCCCACGGCGTTGGGCAACTGCCGGCTCGGCCGGGGCGTGAGCGAAGCCCCGAGCGCCACGCGTACGCCCTCCGGCCGACGTCGCGGGGCGGTGCCCGTGTGGGTCCCCTTCCACTTGAGACCCGCTCTTCGCTTAGGAGAGGGTACTGCTTCGCCTACCCCGGACGTGTCGGAGATCAGCAGTGTCGTCGTAGTTCCCGGCTTTCATCGCCCGCCCAGGCTACCCTTTACGAGTCAACGGCCCCCACCGCGTCTGCCTCCGCGAGAACGGGACTTCCATCGCACATAGAGTCGCGACGAGCCGGACCCGCCCTGATGCGGTGTCCGCCCAGGTGCCGCTGCGGGCCGCCCTTCCGCAGTCTCCCGCGTTTTGACGTCACCGGCCAAACTATGCGGAGACAGTAGTGAGCCTCCCGCAGGGCGCCGCCTATCGCTGCGCGGGGGCTTATCATATGAGCTCTCCTTTTGCCTACGGAAGCCCGCGGGCGCTAGCGCCCCGCGGGCGGGGCCGACAATGGGGTATCGCGACGTAATCGTCCCTCTTAATCCGGCGTGCCCGCGAGCAGTTCGCCCACCGCCCCTGAGTGCCGGCCCACCCCGTAGGGGGATAAGGGTTGGGGAGCGCCGTACAAGCTGCATTGGGCGCAGAGATCCGAGCTCCTGTGCCCTGATGGTCCCCCGGACCAGTGCGTCACTACACCATGGTCTCCTTTGGCCGTGGGGCCGGCCGCATGGACCCTCGCCGGGCTCCAAGCGCTTCCGCTCGCACTCCTCGCCTAGCGACCACGTCCGCCCCTGGTCCGTCAGGCCGCCTGGCGCCGCTCGTCTGTGCACGGGCCATATTTCGCAACCCTCAGCGCCACAAGAAACCACCGGTACTTCGCGGAATACGGTGACGCCACCGCGGTGGACCACCTACCGGATCGCGCGTCATCGGTGGGGGTGATGCTGTCCCCTGGGTCAGTGGGACGAGGTTCGGTCCGGAGCACCAGGTCCCCAGTCGCGTGGGGGTAGTGGAGCCCAGGGGGACTTCTAGCAGCACACGTCCCCGCTGGCGAGATGTGGGGCGATCGCCATGATCTCCGACCAACGCTAGACCGAGGCCTCTGGTGGAGCCGCGCGGGGGAGCCGGGACGCGCAAAGGTCGCCACGCATCTGTTGGTCGGGGGCCAGCCCGTTGGAGCGGCATCGCTCGCGTTGGCGGCATCGGAGGTGGGAGTGACGACTTCCGTTGTGCCAGTGCGGCGCGTGGAGAGAGCGGGCCCCCGGGAGAGGCTTATGGGGAGAAGAGTGAGGATGGGGTCGCTGCGCTTGCGCCGTACGGGAGCTTCGCGGGCACGACCCGGCGTCCCCCAAGGTCCGACCGATCGGGACCCCCAGAGGGAGACGCGGCTTGGGGCGTCAAGGTTCCACCGATGACGCGCGAGCGAGCCGCCGGAAAATCCCTAATTCCCTGCGGAGGCGCCTCGGGGGTCTATGGTCGAGGGCTGCGAGGGTGCATGTGTCCGTTGGCTAGAGTGCCCACACGATTGTTCGGACGGTTCCTGGCTCCGCCAGCGGAGGGGGGCCGGAGTGGTTACAGCGGGGGGATGCGTTCGTCGCCGGCGACTGGGGAGTATGCGGGCGGAGCCGGGCGCGAGCGAGAAGCTCCGAACGGCAGCGGCTGCCACGCCGGAGGGCGTGGCCGTCCGCCAGGGGCCGGGGGGCCGGATTTAGGGAGGACCCATTGAGGAGCGCTGGGCGCGACATTCGTCGAATAGGACGGGCGGCTCTGTGGCGCTCGAGGGCCCCCCGTTCCGAGGGGGTCCGGCGGGGGGAGGGCCCCGAATGTGGAACCATCGCGGATCGCCCCGCGGACGTGTCGTGCGCGGGTACCGCACGCTTAGGCCGCCGGCCCAGGGATTCAGATGTAAGCCCGGGGCACACAGCTGTCTGTCGGCGTGGGTCGGGGTCCGTTTTGGAGGGGAGCGATGGAGGCGGTATGGCAGGCCCTTCGATTGCGTCGCCCTGGCCCTGGGCCGCGAGGGGGTGCCGCGTACTCGCCTTTTTCTGGAGTTCGCGCCGCGCGGCGTGTATGTTCAACGGAGAAGGCAGCCCAGGCGGAGAACTCGCCGGGAAGGGTGGGGGCGCCGACCACGTCCTTCGGGCTGCGACGCACGCCCGGCCGCACTAAGTGTCTCCCGGCGGGAATTGTGGCCATTGGTGTGCCAATTACGATGCGAGGAGCGTGTTGGGTGCGGCGCATGCGACTCGTGCCCGCGAGTGATGCAGGGCACACGCATTACCGGCGCTGGCCGCGCCGGGAGACTGTTAAACGTTGTAGAGCCCTGTCAGTACGAGCGATCAGGCCGCGTTCCTGTGGGGTGGGGTAGCGCCGGCCGTTTTGGGTGTTGTCTCCAGAGCGTGGCGGACCCGGGCTTGCCGTCGGCTACCGGGCTCGCTGCCCGCGCGCTGGCCTACTCCAGCAGCAAGGTTCGCCGGGAGGGAACAGTTACGGTCTAAGACCCAACCGGCGCCGGGTCCTTGGGCTGGGACTTGGGGTGAAGTCGGCTGAGTGAGGACGTCAGAGCGGCGTACGCCGACCCACGGAATACGTCTGGCACGATAGGACGTTGACCAGCGCACCTTCTGGCGGATCGGAGATGGATCCGGGGTGCGCGGGTCTGGGTTGCTGATACCATCGGAGCCAATTGGGACTACCCTCGTTTGCGGGGTGTCTGGCGCGGGCGAAATAGTTACCCACGGGGTGGGCGTGGCGTCTCGGCATCGATTCATTGCCCGGGTGACGGGCGCTGTGGGTGCGGTGCGAGTGTCTGGACGGAGCACGAATGGCGCGTTGGAAGAGGCCTGCGGGCGTGCAGAGGCTCAGAAGGCGGTTGTCAGGCCATTGCAACCAGGCAGTCGATATCGGCATCAAAGCGCGATACCCGGTGTCCGGTGAGGATGAGGAGGCGGATGCTATCGTGCCACACCGGCATGCGGGGTGCATGAACTGCCTCTCCCCTTGCGACGCTGGCTCGTAAGCTGCTTGTGATTAGCCAGTGGGGTACCGATTAACCGGGGTGCCGTGGTCTCCGGCGCATGAGGGCCCGACCGGAAAGCGGCGGCGCTAGGGTCATGTGGCCGTGGAGGCGGCGCCGGGGACTAAGCCGGCCGCCACGGGCAGAGCGCGCGGAGAGACTGCACGGGGCGACGCAGGCAGGTGCGACCTCTGCCCACGCAGCGGGCGTAGCCGCCGAACCGGGCGGTGGGCGGCGAAACGGCCACCCCGGAGGGAAGTATTACGGAAAGGGGACCTCCGGCCGACAATCCGGCGCGAAGGCCTGCAGGCATTTAGCGGTAGGGCCGGTCGCGTGCTCGGAGTGGGGGGGGATGTTCGGTGTGAGCCGATCTGCCTAGCTCCTGGTGCACGGGCGTGGCGGGCAGCCGGGGGCGACTCGGGGCCTGTCTGGGGAAGTGGGGCCCCGGCTTCCGGCGGGCCTGCGGCCCGCCCTGCACCCTGGGCGGGGCGCGGGCCGGGGAGTCCAACCCGGGGCGAGTCATCAACCCGGATCATCAGGTAGGACGGCTTCGCGGAGCTTTGGCGGCTAGGGGGGTGGAAGGCCTGCAAGGCCGGTCACCAAGCCACCTCTGGGACGGAGCGCGGTTTGTTTCAGGAGCCCGGGATCACGGTCCGTGAGCACCAGGGGGCGCAGGTCGGGGCGTAGTCAGAATGGGCGACGAGCCTAGCGGGCGCGTCAGCCTCGTGACTGGTGGTTCCGCCGCAGGACCGTCTCTCGCATCGAGGGTAACCGATGGGCCCCACTCGGCGGGGGCCCAAAAGGAGCCCAGGGACGATCGCTATGCGCCCCTATCCTGCGTCTGGGCACCTCTGGCGGAGTGGGGGCCCGGTTGAAGGCCAAGGCACCGGGGAGGAACATGGTCAGTCACTGGGGACGCGGGGTAACTATCGTGTACGGTCCCGTGCGAGTATTCCTACGGGTGTGTTTGCTGCGGCCCAACATCGGGGGTTCTTGTGCGGCGTTCCCTGGTGTGTGTCACAAGCTTCCACGAGAACCGCGTAGTCCCCGCAGGGGTTGGTTCGCACCGGGGGCCCTTCGCCGAATTCATACTGTCGGGTTGACCCCGCGTTACGCTTGTCATACGCGCGGGGACCCTGCCACCGCCCATCGCCACCAACTGGGTGGGGGCGGTGGGATGAGTGGCTGCCGGTTGCTCTGGAGGGCCGCCGCAGGGCAAAAACTGAACGTGCGGGGTTGGACATTTGCGTTCGG
>SRX2526928
ATGGGAGGGGGGCCTCCGAGGGCCTGGCTTCCACCCCGGAACGACCCGGCACCACCACGCGTCTGCATATCGCTACGCAGGAACCAAGAACCACCCGGACCATTCACGCCGTGCACGAGCCCGGAACGCACCCCCGGTGAACCAAACCTACGGGCCCGACTCGGAATACCCCTTAACTGTGGGACCTAGGCCAGGGCAAGTACAGAGTACCCTTTTTTGGCACGGCAAGCCTGCCCTCCCACCCATGGCCGGGTGCATGTGCACCATCTAGTCCCAACGTACCCTCATACCCTTGCTCGGTGACCGGTCCAAGTCCACTTTTCAGGGGGCCCTGACCAATGGCGGAGCCAACGCGCTAAGCCCATCCGGCCCACGGTACGTCTCCCCTCGGCTGGCATGGGGATACCCTTACCCGCATCAGCCCAAACTCTCGCCGCAGCCTTTAGCTCTCCCCCAGCAGCAAAATCAGTGTGCCATCTGAGTGCCCCCCCTGCCCTTGGTGGTCCCTGCGTCGGCTGACGACTCCTGCATAGGAGCGCCCTCGTCAGCCCCGCTAGCCCTTAGGAACCCCCCAAACTAAGATACGAGCGATTGCACCGAGCGACGCCCCACAGTCGTCCCCGCCGCACCTTCCCGCCCTCCGTTACCCGGTCCGCTTTGAGCCGCCCTTCCCCTGCGTCAAGCCCCCTCTAACCCCTTTCCAACAAACAACCGGCCAAGCCCGGCGGACCCGTCCGCGTATTTCCCCGTCGGCCCCCCGTGCCGCACCCGACCATCTCCACGCGTGCCATCGCCTGGCGCCTTGGGCGTGCCTTAATGCTTCGACCTCGTCGTGGGCCGCGGACCATAACCCTTTAAGCCCGCAACTCGTGATCGAGCCGCCAGCTGACTTTCCTAGCGTGCCTCTAGCCGGTATTACGGGGGCCCTTGCGGCCATATTCTCCGGTTCACCGCCCCGTATGATAACTCCCTCTGCCCCACTTGATGTCCGCCCCCGTCCACGTCCTGCACGCCGGTCACTGGCGCTCGAGTCTAGATCATGCTCGTAGTCCCCGCGGAACGTCGCGCCCGAAGCATTCCGGCACCCCTGGTACCCCCCCCCCCCCAGCCTCCCGATACGGAGCCCAATGCTCGATTAATGTCGTTACAATCCGGTTAACACCTCCACACCGCGGGGACGTCCGAAAGCGGCAGTTGTGCTCCTGCCCAGCCATGCGACCGCACAAGACCTCGCGTATCCAAACCTTCCGAGACCCCCAAACTTCATCAACGGCGCCACGCCGAGCTTGGCAACGTCCCCTCCCTCCCATCGCCCCCCCGCTCACGCTCGCCACGTGTGAACCGGAGATTCCACTACCATAAGGATAGCCCTCCCCCTCTAAGCCCGTCTTGCCGGTGCGCCGCGCTCTCGGGCATGGCAGCTCACGGATTAACAGCCCTGGTACCGGGAGCTCAAGTGCCCATCGCCCGCCAAGGCCCCTAAGGGCGCGGTACCCACCCCGTCATCCCGATAGGCCACGAGCGTTAATCCTCCGCGCCGAACCTGTTGCGCAGCCTAACATCTATCAGCGATAGGTGCAGCCTTTGGGCACGATTTCGGGTACTCTCACTCGCCCGCGCGTCACAGTCCCGTGAGGACGCGTCTCTCGGAGTGGGGTGCCGGACCGCCCGTAGCGTGGCCGTCAAGTTGCTTTTCGACCCGCGCCCACTGGCGCACCCTTCGCCCACCGGCCCCGCAGCGTCGCGGCACCGCCGCCTGCCTCAGAGACGTACTCATCAAGGCGACCGCCTTTGCCCGAGTGCCGCTTCAGGTACGCACAGTACGCATCGGCACAACGGGCCCTCCGTGCCCTCGCCCTCTCGTTGCCCGAGCCCCCCACCTCACCTGGGCATTATCACTCGCCTGGTAGTCCCCTACTGCCGGACTGGCCCGCGGGATGATGATACCGCACCGCCAACACCGATAAGAGCAAAACTACCGGTTCTAAAGCCGCCAGACGCAGCCGTGGGGCAGGTGCGCGCGGGCCGCGCCTGCCGCACTGGGGTGGCCCGCGCACGATGCGACTTCGGGTGTTGCCGCTCCGCTGCCACCAGCGCGGAGGCCAACATCATGCGGCCTTGTCAGCCCCTCCGCCTCCCCGGAGCGGACCTGTGGCCCGCCTGGGGCGGAGGGAATCAAGGGGCGCGGTTTCCGCGCGGTCGGCCCGGCGGCGATGCCGGGCTGTCTCGCTCGCGGGGGTCCGGGTTACGTTCCTGCGACCGGCTTCTGACAGTAATGTCAGGTCGATGCCCGTGTTCAGCCCGCACGGACAGGTCATGCCCCGGACAGCCCCAGGAATCAGCCCCCCCATAGTTGGGTCGATCTCACCCCATTGTGTCTGCGTTGCTCGCCACGCGGCTCTCGGGCCGACCGGTGGCGCGTCGCCACCGCGTGGAGCCGGTCCTCATCGACTCAGCGTCCCCCCAAGCGTCCCGCACACCCGACTATGCCGCGTAGCCCCGCGCCTCCCGTGCCTGCACGCGGACCGCCCGTTCGGCGTTGTGCGCGGACCAGCCCTACCGCCTCCACAGTCCCACGGCGTTGGGCAACTGCCGGCTCGGCCGGGGCGTGAGCGAAGCCCCGAGCGCCGCGCGTACGCCCTCCGGCCGGCCTCGCGGGGCGGTGCCTGTGTGAGTCCCCTTCCACTTGAGACCCGCTCTTCGCTTAGGAGAGGGTACTGCTTCGCATACTCCGGACGTATCGGAGATCGGCAGTGTCGTCGTAGTTCCCGGCTTTCATCGCCCGCCCCGGCTACCCCTTACGAGTCAACGGCCCCCCCCGCGTCTGCCTCCGCGGGAACGGAACTTCCGTCGCACATAGAGTCGCGACGAGCCGGCCCCGCCCTGATGCGATGTCCGCCCAGGTGCCGCTGCGGGCCGCGCTTCCGCAGTCTCCCGCGTTGTGACGTCACCGGCCAAACTGTGCGGAGACAATAGTGGGCCTCCGGCAGAGCACCGCCTATCGCTGCACGGGGGCTTATCATATGAGCTCTCCTTTTGCCTACGGAAGCCCGCGGCTGCTACCGCCCTTCGGGCGGGGCCGACAATGGGTTATCGCGACGTAGTCGTCCCTCTGAATCCGGCTTGCCCGCGAGCAGTTCGCCCACCGCCCCTGAGTGCTGGCCCACCCCGTAGGAGGATAAGGGTTTGGGAGCGCCGTAAAACCTGCACTGGGCGCAGGGGTCCGGGCTCCCGTGCCCTAATAGTCCCCCGGACCAGTGTGTCAATACACCATGGCCTCCTTTTGCCGTGGGGCCATCCGCATGGACCCTCGCCGAGCTTCAAGCGCTTCCGCTCGCACTCCTCACCTAGCGACCACGTCCGCCCCTGGTCCGTCAGGCCGGTTGGCGCCGTTCGTCTGTGCACGGGCCATATTTCGCAACCCTCAGCGAGCTAAGAAACCACCGGTACTGCGCGGGATGCGGTGACGCCACCGCGGTGGACCACCTACCGGATCGCGCGTCATCGGTGGGGGTGACGCTGTCCCCTGAGTCAGTGGGACGAGGTTCGGTCCGGCGCACCAGGTCCCCAGTCGCGTGGGGGTAGTGGAGCCCAGACAAGGCGGAGCGCGCACGCGTCCCCGCTGGCGAGATGTGGGGCGATCGCCATGATCTCCGACCAACGCTAGACCGAGGCCTCTGGTGGAGCCGCGCGGGGGAGCCGGGACGCGCAAAGGTCGCCACGCATCTGTTGGTCAGGGGCCAGCCCGTTGGAGCGGCATTGCTCGCGTTGGCGGCGTCGGAGGTGGGCGTGACGACTTCCGTTGTGCCGGTACGGCGCGTGGAGAGAGCGGGCCCCCGGGAGGGGCTTGTGGGGGGAAGAGTGAGGCTGGGGTCGCTGCGCTCGCGTCGTACGGGAGCTTCGCGGGCACGGCCCGGCGTCCCCCGAGCCCCGACCGATCGGGGCCCCCAGGGGGAGATGCGGCTGGGGGCGTTCAGGTTTGAGCGATCACGCGCGAGCGGGCCGGCGGGAAATCCCTAATTCCCTGCAGAGGCGCCTCAGGGGTCTATAGTCGAGGGCTGCGAGGGTGCATGTGTCCGCTGGCTAAAGTGCCCACACGATTGTCCGGACGGTTCCTGGCTCCGCCAACGGAGAGGGGCTGGAGTGGTCACAGCGGGGGGATGCGTTCGTCGCCGGCGACTGGGGAGTATGCGGGCGGGGCGGGGCGCGAGCGAGAAGCTCTGAACGGCAGCGGCTGCCCCGCCGGAAGGCGTGGCCGTCCGCCATAGTCCGGGGGGCCGGATTTGGGAAGGACCCATCGAGGAGCGCCGGGCGCGACATTCGGCGAATAGGACGGGCGGCTCTGTGGCGTTAGAGGGCACCCCGCTCCGAGGGGGTCCGGCGGGGGGAGGGCCCCGAATGTGGAACCATCGAGAATCGCCCCACGGACGTGTCGTGCGCGGGTACGGCACGCTTAGGCCGCTGGCCCAGGGATTCAGATGTAAGCCCGGGGCACACAGCTGTCTGTCGGCGTGGGTCGGGGTCCGTTTTGGAGGGGAGCGATGGAGGCGGTATAGCAGGCCTTTCGACTGCGTCGCCCTGACCCTGAGCCGCAAGGGGGCGCCGCGTACTCGCCCTTCTCTGGAGCTCGCCCCGGGCGGCGTGTATGTTCAACGGACAAGGCAGCCCAGGCGGAGAGCCCGCCCTGAAGGGCGGGGGCGGCGACCAGGTCCTTCATGCTGCGCCGCACGCCCGGCTGCACTAAGTGTTTCCCGGCGGGAATTGCGGCCATTGGTGTGCCAATTACGATGCGAGGAGCGTGTTGGGTGCGGCGCATGCGGCTCGTGCACGCGAGTGATGCAGGGCACACACACTACCGGCGCCGGCCGCGCTGGGAGACTGTTAAACGTTGTAGAACCCTGTCAGTACGAGCGATCAGGCCGCGTGCCTGTGGGGTGGGGTAGCGGTGGCTGTCTTGGGTGTGGTCTCCAGAGCGTGGTGGACCCGGGCTTGACGTCGGCTACCGGACTCGCGGCCCGCGCGCTGGCCCACTCCAGCAGCAAGGTTCGCCGGGAGGGAACGGTTACGGTCTAAGACCCAACCGGCTCCGGGTCCTTGAGCCGAAACTCGGGGTGAAGTCGGCTGAGTGAGGACGTCAGCGCGACGTACGCCGACCCGCGGAATACGTCTGGCACGATAGGACGTTGGTCAGCGCACTCTCTGGCGGATCGGAGATGGATCCGGGGTGCGCGGGTCTGGGTTGCTGATACCATCGGAGCCAAACGGCACTACCCTCATTTGCGGGGTGTCTGGCGCAGGCGAAATAGTCACCCACGGGGTGGGCGTGGCGTCTCGGCACCGACTCATTGCCCGGGTCACGGGCGCTGTGGGTGCGGTGCGAGTGTCTGGACGGAGCACGAATGGGGCGTTGGAAGAGGCCTGCGGGCGTGCAGAGGCTCAGAGGGCGGTTGTCAGGCCATTGCAACCAGGCAGTCGGTATCGGCATCGAAGCGCGCTACCCGGCGCTCGGTGAGGCTGGGGAGGCGGGTGCTAACGTACCTCACCGTCACGGGGGGCGCATGGACTGACTCTCCCCTTTCGAGGCTGGCTCGTAAGCTGCTTGTGATCAGCCAGTGAGGTACCGATTGACTGCGGTGCCGTGGTCTCCGGCACATGCAGGCCCGACTGGAAAGCGGCGGCGCTAGGGCCATATGGCCGTGGAGCCGGCGCCGGGGGCTAAGCCGATCGCCACGCATGGAGCGCGCGGAGAGACTGCACGGGGCGATGCAGGCAGGTGCAACCCCTGCCCACGCAGCGGGCATGGCCGCCGAACCGGGCGGTGGGCGGCGAAACGGCCACCCCGGAGGGAGGTATGACAGAAAGGGGACCTCCGGCTGACAATCCGGCGAGAAGGCCTGCAGGCATTTAGCGGTAGGGCCGGTCGCGTGCTCGAAGTGTAGGGGGATACTCATTGTGAGCCGATCTGCCTAGCTTCTGGTTTACGGGCGTGGCGGGCAGTCGGGGAAGACTCGGGGCCTGTCTGAGGAAATGGGGCCCCGGCCTTCGGCGGGCCTGCGGCCCGCCTTGCACCCTGCGCGGGGCACGGGCCGGGGAGTCCAACCCGGGGCGAGTCATCAACCCGGATCATCAGGTAGGACGGCTTCGCGGAGCTCTGGCGGCTAGGGGGGTGGAAGGCCTGCAAGGCAGGTCACTAGGCCACCTCCGGGACGGAGCGCGGTTTGTTTCGGGAGCCCGGGATCACGGTCCGTGAGCATCAGGGGGCGCAGGTCGGGGCGTAGTCAGAATGGGTGACGAGCCTAGCGGGTGCGTCGGCCTCGTGACTAGTGGTTCCGCCGCAGGACCGTTTCTCGCATCGAGGGTAACTGATAGGCCCCACTCGGCGGTGGCTCAAAAGGAGCCAAGGGGCGCTCGCTATGCGCTCCTATCCTGCGTCTGGGCCCCTCCGGCGAAGTAGGGGCGCAGTTGAAGGCCCAGGCACCGGGGAGGAACGTGGTCAGTCACCGGGGACGCGAGGTAACTATCGTGCGCGGTCCCGTGCGGTTGTTCCTACGGGTGTATTTGCTGCGGCCCAACATCGGCGGGTCTTCTGCAGCGTTCCCTGGTGTGTGTCACAAGCTTCCGCGAGAAACACGTAGTCTCCGCAGGGGTTGGTTCGCACCGGGGGTCCTTCGCCGAATTCGTACTGTCGGGTTGGCCCCGCGTTACGCTTGTCATACGCGCGGGGACCCTGCCACCGCCCATCGCCACCAACTGGGTGGGGGCGGTGGGATAAGTGGCTGCCGATTGCTCTGGAGGGCCGCCGCAGGGCACAAACTTAACGTGCGGGGTTGGACATTTGCGTTCGG
>SRX2526929
ATGGGAGGGGGGCCTCCGAGGGTCCGGCTTCCACCCCGGAACGACCCGGCACCACCACGCGTCTGCATATCGCTACGCAGGAACCGAGAACCACCCGGACCACTCACGCCGTGCACGAGCCCGGAACGCACCCCGGGTGAACCAAACCTACGGACCCGACCCGGAATACCCCTTAACTGTGGGACCTAGGCCAGGGCAAGTACAGAGTACCCTTTTTTGGCACCCCAAACCTGCCTTCCCACCCATGGCCGGTTGCATGTGCACCATCTAGTCCCAACGTACCCTCACACCCTTGCTCGGTGACCGGTCCAAGTCCATTTTCCAACGGGCCCTGACCAATGGCGGAGCCAACGCGCTAAGCCCATCCGGCCCACGATACGTCTCCCCCTGGCTGGCATGGGGATACCCTTACCCGCATCAGCCCAAACTCTCCCCGCAGCCTCTAGCTCTCCTCCAGCAGCAAAATCAGTGTGCCATCTGAGTGCCCCCCCTGCCCTTGGTGGTCCCTGCGTCGGCTGACGACCTCTGCATAGGAGCGCCCTCGCCAGCCCCGCTAGCCCTTAGGAACCCCCCAAACTAAGATACGAGCGATTGCACCGAGCGACGCCCCGCGGTCGTCCCCGCCGCACCTTCCCGCCCTCTGTTACCCGGTCCGCTTTGAGCCGCCCTTCCCCTGCGTCAAGCCCCCTCTAACCCCTTTCCAACAAACAACCGGCCAAGCCCGGCGGACCTGTCCGCGTATTTCCCCGTCGGCCCCCCGTGCCGCACCCGACCGTCTCCACGCGTGACATCGCCTGGCGCCTTGGGCGTGTCTCAATGCTTCGACCTCGTCGCGGGCCGCGGACCATAACCCCTTAAGCCCGCAATTCGTGATCGAGCCGTCAGCTGACTTTCCTAGCGTGCCTCTAGCCGGTATTACGGGGGCCCTTGCGGCCATATTCTCCGGTTCACCGCCCCGTATGATAACTCCCTCTGCCGCACTTGATGTCCGCCTTCGTCCGCGTCTTGCACGCCGGTCACTGGCGCTCGAGTCCAGATCATGCTCGTAGCCCCCGCGGAACGTCGCGCCCGAAGCATTCCGGCACCCTTGGTACCCCCCCCTCCCCAGCCCCCCGATACGGAGCCCAATGCTCCGTTAATGTCGTTACAACCCGGTTAACACCTCCACACCGCGCGGGCGTCCGAAAGCGGCAGTTGTGCTCCTGCGGAGCCATGCGACCGCACAAGACCTCGCGTATTCAAACCTTCCGAGACCCCCAAACTCCATCAACGGCGCCACGCCGAGCTTGGCAACGTCCCTGCCCTCCCATCGCCCCCCCGCTCACGCTCGCCACGTGTGAACCGGAGATTCCACTACCACAAGGATAGCCCCCCCCCTTTAAGCCCGTCTCGCCGGTGCGCAGCGCTCTCGGGCATGGCAGCTCACGGATTAACAGCCCTGGTGGCGGGAGCTCAAGTGCCCATCGCCCGCCAAGGCCCCTAAGGGCGCGGTACCCACCCCGTCATCCCGATAGACCACGATGGTTAATCCGCCGCGCCGAACCTGTTGCGCAGCCTAACATCTATCAGCGATAGGCGCAGCCTTTGGGCATGATTTCCGGTACTCTCACTCGCCCGCGCGTCACAGTCCCGTGAGGACGCGTCTCTCGGAGTGGGGTGCCGGACCGCCCGTAGCGTGGCCGTCAAGTTGCTTTTCGACCCGCGCCCACGGGCGCACCCTTCGCCCACCGGCCCCGCGGCGTCGCGGCACCGCCGCCTGCCTCAGACACTTACTCACCAAGGCGACCGCCTTTGCCCGAGTGCCGCTTCAGGTACGCACGGTACGCACCGGCACAACGGGCTCTCCGTGCTCTCGCGCTCTCGTTGCCCGAGCCCCCCACCTCACCTGGGCATTATCACTCGCCTGGTAGTCCGCTGCTGCCGAACTGGCCCGCGAGATGATGACACCGCGCCGCCAACACCGATAAGAGCCAAACTACCGTTCCTAAAGCCGCCGGAAGCAGCCGTGGGGCAGGTGCGCGCGCGCCGCGCCTGCCGCACTGGGGTGGCCCGCGGACGATGCGACTTCGGGTGTTGCCCCTCCGCTGCCACCAGTGCGGAGGCCAACTTCATGCGGCTTTGTCACCCCCTCCCCCTCCCCGGAGCGGACCTGTGGCCCGCCTGGGGCGGGGGGAATCGGGGGGCGCGGTTTCCGCGCGGTGGGCCCGGCGGCGGTGCCGGGCTGTCTCGCTCGCGGAGGTCCGGGTTACGTTCCTGCGACCGGCTTCTGATAGTAATGTCAGGCCGATGCCCGCGTTCAGCCCGCGCGGACAGGTCATGCCCCAGACGGCCCCAGGAATCAGCCCCCCCATAGTTGGGTCGATCTCACCCCATTGTGTCTGCGTTGCTCGCCACGCAGCTCTCGGGCCGGCCGGTGGCGCGTCGCCACCGCGTGGAGCCGGGCCCCATCGGCTCAGCGTCCCCCCAAGCGTCCCGCACACCGGACTATGCCGCATAGCCCCGCGCCTCCCGTCCCTGCACGCGGACCGCCCGTTTGGCGTTGTGCGCGAACCAGCCCTAGCGCCTCCACAATCCCACGGCGTTGGGCAACTGCCGGCTCGGCCGGGGAGTGAGCGAAGCCCCGAGCGCCGCGCGTACGGCCTCCGGCCGACGTCGCGGGACGGTGCCCGTGTGAGTCCCCTTCCACTTGAGACCCGCTCTTCGCTTAGGAGAGGGTACTGCTTCGCATACCCCGGACGTATCGGAGATCGGCAGTGTCGTCGTAGTTCCCGGCTTTCATCGCCCGCCCCGGCTACCCCTTACGAGTCAACGGCCCCCCCCGCGTCTGCCTCCGCGGGAACGGAACATCCGTCGCACATAGAGTCGCGACGAGCCGGACCCGCCCTGATGCGGTGTCCGCCCAGGTGCCGCTGCGGGCCGCGCTTCCGCAGTCTCCCGCGTTGTGACGTCACCGGCCGAACTATACGGAGATAATAGTGGGCCTGCGGCAGAGCACCGCCTCTCGCTGCGTGGGGGCTTATTATATGAGCTCTCCTTTTGCCTACGGAAGCCCGCGGCTGCTACCGCCCCGCGGGCGGGGCCGACAATGGGGTATCGCGACGTAATCGTCCCTCTGAATCCGGCTTGCCCGCGAGCAGTTCGCCCACCGCCCCTGAGTGCTGGCCCACCCCGTAGGGGGATAAGGGTTTGGGACCGCCGTAAAACCTGCATTGGGCGCAGAGATCCGGGCTCCCGTGCCCTAATGGTCTCCCGGACCAGTGTGTCAATACACCATGGCCTCCTTTTGCCGTGGGGCCGTTCGCATGGACCCTCGCCGAGCTCCAAGCGCTTCCACTCGCACTCGTCACCTAGCGACCACGTCCGCCCCTGGTCCGTCAGGCCGCCTGGCGCCGTTCGTCTGTGCACGGGCCATATTTCGCAACCCTCAGCGAGCCAAGAAACCACCGGTACTGCGCGGGATGCGGTGACGCCACCACGGTGGACCACCTAGCGGATCGCGCGTCATCGGTGGGGGTGACGCTGTGCCCTGAGTGAGTGGGACGGGGTTCGGTCAGGAGCACCAGGTCCCCAGTCGCGTGGGGCGAGGGGAGCCCAGGGGGACTTCTAGCAGCACACGTCCCCGCTGGCGAGATGTGGGGCGATCGCCATGATCTCCGACCAACGCTAGACCGAGGCCTCTGGTGGAGCCGCGCGGGGGAGCCGGGACGCGCCAAGGTCGCCACGCATCTGTTAGTCGAGGGCCAGCCCGTTGGAGCGGCATCGCCCGCGTTGGCGGCGTCGGAAGTGGGAGTGACGACTTCCGTTGTGCCGGTACGGCGTGTGGAGAGAGCGGGCCCCCGGGAGGGGCTTATGGGGGGAAGAGTGGAGCTGGGGTCGCTGCGCTCGCGTCGTACGGGAGCTTTGCGGGCACGGCCCGGCGTCACCCGAGCTCCGACCGATCGGGGCCCCCAGAGGGAGATGCGGCTTGGGGCGTTAAGGTTTGAGCGATCACGCGCGAGCGAGCCGCCGGGAAATGCCTAATTCCCTGCGGAGGCGCCTCGGGGGTCTATAGTCGAGGGCTGTGAGAGTGCATGTGTCCGCTGGCTAAAGTGCCCACACGATTGCCCGGACGGTTCCTGGCTCCGCCAGCGGAGACAGGCTGGAGTGGTCACAGCGGGGGGATGCGTTCGTCGCCGGCGACTGGGGAGTATGCGGGCGGGGCGGGGCGCGAGCGAGAAGCTCCGAACGGCAGCGATCGCCACGCCGGAGGGCGTGGCCGTCCGCCGGGGTCCGGGGGGCCGGATTTGGGGAGGACCCATCGAGGAGCGCTCGGCGCGACATTCGGCGAATAGGACGGGCGGCTCTGTGGCGTTCGAGGGCACCCCGCTCCGAGGGGGTCCGGCGGGGGGAGGGCCCCGAATGTGGAACCATCGCGGATCGCCCCACGGACGTGTCGTGCGCGGGTACCGCACGCTTGGGCCGCTGGCCCAGGGACTCAGATGTAAGCCCGGAGCACACAGCTGTCTGTCGGCATGGGTCGGGGTCCGTTTTGGAGGGGAGCGATGGAGGCGGTATAGCAGGCCCTTCGATTGCGTCGCCCTGACCCTGGGCCGCAAGGGGGCGCCGCGTACTCGCCCTTCTCTGGAGTTCGCCCCGGGCGGCATGTATGTTCAACGGACAAGGCAACCTAGGCGGAGAGCCCGCCCGGAAGGGCGGGGGCGCCGACCAGGTCCTTCAGGCTGCGACGCACGCCCGGCCGCATTAAGTGTTTCCCGGCGGCAAACGTGGCCATTGGTGTGCCAATTACGATGCGAGGAGCGTGTTGGGTGGGGGGCATGCGACTCGTGCAGGCGAGTGATGCAGGGCACACGCATTCCCGGCGCTGGCCGCGCCGGGAGACTGTTAAACGCTGTAGAACCCTGTCAGTACGAGCGATCAGGCCGCGTGCCGGTGGGGGGGGGTAGCGCTGGCCGTCTTGGGTGTTGTCTCCAGAGCGTAGCGGACCCGGGCTTGACGTCGGCTACCGGGCTCGCTGCCCGCGCGCTGGCCTACTCCAGCAGCAAAGTTCGCCGGGAGGGAACGGTTACGGTCTAAGACCCAACCGGCTCCGGGTCCTTGAGCTGAAACTCGGGGTGAAGCCGGCTGAGTGAGGACGTCAGCGCGACGCACGCCGACCCGCGGAATACGTCTAGCACGATAGGACGTTGGTTAGCGCACTCTCTGGCGGATCGGAGGTGGATCCGGGGTGCGCGGGTCTGGGTTACTGATACCATCGGAGCCAAACGGGACTACCCTCGTTTGCGGGGTGTCTGGCGCGGGCGAAATAGTTACCCAGGGGGTGGGCGTGGCGTCTCGGCACCGACTCATTGCCCGGGTCACGGGCGCTGTGGGTGCGGTACGAGTGTCTGGACGGAGCACGGATGGCGCGTTGGAAGAGGCCTGCGGGCGTGCAGAGGCTCAGAGGGCGGTTGTCAGGCCATTGCAACCAGGCAGTCGATATCGGCATCGAAGCGCGATACCGGGCGCCCGGTGAGGCTGGGGAGGCGGGTGCTATCGTGCCTCACCGTCATGCGGGGCGCATGGACTGCCTGTCCCCTTTCGAGGCTGGCTCGTGAGCTGCTTGTGATCAGCCAGTGAGGTACCGATTGACTGCGGTGCCGTGGTCTCCGGCACATGCAGGCCCGACCGGAAATCGGCGGCGCTAGGGCCATATGGCCGTGGAGGCGGCGCCGGGGACTAAGCCGGTCGCCACGCACGGAGCGCGCGGAGAGACTGCACGGGGCGGTGCAGGCAGGTGCAACCCCTGCCCACGCAGCGGGCGTGGCCGCCGAACCGGGCGGTGGGCGGCGAAACGGCCACCCCGGAGGGAAGTATTACAGAAAGGGGACCTCCGGCTGACAATCCGGCGCGAAGGCCTGCAGGCATTTAGCGGTAGGGCCGGTCGCGTGCTGGGAGTGTAGGGGGATGTTCATTGTGAGCTGATCTGCCTAGCTTCTGGTGCACGGGGGTGGCGGGCAGCCGGGGAAGACTCGGGGCCTGTCTGGGGAAGTGGGGCCCCGGCCTCCGGCGGGCCTGCGGCCCGCCCTGCACCCTGCGCGGGGCACGGGCCGGGGAGTCCAACCCGGGGCGAGTCATCAACCCGGATCATCAGGTAGGACGGCTTCGCGGAGCTCTGGCAGCTAGGGGGGTGAAAGGCCTACAAGGCAGGTCACCAGGCCACCTCCGGGACGGAGCGCGGTTTGTTTCGGGAGCCCGGGATCACGGTCCGTGAGCATCAGGGGGCGCAGGTCGGGGCGTAGTCAGAATGGGTGACGAGCCTAGCAGGCGCGTCGGCCTCGTGACTGGTGGTTCCGCCGCAGGACCGTTTCTCGCATCGAGGGTAACCGGTAGGCCCCACTCGGCGAGGGCTCAAAAGAAGCCCAGGGGCGCTCGCTATGCGCCCCTATCCTGCGTCTGGGCCCCTCTGGCGAAGTAGGGGCCCGGTTGAAGGCCAAGCCACCGGGGAGGAACGTGGTCAGTCACCGGGGACGCGAGGTAACTATCGTGCGCGGTCCCGTGCGGGTGTTCCTACGGATATGTTTGCTGCGGCCCAACATCGGGGGGTCTTCTGCAGCGTTCCCTGGTGTGTGTCACAAGCTTCCGCGAGAAACACGTAGTCTCCGCAGGGGTTGGTTCGCACCGGGGGCCCTTCGCCGAATTCGTACTGTCGGGTTGGCCCCGCGTTACGCTTGTCATACGCGCGGGGACCCTGCCACCGCCCATCACCACCAACTGGGCGGGGGCGGTGGGATAAGTGGCTGCCGGTTGCTCTGGAGGGCCGCCGCAGGGCACAAACTTAACGTGCGGGGTTGGACATTTGCGTTCGG
>SRX2526930
ATGGGAGGGGGGCCTCCGACGGCCTGGCTTCCACCCCGGAACGACCCGGCACCACCACGCGTCTGCATATCGCTACGCAGGAACCAAGAACCACCCGGACAATTCACGCCGTGCACGAGCCCGGAACGCACCCCCGGTGAACCAAACCTACGGGCCCGACTCGGAATACCCCTTAACTGTGGGACCTAGGCCAGGGCAAGTACAGAGTACCCTTTTTTGGCACGGCAAGCCTGCCCTCCCACCCATGGCCGGGTGCATGTGCACCATCTAGTCCCAACGTACCCTCACACCCTTGCTTGGTGACCGGTCCAAGTCCACTTTTCAGCGGGCCCTGACCAATGGCGGAGCCAACGCGCTAAGCGCATCCGGCCCACGGTACGTCTCCCCCCGGCTGGCATGGGGATACCCTTACCCGCATCAGCCCAAACTCTCGCCGCAGCCTTTAGCTCTCCCCCAGCAGCAACATCAGTGTGCCATCTGAGTGCCCCCCCTGCCCTTGGTGGTCCCTGCGTCGGCTGACGACTCCTGCATAGGAGCGCCCTCGTCAGCCCCGCTAGCCCTTAGGAACCCCCCAAACTAAGATACGAGCGATTGCACCGAGCGACGCCCCACAGTCGTCCCCGCCGCACCTTCCCGCCCTCCGTTACCCGGTCCGCTTTGAGCCGCCCTTCCCCTGCGTCAAGCCCCCTCTAACCCCTTTCCAACAAACAACCGGCCAAGCCCGGCGGGCCCGTCCGCGTATTTCCCCGTCGGCCCCCCGTGCCGCACCCGACCATCTCCACGCGTGCCATCGCCTGGCGCCTTGGGCGTGCCTTAATGCTTCGACCTCGTCGTGGGCCGCGGACCATAACCCTTTAAGCCCGCAACTCGTGATCGAGCCGCCAGCTGACTTTCCTAGCGTGCCTCTAGCCGGTATTACGGGGGCCCTTGCGGCCATATTCTCCGGTTCACCGCCCCGTATGATAACTCCCTCTGCCGCACTTGATGTCCGCCCCCGTCCACGTCCTGCACGCCGGTCACTGGCGCTCGAGTCCAGATCATGCTCGTAGTCCCCGCGGAACGTCGCGCCCGAAGCATTCCGGCACCCCTGGTACCCCCCCCCCCCCAGCCTCCCGATACGGAGCCCAATGCTCGATTAATGTCGTTACAATCCGGTTAACACCTCCACACCGCGGGGACGGCCGAAAGCGGCAGTTGTGCTCCTGCCCAGCCATGCGACCGCACAAGACCTCGCGTATCCAAACCTTCCGAGACCCCCAAACTTCATCAACGGCGCCACGCCGAGCTTGGCAACCTCCCCTCCCTCCCATCGCCCCCCCGCTCACGCTCGCCACGTGTGAACCGGAGATTCCACTACCACAAGGATAGCCCCCCCCCTCTAAGCCCGTCTTGCCGGTGCGCCGCGCTCTCGGGCATGGCAGCTCACGGATTAACAGCCCTGGTACCGGGAGCTCAAGTGCCCATCGCCCGCCAAGGCCCCTAAGGGCGCGGTACCCACCCCGTCATCCCGATAGGCCACGAGGGTTAATCCGCCGCGCCGAACCTGTTGCGCAGCCTAACATCTATCAGCGATAGGTGCAGCCTTTGGGCACGATTTCGGGTACTCTCACTCGCCCGCGCGTCACAGTCCCGTGAGGACGCGTCTCTCGGAGTGGGGTGCCGGACCGCCCGTAGCGTGGCCGACAAGTTGCTTTTCGACCCGCGCCCACTGGCGCACCCTTCGCCCACCGGCCCCGCAGCGTCGCGGCACCGCCGCCTGCCTCAGAGACGTACTCATCAAGGCGACCGCCTTTGCCCGAGTGCCGCTTCAGGTACGCACAGTACGCACCGGCACAACGGGCCCTCCGTGCCCTCGCGCTCTCGTTGCCCGAGCCCCCCACCTCACCTGGGCATTATCACTCGCCTGGTAGTCCGCTGCTGCCGGACTGGCCCGCGGGATGATGATACCGCACCGCCAACACCGATAAGAGCCAAACTACCGGTTCTAAAGCCGCCAGAAGCAGCCGTGGGGCAGGTGCGCGCGGGCCGCGCCTGCCGCACTGGGGTGGCCCGCGGACGATGCGACTTCGGGTGTTGCCCCTCCGCTGCCACCAGCGCGGAGGCCAACATCATGCGGCCTTGTCAGCCCCTCCGCCTCCCCGGAGCGGACCTGTGGCCCGCCTGGGGCGGAGGGAATCAAGGGGCGCGGTTTCCGCGCGGTCGGCCCGGCGGCGATGCCGGGCTGTCTCGCTCGCGGGGGTCCGGGTTACGTTCCTGCGACCGGCTTCTGACAGTAATGTCAGGTCGATGCCCGTGTTCAGCCCGCACGGACAGGTCATGCCCCGGACGGCCCCAGGAATCAGCCCCCCCATAGTTGGGTCGATCTCACCCCATTGTGTCTGCGTTGCTCGCCACGCGGCTCTCGGCCCGACCGGTGGCGCGTCGCCACCGCGTGGAGCCGGGCCTCATCGACTCAGCGTCCCCCCAAGCGTCCCGTACACCGGACTATGCCGCATAGCCCCGCGCCTCCCGTGCCTGCACGCGGACCGCCCGTTCGGCGTTGTGCGCGGACCAGCCCTACCGCCTCCACCGTCCCACGGCGTTGGGCAACTGCCGGCTCGGCCGGGGCGTGAGCGAAGCCCCGAGCGCCGCGCGTACGCCCTCCGGCCGGCCTCGCGGGGCGGTGCCTGTGTGAGTCCCCTTCCACTTGAGACCCGCTCTTCGCTTAGGAGAGGGTACTGCTTCGCATACTCCGGACGTATCGGAGATCGGCAGTGTCGTCGTAGTTCCCGGCTTTCATCGCCCGCCCCGGCTACCCCTTACGAGTCAACGGCCCCCCCCGCGTCTGCCTCCGCGGGAACGGAACTTCCGTCGCACATAGAGTCGCGACGAGCCGGCCCCGCCCTGATGCGATGTCCGCCCAGGTGCCGCTGCGGGCCGCGCTTCCGCAGTCTCCCGCGTTGTGACGTCACCGGCCAAACTGTGCGGAGACAATAGTGGGCCTCCGGCAGAGCACCGCCTATCGCTGCACGGGGGCTTATCATATGAGCTCTCCTTTTGCCTACGGAAGCCCGCGGCTGCTACCGCCCTTCGGGCGGGGCCGACAATGGGTTATCGCGACGTAGTCGTCCCTCTGAATCCGGCTTGCCCGCGAGCAGTTCGCCCACCGCCCCTGAGTGCTGGCCCACCCCGTAGGAGGATAAGGGTTTGGGAGCGCCGTAAAACCTGCATTGGGCGCAGGGGTCCGGGCTCCCGTGCCCTAATAGTCCCCCGGACCAGTGTGTCACTACACCATGGCCTCCTTTTGCCGTGGGGCCGTCCGCATGGACCCTCGCCGAGCTTCAAGCGCTTCCGCTCGCACTCCTCACCTAGCGACCACGTCCGCCCCTGGTCCGTCAGGCCGGTTGGCGCCGTTCGTCTGTGCACGGGCCATATTTCGCAACCCTCAGCGAGCTAAGAAACCACCCGTACTGCGCGGGATGCGGTGACGCCACCGCGGTGGACCACCTACCGGATCGCGCGTCATCGGTGGGGGTGACGCTGTCCCCTGAGTCAGTGGGACGAGGTTCGGTCCGGCGCACCAGGTCCCCAGTCGCGTGGGGGTAGTGGAGCCCAGACAAGGCGGAGCGCGCACGCGTCCCCGCTGGCGAGATGTGGGGCGATCGCCATGATCTCCGACCAACGCTAGACCGAGGCCTCTGGTGGAGCCGCGCGGGGGAGCCGGGACGCGCAAAGGTCGCCACGCATCTGTTGGTCAGGGGCCAGCCCGTTGGAGCGGCATTGCTCGCGTTGGCGGCGTCGGAGGTGGGCGTGACGACTTCCGTTGTGCCGGTACGGCGCGTGGAGAGAGCGGGCCCCCGGGAGGGGCTTGTGGGGGGAAGGGTGAGGCTGGGGTCGCTGCGCTCGCGTCGTACGGGAGCTTCGCGGGCACGGCCCGGCGTCCCCCGAGCCCCGACCGATCGGGGCCCCCAGGGGGAGATGCGGCTGGGGGCGTTCAGGTTTGAGCGATCACGCGCGAGCGGGCCGGCGGGAAATCCCTAATTCCCTGCAGAGGCGCCTCAGGGGTCTATAGTCGAGGGCTGCGAGGGTGCATGTGTCCGCTGGCTAAAGTGCCCACACGATTGTCCGGACGGTTCCTGGCTCCGCCAGCGGAGAGGGGCTGGAGTGGTCACAGCGGGGGGATGCGTTCGTCGCCGGCGACTGGGGAGTATGCGGGCGGGGCGGGGCGCGAGCGAGAAGCTCTGAACGGCAGCGGCTGCCCCGCCGGAAGGCGTGGCCGTCCGCCATGGTCCGGGGGGCCGGATTTGGGAAGGACCCATCGAGGAGCGCCGGGCGCGACATTCGGCGAATAGGACGGGCGGCTCTGTGGCGTTCGAGGGCACCCCGCTCCGAGGGGGTCCGGCGGGGGGAGGGCCCCGAATGTGGAACCATTGAGAATCGCCCCACGGACGTGTCGTGCGCGGGTACGGCACGCTTAGGCCGCTGGCCCAGGGATTCAGATGTAAGCCCGGGGCACACAGCTGTCTGTCGGCGTGGGTCGGGGTCCGTTTTGGAGGGGAGCGATGGAGGCGGTATAGCAGGCCTTTCGACTGCGTCGCCCTGACCCTGAGCCGCAAGGGGGCGCCGCGTACTCGCCCTTCTCTGGAGCTCGCCCCGGGCGGCGTGTATGTTCAACGGACAAGGCAGCCCAGGCGGAGAGCCCGCCCTGAAGGGCGGGGGCGCCGACCAGGTCCTTCATGCTGCGACGCACGCCCGGCTGCACTAAGTGTTTCCCGGCGGCAATTGCGGCCATTGGTGTGCCAATTACGATGCGAGGAGCGTGTTGGGTGCGGCGCATGCGGCTCGTGCAGGCGAGTGATGCAGGGCACACACACTACCGGCGCCGGCCGCGCCGGGAGACTGTTAAACGTTGTAGAACCCTGTCAGTACGAGCGATCAGGCCGCGTGCCTGTGGGGTGGGGTAGCGGTGGCTGTCTTGGGTGTTGTCTCCAGAGCGTGGCGGACCCGGGCTTGACGTCGGCTACCGGACTCGCGGCCCGCGCGCTGGCCCACTCCAGCAGCAAGGTTCGCCGGGAGGGAACGGTTACGGTCTAAGACCCAACCGGCTCCCGGTCCTTGAGCCGAAACTCGGGGTGAAGTCGGCTGAGTGAGGACGTCAGCGCGACGTACGCCGACCCGCGGAATACGTCTGGCACGATAGGACGTTGGTCAGCGCACTCTCTGGCGGATCGGAGATGGATCCGGGGTGCGCGGGTCTGGGTTGCTGATACCATCGGAGCCAAACGGCACTACCCTCGTTTGCGGGGTGTCTGGCGCAGGCGAAATAGTCACCCACGGGGTGGGCGTGGCGTCTCGGCACCGACTCATTGCCCGGGTCACGGGCGCTGTGGGTGCGGTGCGAGTGTCTGGACGGAGCACGAATGGGGCGTTGGAAGAGGCCTGCGGGCGTGCAGAGGCTCAGAGGGCGGTTGTCAGGCCATTGCAACCAGGCAGTCGGTATCGGCATCGAAGCGCGCTACCCGGCGCTCGGTGAGGCTGGGGAGGCGGGTGCTAACGTACCTCACCGTCACGCGGGGCGCATGGACTGCCTCTCCCCTTTCGAGGCTGGCTCGTAAGCTGCTTGTGATCAGCCAGTGAGGTACCGATTGACTGCGGTGCCGTGGTCTCCGGCACATGCAGGCCCGACTGGAAAGCGGCGGCGCTAGGGCCATATGGCCGTGGAGGCGGCGCCGGGGGCTAAGCCGATCGCCACGCATGGAGCGCGCGGAGAGACTGCACGGGGCGATGCAGGCAGGTGCAACCCCTGCCCACGCAGCGGGCATGGCCGCCGAACCGGGCGGTGGGCGGCGAAACGGCCACCCCGGAGGGAGGTATGACAGAAAGGGGACCTCCGGCTGACAATCCGGCGAGAAGGCCTGCAGGCATTTAGCGGTAGGGCCGGTCGCGTGCTCGAAGTGTAGAGGGATACTCATTGTGAGCCGATCTGCCTAGCTTCTGGTGTACGGGCGTGGCGGGCAGTCGGGGAAGACTCGGGGCCTGTCTGAGGAAGTGGGGCCCCGGCCTTCGGCGGGCCTGCGGCCCGCGTTGCACCCTGCGCGGGACACGGGCCGGGGAGTCCAACCCGGGGCGAGTCATCAACCCGGATCATCAGGTAGGACGGCTTCGCGGAGCTCTGGCGGCTAGGGGGGTGGAAGGCCTGCAAGGCAGGTCACTAGGCCACCTCCGGGACGGAGCGCGGTTTGTTTCGGGAGCCCGGGATCACGGTCCGTGAGCATCAGGGGGCGCAGGTCGGGGCGTAGTCAGAATGGGTGACGAGCCTAGCGGGCGCGTCGGCCTCGTGACTAGTGGTTCTGCCGCAGGACCGTTTCTCGCATCGAGGGTAACTGATAGGCCCCACTCGGCTGTGGCTCAAAAGGAGCCCAGGGGCGCTCGCTATGCGCTCCTATCCTGCGTCTGGGCCCCTCTGGCGAAGTAGGGGCGCAGTTGAAGGCCCAGGCACCGGGGAGGAACGTGGTCAGTCACCGGGGACGCGAGGCAACTATCGTGCGCGGTCCCGTGCGGTTGTTCCTACGGGTGTGTTTGCTGCGGCCCAACATCGGGTGGTCTTCTGCAGCGTTCCCTGGTGTGTGTCACAAGCTTCCGCGAGAAACACGTAGTCTCCGCAGGGGTTGGTTCGCACCGGGGGTCCTTCGCCGAATTCGTACTGTCGGGTTGGCCCCGCGTTACGCTTGTCATACGCGCGGGGACCCTGCCACCGCCCATCGCCACCAACTGGGTGGGGGCGGTGGGATAAGTGGCTGCCGATTGCTCTGGAGGGCCGCCGCAGGGCACAAACTTAACGTGCGGGGTTGGACATTTGCGTTCGG
>SRX2526931
ATGGGAGGGGGGCCTCCGAGAGCCTGGCTTCCACCCCGGAACGACCCGGCACCACCACGCGTCTGCATATCGCTACGCAGGAACCAAGAACCACCCGGACAATTCACGCCGTGCACGAGCCCGGAACGCACCCCCGGTGAACCAAACCTACGGGCCCGACTCGGAATACCCCTTAACTGTGGGACCTAGGCCAGGGCAAGTACAGAGTACCCTTTTTTGGCACGGCAAGCCTGCCCTCCCACCCATGGCCGGGTGCATGTGCACCATCTAGTCCCAACGTACCCTCACACCCTTGCTTGGTGACCGGTCCAAGTCCACTTTTCAGCGGGCCCTGACCAATGGCGGAGCCAACGCGCTAAGCCCATCCGGCCCACGGTACGTCTCCCCCCGGCTGGCATGGGGATACCCTTACCCGCATCAGCCCAAACTCTCGCCGCAGCCTTTAGCTCTCCCCCAGCAGCAAAATCAGTGTGCCATCTGAGTGCCCCCCCTGCCCTTGGTGGTCCCTGCGTCGGCTGACGACTCCTGCATAGGAGCGCCCTCGTCAGCCCCGCTAGCCCTTAGGAACCCCCCAAACTAAGATACGAACGATTGCACCGAGCGACGCCCCACAGTCGTCCCCGCCGCACCTTCCCGCCCTCCGTTACCCGGTCCGCTTTGAGCCGCCCTTCCCCTGCGTCAAGCCCCCTCTAACCCCTTTCCAACAAACAACCGGCCAAGCCCGGCGGGCCCGTCCGCGTATTTCCCCGTCGGCCCCCCGTGCCGCACCCGACCATCTCCACGCGTGCCATCGCCTGGCGCCTTGGGCGTGCCTTAATGCTTCGACCTCGTCGTGGGCCGCGGACCATAACCCTTTAAGCCCGCAACTCGTAATCGAGCCGCCAGCTGACTTTCCTAGCGTGCCTCTAGCCGGTATTACGGGGGCCCTTGCGGCCATATTCTCCGGTTCACCGCCCCGTATGATAACTCCCTCTGCCCCACTTGATGTCCGCCCCCGTCCACGTCCTGCACGCCGCTCACTGGCGCTCGAGTCCAGATCATGCTCGTAGTCCCCGCGGAACGTCGCGCCCGAAGCATTCCGGCACCCCTGGTACCCCCCCCCCCCCAGCCTCCCGATACGGAGCCCAATGCTCGATTAATGTCGTTACAATCCGGTTAACACCTCCACACCGCGGGGACGTCCGAAAGCGGCAGTTGTGCTCCTGCCCAGCCATGTGACCGCACAAGACCTCGCGTATCCAAACCTTCCGAGACCCCCAAACTTCATCAACGGCGCCACGCCGAGCTTGGCAACCTCCCCTCCCTCCCATCGCCCCCCCGCTCACGCTCGCCACGTGTGAACCGGAGATTCCACTACCACAAGGATAGCCCCCCCCCTCTAAGCCCGTCTTGCCGGTGCGCCGCGCTCTCGGGCATGGCAGCTCACGGATTAACAGCCCTGGTACCGGGAGCTCAAGTGCCCATCGCCCGCCAAGGCCCCTAAGGGCGCGGTACCCACCCCGTCATCCCGATAGGCCACGAGGGTTAATCCGCCGCGCCGAACCTGTTGCGCAGCCTAACATCTATCAGCGATAGGTGCAGCCTTTGGGCACGATTTCGGGTACTCTCACTCGCCCGCGCGTCACAGTCCCGTGAGGACGCGTCTCTCGGAGTGGGGTGCCGGACCGCCCGTAGCGTGGCCGTCAAGTTGCTTTTCGACCCGCGCCCACTGGCGCACCCTTCGCCCACCGGCCCCGCAGCGTCGCGGCACCGCCGCCTGCCTCAGAGACGTACTCATCAAGGCGACCGCCTTTGCCCGAGTGCCGCTTCAGGTACGCACAGTACGCACCGGCACAACGGGCCCTCCGTGCCCTCGCCCTCTCGTTGCCCGAGCCCCCCACCTCACCTGGGCATTATCACTCGCCTGGTAGTCCCCTGCTGCCGGACTGGCCCGCGGGATGATGATACCGCACCGCCAACACCGATAAGAGCCAAACTACCGGTTCTAAAGCCGCCAGACGCAGCCGTGGGGCAGGTGCGCGCGGGCCGCGCCTGCCGCACTGGGGTGGCCCGCGCACGATGCGACTTCGGGTGTTGCCCCTCCGCTGCCACCAGCGCGGAGGCCAACATCATGCGGCCTTGTCAGCCCCTCCGCCTCCCCGGAGCGGACCTGTGGCCCGCCTGGGGCGGAGGGATTCAAGGGGCGCGGTTTCCGCGCGGTCGGCCCGGCGGCGATGCCGGGCTGTCTCGCTCGCGGGGGTCCGGGTTACGTTCCTGCGACCGGCTTCTGACAGTAATGTCAGGTCGATGCCCGTGTTCAGCCCGCACGGACAGGTCATGCCCCGGACGGCCCCAGGAATCAGCCCCCCCATAGTTGGGTCGATCTCACCCCATTGTGTCTGCGTTGCTCGCCACGCGGCTCTCGGGCCGACCGGTGGCGCGTCGCCACCGCGTGGAGCCGGGCCTCATCGACTCAGCGTCCCCCCAAGCGTCCCGCACACCGGACTATGCCGCATAGCCCCGCGCCTCCCGTGCCTGCACGCGGACCGCCCGTTCGGCGTTGTGCGCGGACCAGCCCTACCGCCTCCACCGTCCCACGGCGTTGGGCAACTGCCGGCTCGGCCGGGGCGTGAGCGAAGCCCCGAGCGCCGCGCGTACGCCCTCCGGCCGGCCTCGCGGGGCGGTGCCTGTGTGAGTCCCCTTCCACTTGAGACCCGCTCTTCGCTTAGGAGAGGGTACTGCTTCGCATACTCCGGACGTATCGGAGATCGGCAGTGTCGTCGTAGTTCCCGGCTTTCATCGCCCGCCCCGGCTACCCCTTACGAGTCAACGGCCCCCCCCGCGTCTGCCTCCGCGGGAACGGAACTTCCGTCGCACATAGAGTCGCGACGAGCCGGCCCCGCCCTGATGCGATGTCCGCCCAGGTCCCGCTGCGGGCCGCGCTTCCGCAGTCTCCCGCGTTGTGACGTCACCGGCCAAACTGTGCGGAGACAATAGTGGGCCTCCGGCAGAGCACCGCCTATCGCTGCACGGGGGCTTATCATATGAGCTCTCCTTTTGCCTACGGAAGCCCGCGGCTGCTACCGCCCTTCGGGCGGGGCCGACAATGGGTTATCGCGACGTAGTCGTCCCTCTGAATCCGGCTTGCCCGCGAGCAGTTCGCCCACCGCCCCTGAGTGCTGGCCCACCCCGTAGGAGGATAAGGGTTTGGGAGCGCCGTAAAACTTGCATTGGGCGCAGGGGTCCGGGCTCCCGTGCCCTAATAGTCCCCCGGACCAGTGTGTCAATACACCATGGCCTCCTTTTGCCGTGGGGCCGTCCGCATGGACCCTCGCCGAGCTTCAAGCGCTTCCGCTCGCACTCCTCACCTAGCGACCACGTCCGCCCCTGGTCCGTCAGGCCGGTTGGCGCCGTTCGTCTGTGCACGGGCCATATTTCGCAACCCTCAGCGAGCTAAGAAACCACCGGTACTGCGCGGGATGCGGTGACGCCACCGCGGTGGACCACCTACCGGATCGCGCGTCATCGGTGGGGGTGACGCTGTCCCCTGAGTCAGTGGGACGAGGTTCGGTCCGGCGCACCAGGTCCCCAGTCGCGTGGGGGTAGTGGAGCCCAGACAAGGCGGAGCGCGCACGCGTCCCCGCTGGCGAGATGTGGGGCGATCGCCATGATCTCCGACCAACGCTAGACCGAGGCCTCTGGTGGAGCCGCGCGGGGGAGCCGGGACGCGCAAAGGTCGCCACGCATCTGTTGGTCAGGGGCCAGCCCGTTGGAGCGGCATTGCTCGCGTTGGCGGCGTCGGAGGTGGGCGTGACGACTTCCGTTGTGCCGGTACGGCGCGTGGAGAGAGCGGGCCCCCGGGAGGGGCTTGTGGGGGGAGGGGTGAGGCTGGGGTCGCTGCGCTCGCGTCGTACGGGAGCTTCGCGGGCACGGCCCGGCGTCCCCCGAGCCCCGACCGATCGGGGCCCCCAGGGGGAGATGCGGCTGGGGGCGTTCAGGTTTGAGCGATCACGCGCGAGCGGGCCGGCGGGAAATCCCTAATTCCCTGCAGAGGCGCCTCAGGGGTCTATAGTCGAGAGCTGCGAGGGTGCATGTGTCCGCTGGCTAAAGTGCCCACACGATTGTCCGGACGGTTCCTGGCTCCGCCAGCGGAGAGGGGCTGGAGTGGTCACAGCGGGGGGATGCGTTCGTCGCCGGCGACTGGGGAGTATGCGGGCGGGGCGGGGCGCGAGCGAGAAGCTCTGAACGGCAGCGGCTGCCCCGCCGGAAGGCGTGGCCGTCCGCCATGGTCCGGGGGGCCGGATTTGGGAAGGACCCATCGAGGAGCGCCGGGCGCGACATTCGGCGAATAGGACGGGCGGCTCTGTGGCGTTAGAGGGCACCCCGCTCCGAGGGGGTCCGGCGGGGGGAGGGCCCCGAATGTGGAACCATCGAGAATCGCCCCACGGACGTGTCGTGCTCGGGTACGGCACGCTTAGGCCGCTGGCCCAGGGATTCAGATGTAAGCCCGGGGCACACAGCTGTCTGTCGGCGTGGGTCGGGGTCCGTTTTGGAGGGGAGCGATGGAGGCGGTATAGCAGGCCTTTCGACTGCGTCGCCCTGACCCTGAGCCGCAAGGGGGCGCCGCGTACTCGCCCTTCTCTGGAGCTCGCCCCGGGCGGCGTGTATGTTCAACGGACAAGGCAGCCCAGGCGGAGAGCCCGCCCTGAAGGGCGGGGGCGGCGACCAGGTCCTTCATGCTGCGACGCACGCCCGGCTGCACTAAGTGTTTCCCGGCGGGAATTGCGGCCATTGGTGTGCCAATTACGATGCGAGGAGCGTGTTGGGTGCGGCGCATGCGGCTCGTGCACGCGAGTGATGCAGGGCACACACACTACCGGCGCCGGCCGCGCCGGGAGACTGTTAAACGTTGTAGAACCCTGTCAGTACGAGCGATCAGGCCGCGTGCCTGTGGGGTGGGGTAGCGGTGGCTGTCTTGGGTGTTGTCTCCAGAGCGTGGCGGACCCGGGCTTGACGTCGGCTACCGGACTCGCGGCCCGCGCGCTGGCCCACTCCAGCAGCAAGGTTCGCCGGGAGGGAACGGTTACGGTCTAAGACCCAACCGGCTCCCGGTCCTTGAGCCGAAACTCGGGGTGAAGTCGGCTGAGTGAGGACGTCAGCGCGACGTACGCCGACCCGCGGAATACGTCTGGCACGATAGGACGTTGGTCAGCGCACTCTCTGGCGGATCGGAGATGGATCCGGGGTGCGCGGGTCTGGGTTGCTGATACCATCGGAGCCAAACGGCACTACCCTCGTTTGCGGGGTGTCTGGCGCAGGCGAAATAGTCACCCACGGGGTGGGCGTGGCGTCTCGGCACCGACTCATTGCCCGGGTCACGGGCGCTGTGGGTGCGGTGCGAGTGTCTGGACGGAGCACGAATGGGGCGTTGGAAGAGGCCTGCGGGCGTGCAGAGGCTCAGAGGGCGGTTGTCAGGCCATTGCAACCAGGCAGTCGGTATCGGCATCGAAGCGCGCTACCCGGCGCTCGGTGAGGCTGGGGAGGCGGGTGCTAACGTACCTCACCGTCACGCGGGGCGCATGGACTGACTCTCCCCTTTCGAGGCTGGCTCGTAAGCTGCTTGTGATCAGCCAGTGAGGTACCGATTGACTGCGGTGCCGTGGTCTCCGGCACATGCAGGCCCGACTGGAAAGCGGCGGCGCTAGGGCCATATGGCCGTGGAGGCGGCGCCGGGGGCTAAGCCGATCGCCACGCATGGAGCGCGCGGAGAGACTGCACGGGGCGATGCAGGCAGGTGCAACCCCTGCCCACGCAGCGGGCATGGCCGCCGAACCGGGCGGTGGGCGGCGAAACGGCCACCCCGGAGGGAGGTATGACAGAAAGGGGACCTCCGGCTGACAATCCGGCGAGAAGGCCTGCAGGCATTTAGCGGTAGGGCCGGTCGCGTGCTCGAAGTGTAGAGGGATACTCATTGTGAGCCGATCTGCCTAGCTTCTGGTGTACGGGCGTGGCGGGCAGTCGGGGAAGACTCGGGGCCTGTCTGAGGAAGTGGGGCCCCGGCCTTCGGCGGGCCTGCGGCCCGCCTTGCACCCTGCGCGGGGCACGGGCCGGGGAGTCCAACCCGGGGCGAGTCATCAACCCGGATCATCAGGTAGGACGGCTTCGCGGAGCTCTGGCGGCTAGGGGGGTGGAAGGCCTGCAAGGCAGGTCACTAGGCCACCCCCGGGACGGAGCGCGGTTTGTTTCGGGAGCCCGGGATCACGGTCCGTGAGCATCAGGGGGCGCAGGTCGGGGCGTAGTCAGAATGGGTGACGAGCCTAGCGGGCGCGTCGGCCTCGTGACTAGTGGTTCTGCCGCAGGACCGTTTCTCGCATCGAGGGTAACTGATAGGCCCCACTCGGCTGTGGCTCAAAAGGAGCCCAGGGGCGCTCGCTATGCGCTCCTATCCTGCGTCTGGGCCCCTCTGGCGAAGTAGGGGCGCAGTTGAAGGCCCAGGCACCGGGGAGGAACGTGGTCAGTCACCGGGGACGCGAGGCAACTATCGTGCGCGGTCCCGTGCGGTTGTTCCTACGGGTGTGTTTGCTGCGGCCCAACATCGGCGGGTCTTCTGCAGCGTTCCCTGGTGTGTGTCACAAGCTTCCGCGAGAAACACGTAGTCTCCGCAGGGGTTGGTTCGCATCGGGGGTCCTTCGCCGAATTCGTACTGTCGGGTTGGCCCCGCGTTACGCTTGTCATACGCGCGGGGACCCTGCCACCGCCCATCGCCACCAACTGGGTGGGGGCGGTGGGATAAGTGGCTGCCGATTGCTCTGGAGGGCCGCCGCACGGCACAAACTTAACGTGCGGGGTTGGACATTTGCGTTCGG
>SRX2526932
ATGGGAGGGGGGCTCCCGGGGGCCCGGCTTCCACCCCGGAACGACCCGGCACCACCACGCGTCCGTATATCGCTACGCAGAAACCGAGAGCCACCCGGACCCCTCATGCCGTGCACGAGCCCGGAACGCACACCGGGTGAACCAAGCCTACGGGCCCGACCCGAAATACCCCTTAACTGGGGGACCTAGGCCAGAGCACGTACAGAGTACCCTTTTTTGGCACCCCAAGCCTGCTCTCCCACCCATGGCCGGGTGCATGTGCACCATCTAGTCCCAACGTACCCTCACACCCTTGCTCGGTGACCGGTCCAAGTCCACTTTTCGAGGGGCCCTGACCAATAGCGGGGCCAACGCACTAAGCGCGTCCGGCCCACGGTACGTCTCCCCCCGGCTGGCGTGGGGATACCCTTACTCGCATCAGCCCAAACTCTCCCCGCAGCCTCTAGCTCTCCCCCGGCAGCAAAAGTAGTGTGCCACCTGAGTGCCCCCCCTGCCCTTGGTGGTCCCTGCGTCGGCTGACGTCCCATGCATAGGAGCGCCCTCGTCAACCCCGCTAGCCCTTAGGAACCCCCCAAACTAAAATACGAGCGATTGCACCGAGCGACGTCCCGCAGTCGTCCCCGCCGCACCTTCCCGCCCTCCGTTACCCGGTCCGCTTTCAGCCGCCCTTCCCCTGCGTCAAGCCCCCTCTAACCCCTTTCCAACAAACAACCGGCCAAGCCCGGGGGACCTGTCCGCGTATCTCCCCGTCGGCCCCCCGTGCCGCACCCGACCGTCTACACGCGTGACATCGCCTGGCGCCTTGGGCGTTCCTCAATGCTTCGACCTCGTCGCGGGCCGCGGACCATAACCCCTTAAGCCCGCAACTCGTGATCGAGCCGCCAGCCGACCTTCCTGGCGTGCCTCTAGCCGGTATTACGCGGGCCCTTGCGGCCATATTCTCCGGTTCACCGCCCCGTATGATAACTCCCTCTGCCCCACTTGATGTCCGCCCTCGTTCGCGTCCTGCACGCTGGTCACTGGCGCTCGAGTCCAGATCATGCTCGTAGCCCCCGCGGAACGTTGCGCCCGAAGCATTCCGGCACCCCTGGTACCCCTCCCTCCCCAGCCCCCCGATACGGAGCCCAATGCTTCGTTAATGTCGTCGCAACCCGGTTAACACCTCCACACCACTGGGGCGTCCGAAAGCGGCAGTTGTGCTCCTGCCCAGCCATGCGACCGCACAAGACCTCGCGTATCCAAACTTTCCGAGACCCCCAAACTCCATCAACGGCGCCACGCCGAGCTTGGCAACGTCCCCGCCCTCAGATCGCCCCCCCGCCCACGCTCGCCGCGTGTGAACCGGAGATTCCACTACCACAAGGATAGCCCCCCCCCTCTAAGCCCGTCTCGCCGGCGCGTCGCGCTCTCGGGCATGGCAGCTCACGGATTAACAGCCCTGGTAGCGGGAACTCAACTGCCCACCGCCCGCTAAGGCCCCTACAGGCGCGGTACCCACCCAGTCATCCCGACAGACCACGATGGTCACTCTGCCGCGCCGAACCTGTTGCGCAGCCTAACATCTATCAGCGATAGGCGCAGCCTTTGGACATGATTTCGGGTACTCTCACTCGCCCGCGCGTCACAGTCCCGTGAGGACGCGTCTCACGGAGTGGGGTGCCGGACCGCCCGTAGCGTGGTCGTCAAGTTGCTTTTCGACCCGCGCCCACTGGCGCACCCTCCGCCCACCGGCCCCGCAGCGTCGCGGCACCGCCGCCTGCCTCAGAGACGTACTCACCGAGGCGACCGCCCTTGCCCGAGTGCCGCTTTCCGTACGCACGGTACGCACCGGCACAACGGGCCCTCCGTGCCCTCGCGCTCTCGTTGCCCGAGCCCCCCACCTCACCTGCGCATTATCACTCGCCTGGTAGTCCCCTGCTGCCGGACTGGCTCGCGGGATACTGACACCGCGCCGCCAACACCGATAAGAGTCAAACTACCGGTCCTAAAGCCGCCGGACGCAGCCGTGCGGCAGGTGCGGGTGCGCTGCGCCCGCCGCACTGGGGTGGCCCGCGCACGATGCGACTTCGGGTGTTGCCCCTCCGCTGCCACCAACGCGGAGACCAACATCATGCGGCCTTGTCACCCCCTCCGCCTCCCCGGAGCGGACCTGTGGCCCGCCCGGGGCGGGGGGAATCAGGGGGCGCGGTTTCCGCGCGGTCGGCCCGGCGGTGATGCCGGGCTGTTTCGCTCGCGGGGGTCCGGGTTACGTTCCTGCGACCGGCCACTGATAGTAATGTCAGGCCGATGCCCGCGTCCAGCCCGCACGGACAGGTCATGCCCCGGACGGCCCCAGGAATCAGCCCCCCCATAGTTGGGTCGATCTCACCCCATTGTGCCTGCGTTGCCCGCCACGCGGCTCCCGGGCCGGCCGGTCGCGTGTCGCCACCGCGTGGAGCCGGGCCCCATCGGCTCGGCGTCCCCCCAAGCGTCCCGCACACCGGACTATACCGCATAGCCCCGCGCCTCCCGTGCCTGCATGCGGACCGCCCGTTCGGCGTTGTGCGCGGACCAGCCCTACCGCCTCCACAGTCCCACGGCGTTGGGCAACTGCCGGCTCGGCCGGGGCGTGAGCGAAGCCCCGAGCGCCGCGCGTACGCCCTCCGGCCGACGTCGCGGGGCGGTGCCCGCGTGAGTCCCCTTCCACTTGAGACCCGCTCTTCGCTTAGGAGAGGGTACTGCTTCGCATACTCCGGACGTGTCGGAGATCAGCAGTGTCGTCGTAGTTCCCGGCTTTCATCGCCCGCCCAGGCTACCCTTTACGAGTCAACGGCCCCCACCGCGTCTGCCTCCGCGAGAACGGAACTTCCATCGCACATAGAGTCGCGACGAGCCGGACCCGCCCTGATGCGGTGTCCCCCCAGGTCCCGCTGCGGGCCGCCCTTCCGCAGTCTCCCGCGTTTTGACGTCACCGGCCAAACTATGCGGAGACAATAGTGAGCCTCCCGCAGGGCGCCGCCTATCGCTGCGCGGGGGCTTATCATATGAGCTCTCCTTTTGCCTACGGAAGCCCGCGGGTGCTAGCGCCCCGCGGGCGGGGCCGACAATGGAGTATCGCGACGTAATCGTCCCTCTTAATCCGGCGTGCCCGCGAGCTGTTCGCCCACCGCCCCTGAGTGCTGGTCCACCCCGTAGGGAGATAAGGGTTGGGGAGCGCCGTAAAAGCTGCATTGGGCGCAGAGATCCGAGCTCCTGTGCCCTGATGGTCCCCCGGACCAGTGTGTCACTACACCATGGCCTCCTTTTGCCGTGGGGCCGTCCGCATGGACCCTCGCCAGGCTCCAAGCGCTTCCGCTCGCACTCCTCGCCTAGCGACCGCGTCCGCCCCTGGTCCGTCAGGCCGCCTGGCGCCGTTCGTCTGTGCACGGGCCATATTTCGCAACCCTCAGCGCCACAAGAAACCACCGGTACTTCGCGGGATACGGTGACGCCACCGCGGTGGACCACCTACCGGATCGCGCGTCATCGGTGGGGGTGATGCTGTCCCCTGGGTCAGTGGGACGAGGTTCGGTCCGGAGCACCAGGTCCCCAGTCGCGTGGGGGTAGTGGAGCCCAGGGGGACTTCTAGCAGCACACGTGTTGATTACCGAGATGTGGGGCGATCGCCATGATCTCCGACCAACGCTAGACCGAGGCCTCTGGTGGAGCCGCGCGGGGGAGCCGGGACGCGCAAAGGTCGCCACGCATCTGTTGGTCGGGGGCCAGCCCGTTGGAGCGGCATCGCTCACGTTGGCGGCGTCGGAGGTGGGAGTGACGACTTCCGTTGTGCCGGTGCGGCGCGTGGAGAGAGCGGGCCCCCGGGAGAGGCTTATGGGGGGAAGAGTGAGGATGGGGTCGCTGCGCTTGCGCCGTACGGGAGCTTCGCGGGCACGACCCGGCGTCCCCCAAGCTCCGACCGATCGGGACCCCCAGAGGGAGATGCGGCTTGGGGCGTCAAGGTTCCACCGATGACGCGCGAGCGAGCCGCCGGGAAATCCCTAATTCCCTGCGGAGGCGCCTCGGGGGTCTATGGTCGAGGGCTGCGAGGGTGCATGTGTCCGTTGGCTAGAGTGCCCACACGATTGCCCGGAAGGTTCCTGGCTCCGCCAGCGGAGGGGGGCCGGAGTGGTCACAGCGGGGGGATGCGTTCGTCGCCGGCGACTGGCGAGTATGCGGGCGGAGCGGGGCGCGAGCGAGAAGCTCCGAACGGCAGCGGCTGCCACGCCGGAGGGCGTGGCCGTCCGCCAGGGGCCGGGGGGCCGGATTTAGGGAGGACCCATCGAGGAGCGCTGGGCGCGACATTCGTCGAATAAGACGGGCGGCTCTGTGGCGCTCGAGGGCACCCCGTTCCGAAGGGGTCCGGCGGGGGGAGTGCCCCGAATGTGGAACCATCGCGGATCGCCCCGCGGACGTGTCGTGCGCGGGTACCGCACGCTTAGGCCGCCGGCCCAGGGATTCAGATGTAAGCCCGGGGCACACAGCTGTCTGTCGGCGTGGGTCGGGGTCCGTTTTGGAGGGGAGCGATGGAGGCAATATGGCAGGCCCTTCGATTGCGTCGCCCTGGCCCTGGGCCGTGAGGGGGTGCCGCGTACTCGCCTTTTTCTGGAGTCCGCCCCGCGCGGCGTGTATGTTCAACGGAGAAGGCAGCCCAGGCGGAGAACTCGCCCGGAAGGGTGGGGGCGGCGACCACGTCCTTCGGGCTGCGACGCACGCCCGGCCGCACTAAGTGTTTCTCGGCGGCAATTGTGGCCATTGGTGTGCCAATTACGATGCGAGGAGCGTGTTGGGTGCGGCGCATGCGACTCGTGCCCGCGAGTGATGCAGGGCACACGCATTACCGGCGCTGGCCGCGCCGGGAGACTGATTCACGTTGTAGAGCCCTGTCAGTACGAGCGATCAGGCCGGGTTCCTGTGGGGTGGGGTAGCGCCGGCCGTTTTGGGTGTTGTCTCCAGAGCGTGGCGGACCCGGGCTTGCCGTCGGCTACCGGGCTCGCTGCCCGCGCGCTGGCCTACTCCAGCAGCAAGGTTCGCCGGGAGGGAACAGTTACGGTCTAAGACCCAACCGGCGCCGGGTCCTTGGGCTGAAACTTGGGGTGAAGTCGGCTGAGTGAGGACGTCAGCGCGACGTACGCCGACCCACGGAATACGTCTGGCACGATAGGGCGTTGACCAGCGCACCCTCTGGCGGATCGGAGATGGATCCGGGGTGCGCGAGTCTGGGTTGCTGATACCATCGGAGCCAATTGGGACTACCCTCGTTTGCGGGGTGTCTGGCGCGGGCGAAATAGTTACCCACGGGGTGGGCGTGGCGTCTCGGCATCGACTCATTGCCCGGGTGACGGGCGCTGTGGGTGCGGTGCGAGTGTCTGGACGGAGCACGAATGGCGCGTTGGAAGAGGCCTGCGGGCGTGCAGAGGCTCAGAAGGCGGTTGTCAGGCCATTGCAACCAGGCAGTCGATATCGGCATCGAAGTGCGATACCCGGTGTCCGGTGAGGATGGGGAGGCGGGTGCTATCGTGCAACACCGGCATGCGGGGTGCATGAACTGACTCTCCCCTTGCGAGGCTGGCTCGTAAGCTGCTTGTGATTAGCCAGTGAGGTACCGATTGACCGCGGTGCCGTGGTCTCCGGCGCATGAGGGCCCGACCGGAAAGCGGCGGCGCTAGGGTCATGTGGCCGTGGAGGCGCCGTCGGGGACTAAACCGGCCGCCACGCGCAGAGCGCGCGGAGAGACTGCACGGTGCGACGCAGGCAGGTGCGACCTCTGCCCACGCAGCGGGCGTAGCCGCCGAACCGGGCGGTAGGCGGCGAAACGGCCACCCCGGAGGGAAGTATTACAGAAAGGGGACCTCCGGCCGACAATCCGGCGCGAAGGCCTGCAGGCATTTAGCGGTAGGGCCGGTCGCGTGCTCGGAGTGTAGGGGGATGTTCATTGTGAGCCGATCTGCCTAGCTCCTGGTGCACGGGCGTGGCGGACAGCCGGGGACGACTCGGGGCCTGTCTGGGGAAGTGGGGCCCCGGCTTCCAGCGGGCCTGCGGCCCGCCCCGCACCCTGCGCGGGGCGCGGGCCGGGGAGTCTAACCCGGGGCGAGTCATCAACCCGTATCATCAGGTAGGACGGCTTCGCGGAGCTTTGGCGGCTAGGGGGGTGGAAGGCCTGCAAGGCAGGTCACCAAGCCACCTCTGGGACGGAGCGCGGTTTGTTTCGGGAGCCCGGGATCACGGTCCGTGAGCACCAGGGGGCGCAGGTCGGGGCGTAGTCAGAATGGGTGACGAGCCTAGCGGGCGCGTCAGCCTCGTGACTGGTGGTTCCGCCGCAGGACCGTCTCTCGCATCGAGGGTAACCGATGGGCCCCACTCAGCGGGGGCCCAAAAGGAGCCCAGGGGCGATCGCTATGCGCCCCTATCCTGCGTCTGGGCACCTCTGGCGAAGTAGGGGCCCGGTTGAAGGCCAAGGCACCGGGGAGAAACATGGTCAGTCACTGGGGACGCGAGGTAACTATCGTGTGCGGTCCCGTGCGAGTGTTCCTACGGGTGTGTTTGTTGCGGCCCAACATCGGGGGTTCTTGTGCGGCATTCCCTGGTGTGTGTCACAAGCTTCCACGAGAACCGCGTACTCCCCGCAGGGGTTGGTTCGCACCGGGGGCCCTTCACCGAATTCATACTGTCGGGTTGACCCCGCGTTACGCTTGTCATACGCGCGGGGACCCTGCCACCGCCCATCGCCACCAACTGGGTGGGGGCGGTGGGATGAGTGGCTGCCGGTTGCACTGGAGGGCCGCCGCAGAGCAAAAACTTAACGTGCGGGCTTGGACATTTGCGTTCGG
>SRX2526933
ATGGGAGGGGGGCTCCCGAGGGCCCGGCTTCCACCCCGGAACGACCCGGCACCACCACGCGTCCGTATATCGCTACGCAGAAACCGAGAGCAACCCGGACCCCTCATGCCGTGCACGAGCCCGGAACGCACCCCGGGTGAACCAAGCCTACGGGCCCGACCCGAAATACCCCTTAACTGGGGGACCTAGGCCAGAGCACGTACAGAGTACCCTTTTTTGGCACCCCAAGCCTGCCCTCCCACCCATGGCCGGGTGCATGTGCACCATCTAGTCCCAACGTGCCCTCACACCCTTGCTCGGTGACCGGTCCAAGTCCACTTTTCGACGGGCCCTGACCAATAGCGGGGCCAACGCACTAAGCCCGTCCGGCCCACGGTACGTCTCCCCCCGGCTGGCGTGGGGATACCCTTACTCGCATCAGCCCAAACTCTCCCCGCAGCCTCTAGCTCTCCCCCGGCAGCAAAAGTAGTGTGCCACCTGAGTGCCCCCCCTGCCCTTGGTGGTCCCTGCGTCGGCTGACGTCCCATGCATAGGAGCGCCCTCGTCAGCCCCGCTAGCCCTTAGGAACCCCCCAAACTAAGATACGAGCGAGTGCACCGAGCGACGCCCCGCAGTCGTCCCCGCCGCACCTTCCCGCCCTCCGTTACCCGGTCCGCTTTCAGCCGCCCTTCCCCTGCGTCAAGCCCCCTCGAACCCCTTTCCAACAAACAACCGGCCAAGCCCGGGGGACCTGTCCGCGTATCTCCCCGTCGGCCCCCCGTGCCGCACCCGACCGTCTACACGCGTGACATCGCCTGGCGCCTTGGGCGTTCCTCAATGCTTCGACCTCGTCGCGGGCCGCGGACCATAACCCCTTAAGCCCGCAACTCGTGATCGAGCCGCCAGCCGACCTTCCTGGCGTGCCTCTAGCCGGTATTCCGCGGGCCCTTGGGGCCATATTCTCCGGTTCACCGCCCCGTATGATAACTCCCTCTGCCCCACTTGATGTCCCCCCTCGCTCGCGTCCTGCACGCTGGTCACTGGCGCTCGAGTCCAGATCATGCTCGTAGCCCCCGCGGAACGTTGCGCCCGAAGAATTCCGGCACCCCTGGTACCCCTCCCTCCCCAGCCCCCCGATACGGAGCCCAATGCTTCGTTAATGTCGTCGCAACCCGGTTAACACCTCCACACCACTGGGGCGTCCGAAAGCGGCAGTTGTGCTCCTGCCCAGCCATGCGACCGCACAAGACCTCGCGTATCCAAACTTTCCGAGACCCCCAAACTCCATCAACGGCGCCACGCCGAGCTTGGCAACGTCCCCGCCCTCAGATCGCCCCCCCGCCCACGCTCGCCGCGTGTGAACCGGAGATTCCACTACCACAAGGATAGCCCCCCCCCTCTAAGCCCGTCTCGCCGGCGCGTCGCGCTCTCGGGCATGGCAGCTCACGGATTAACAGCCCTGGTAGCGGGAACTCAACTGCCCACCGCCCGCTAAGGCCCCTACAGGCGCGGTACCCACCCAGTCATCCCGACAGACCACGATGGTCACCCTGCCGCGCCGAACCTGTTGCGCAGCCTAACATCTATCAGCGATAGGCGCAGCCTTTGGACATGATTTCGGGTACTCTCACTCGCCCACGCGTCACAGTCCCGTGAGGACGCGTCTCTCGGAGTGGGGTGCCGGACCGCCCGTAGCGTGGTCGTCAAGTTGCTTTTCGACCCGCGCCCACTGGGGCACCCTCCGCCCACCGGCCCCGCAGCGTCGCGGCACCGCCGCCTGCCTCAGAGACGTACTCACCGAGGCGACCGCCCTTGCCCGAGTGCCGCTTTCGGTACGCACGGTACGCACCGGCACAACGGGCCCTCCGTGCCCTCGCCCTCTCGTTGCCCGAGCCCCCCACCTCACCTGCGCATTATCACTCGCCTGGTAGTCCCCTGCTGCCGGACTGGCTCGCGGGATACTGACACCGCGCCGCCAACACCGATAAGAGTCAAACTACCGGTCCTAAAGCCGCCGGAAGCAGCCGTGCGGCAGGTGCGGGTGCGCTGCGCCCGCCGCACTGGGGTGGCCCGCGGACGATGCGACTTCGGGTGTTGCCCCTCCGCTGCCACCAACGCGGAGACCAACATCATGCGGCCTTGTCACCCCCTCCGCCTCCCCGGAGCGGACCTGTGGCCCGCCCGGGGCGGGGGGAATCAGGGGGCGCGGTTTCCGCGCGGTCGGCCCGGCGGTGATGCCGGGCTGTTTCGCTCGCGGGGGTCCGGGTTAAGTTCCTGCGACCGGCCACTGATAGTAATGTCAGGCCGATGCCCGCGTCCAGCCCGCACGGACAGGTCATGCCCCGAACGGCCCCAGGAATCAGCCCCCCCATAGTTGGGTCGATCTCACCCCATTGTGCCTGCGTTGCTCGCCACGCGGCTCCCGGGCCGGCCGGTCGCGTGTCGCCACCGCGTGGAGCCGGGCCCCATCGGCTCGGCGTCCCCCCACGCGTCCCGCACACCGGACTATACCGCATAGCCCCGCGCCTCCCGTGCCTGCATGCGGACCGCCCGTTCGGCGTTCTGCGCGGACCAGCCCTACCGCCTCCACAGTCCCACGGCGTTGGGCAACTGCCGGCTCGGCCGGGGCGTGAGCGAAGCCCCGAGCGCCGCGCGTACGCCCTCCGGCCGACGTCGCGGGGCGGTGCCCGCGTGAGTCCCCTTCCACTTGAGACCCGCTCTTCGCTTAGGAGAGGGTACTGCTTCGCATACTCCGGACGTGTCGGAGATCAGCAGTGTCGTCGTAGTTCCCGGCTTTGATCGCCCGCCCAGGCTACCCTTTTCGAGTCAACGGCCCCCACCGCGTCTGCCTCCGCGAGAACGGAACTTCCATCGCACATAGAGTCGCGACGAGCCGGACCCGCCCTGATGCGGTGTCCCCCCAGGTGCCGCTGCGGGCCGCCCTTCCGCAGTCTCCCGCGCTTTGACGTCACCGGCCAAACTATGCGGAGACAATAGTGAGCCTCCCGCAGGGCGCCGCCTATCGCTGCGCGGGGGCTTATCATATGAGCTCTCCTTTTGCCTACGGAAGCCCGCGGGTGCTAGCGCCCCGCGGGCGGGGCCGACAATGGAGTATCGCGACGTAATCGTCCCTCTTAATCCGGCGTGCCCGCGAGCAGTTCGCCCACCGCCCCTGAGTGCTGGTCGACCCCGTAGGGAGATAAGGGTTGGGGAGCGCCGTAAAAGCTGCATTGGGCGCAGAGATCCGAGCTCCTGTGCCCTGATGGTCCCCCGGACCAGTGTGTCAATACACCATGGCCTCCTTTTGCCGTGGGGCCGTCCGCATGGACCCTCGCCAGGCTCCAAGCGCTTCCGCTCGCACTCCTCGCCTAGCGACCGCGTCCGCCCCTGGTCCGTCAGGCCGCCTGGCGCCGTTCGTCTGTGCACGGGCCATATTTCGCAACCCTCAGCGCCACAAGAAACCACCGGTACTTCGCGGGATACGGTGACGCCACCGCGATGGACCACCTACCGGATCGCGCGTCATCGGTGGGGGTGATGCTGTCCCCTGGGTCAGTGGGACGAGGTTCGGTCCGGAGCACCAGGTCCCCAGTCGCGTGGGGGTAGTGGAGCCCAGGGGGACTTCTAGCAGCACACGTGTTGATTACCGAGATGTGGGGCGATCGCCATGATCTCCGACCAACGCTAGACCGAGGCCTCTGGTGGAGCCGCGCGGGGGAGCCGGGACGCGCAAAGGTCGCCACGCATCTGTTGGTCGGGGGCCAGCCCGTTGGAGCGGCATCGCTCACGTTGGCGGCGTCGGAGGTGGGAGTGACGACTTCCGTTGTGCCGGTGCGGCGCGTGGAGAGAGCGGGCCCCCGGGAGAGGCTTATGGGGGGAAGAGTGAGGATGGGGTCGCTGCGCTTGCGCCGTACGGGAGCTTCGCGGGCACGACCCGGCGTCCCCCAAGCTCCGACCGATCGGGACCCCCAGAGGGAGATGCGGCTTGGGGCGTCAAGGTTCCACCGATGACGCGCGAGCGAGCCGCCGGGAAATCCCTAATTCCCTGCGGAGGCGCCTCGGGGGTCTATGGTCGAGGGCTGCGAGGGTGCATGTGTCCGTTGGCTAGAGTGCCCACACGATTGTCCGGAAGGTTCCTGGCTCCGCCAGCGGAGGGGGGCCGGAGTGGTCACAGCGGGGGGATGCGTTCGTCGCCGGCGACTGGGGAGTATGCGGGCGGAGCGGGGCGCGAGCGAGAAGCTCCGAACGGCAGCGGCTGCCACGCCGGAGGGCGTGGCCGTCCGCCAGGGGCCGGGGGGCCGGATTTAGGGAGGACCCATCGAGGAGCGCTGGGCGCGACATCCGTCGAATAGGACGGGCGGCTCTGTGGCGCTCGAGGGCACCCCGTTCCGAAGGGGTCCGGCGGGGGGAGTGCCCCGAATGTGGAACCATCGCGGATCGCCCCGCGGACGTGTCGTGCTCGGGTACCGCACGCTTAGGCCGCCGGCCCAGGGATTCAGATGTAAGCCCGGGGCACACAGCTGTCTGTCGGCGTGGGTCGGGGTCCGTTTTGGAGGGGAGCGATGGAGGCAGTATGGCAGCCCCTTCGATTGCGTCGCCCTGGCCCTGGGCCGTGAGGGGGTGCCGCGTACTCGCCTTTTTCTGGAGTCCGCCCCGCGCGGCGTGTATGTTCAACGGAGAAGGCAGCCCAGGCGGAGAACTCGCCCGGAAGGGTGGGGGCGCCGACCACGTCCTTCGGGCTGCGACGCACGCCCGGCCGCACTAAGTGTTTCTCGGCGGCAATTGTGGCCATTGGTGTGCCAATTACGATGCGAGGAGCGTGTTGGGTGCGGCGCATGCGACTCGTGCCCGCGAGTGATGCAGGGCACACGCATTACCGGCGCTGGCCGCGCCGGGAGAGTGACTCACGTTGTAGAGCCCTGTCAGTACGAGCGATCAGGCCGCGTTCCTGTGGGGTGGGGTAGCGCCGGCCGTTTTGGGTGTTGTCTCCAGAGCGTGGCGGACCCAGGCTTGCCGTCGGCTACCGGGCTCGCTGCCCGCGCGCTGGCCTACTCCAGCAGCAAGGTTCGCCGGGAGGGAACAGTTACGGTCTAAGATCCAACCGGCGCCGGGTCCTTGGGCTGAAACTTGGGGTGAAGTCGGCTGAGTGAGGACGTCAGCGCGACGTACGCCGACCCACGGAATACGTCTGGCACGATAGGGCGTTGACCAGCGCACCCTCTGGCGGATCGGAGATGGATGCGGGGTGCGCGAGTCTGGGTTGCTGATACCATCGGAGCCAATTGGGACTACCCTCGTTTGCGGGGTGTCTGGCGCGGGCGAAATAGTTACCCACGGGGTGGGCGTGGCGTCTCGGCATCGACTCATTGCCCGGGTCACGGGCGCTGTGGGTGCGGTGCGAGTGTCTGGACGGAGCACGAATGGCGCGTTGGAAGAGGCCTGCGGGCGTGCAGAGGCTCAGAAGGCGGTTGTCAGGCCATTGCAACCAGGCAGTCGATATCGGCATCGAAGCGCGATACCCGGTGTCCGGTGAGGATGGGGAGGCGGGTGCTATCGTGCCACACCGGCATGCGGGGTGCATGAACTGCCTGTCCCCTTGCGAGGCTGGCTCGTAAGCTGCTTGTGATTAGCCAGTGAGGTACCGATTGACCGCGGTGCCGTGGTCTCCGGCGCATGAGGGCCCGACCGGAAAGCGGCGGCGCCAGGGTCATGTGGCCGTGGAGGCGGCGTCGGGGACTAAACCGGCCGCCACGCGCAGAGCGCGCGGAGAGACTGCACGGTGCGACGCAGGCAGGTGCGACCTCTGCCCACGCAGCGGGCGTAGCCGCCGAACCGGGCGGTAGGCGGCGAAACGGCCACCCCGGAGGGAAGTATTACAGAAAGGGGACCTCCGGCCGACAATCCGGCGCGAAGGCCTGCAGGCATTTAGCGGTAGGGCCGGTCGCGTGCTCGGAGTGTAGGGGGATGTTCATTGTGAGCCGATCTGCCTAGCTCCTGGTGCACGGGCGTGGCGGACAGCCGGGGACGACTCGGGGCCTGTCTGGGGAAGTGGGGCCCCGGCTTCCAGCGGGCCTGCGGCCCGCCCCGCACCCTGCGCGGGGCGCGGGCCGGGGAGTCTAACCCGGAGCGAGTCATCAACCCGTATCATCAGGTAGGACGGCTTCGCGGAGCTTTGGCGGCTAGGGGGGTGGAAGGCCTGCAAGGCAGGTCACCAAGCCACCTCTGGGACGGAGCGCGGTTTGTTTCAGAAGCCCGGGATCACGGTCCGTGAGCACCAGGGGGCGCAGGTCGGGGCGTAGTCAGAATGGGTGACGAGCCTAGCGGGCGCGTCAGCCTCGTGACTGGTGATTCCGCCGCAGGACCGTCTCTCGCATCGAGGGTAACCGATGGGCCCCACTCGGCGGGGGCCCAAAAGGAGCCCAGGGGCGATCGCTATGCGCCCCTATCCTGCGTCTGGGCACCTCTGGCGAAGTAGGGGCCCGGTTGAAGGCCAAGGCACCGGGGAGGAACATGGTCAGTCACTGGGGACGCGAGGTAACTACCGTGTGCGGTCCCGTGCGAGTGTTCCTACGGGTGTGTTTGTTGCGGCCCAACATCGGCGGTTCTTGTGCGGCATTCCCTGGTGTGTGTCACAAGCTTCCACGAGAACCGCGTAGTCCCCGCAGGGGTTGGTTCGCACCGGGGGCCCTTCGCCGAATTCATACTGCCGGGTTGACCCCGCGTTACGCTTGTCATACGCGCGGGGACCCTGCCACCGCCCATCGCCACCAACTGGGTGGGGGCGGTGGGATGAGTGGCTGCCGGTTGCACTGGAGGGCCGGCGCAGAGCAAAAACTTAACGTGCGGGCTTGGACATTTGCGTTCGG
>SRX2526934
ATGGGAGGGGGGCCTCCGAGGGCCTGGCTTCCACCCCGGAACGACCCGGCACCACCACGCGTCTGCATATCGCTACGCAGGAACCAAGAACCGCCCGGACCATTCACGCCGTGCACGAGCCCGGAACGCACCCCCGATGAACCAAACCTACGGGCCCGACTCGGAATACCCCTTAACTGTGGGACCTAGGCCAGGTCAAGTACAGAGTACCCTTTTTTGGCACGGCAAGCCTGCCCTCCCACCTATGGCCGGGTGCATGTGCACCATCTAGTCCCAACGTACCCTCACACCCTTGCTCGGTGACCGGTCCAAGTCCACTTTTCAGGGGGCCCTGACCAATGGCGGAGCCAACGCGCTAAGCGCACCCGGCCCACGGTACGTCGCCTCCCGGCTGGCATGGGGATACCCTTACCCGCATCAGCCCAAACTCTCGCCGCAGCCTCTAGCTCTCCCCCAGCAGCAAAATCAGTGTGCCATCTGAGTGCCCCCCCTGCCCTTGGTGGTCCCTGCGTCGGCTGACGACTCCTGCATAGGAGCGCCTTCGTCAGCCCCGCTAGCCCTTAGGAACCCCTCAAACTAAGATACGAGCGATTGCATCGAGCGACGCCCCACAGTCGTCCCCGCTGCACCTTCCCGCCCTCCGTTACCCGGTCCGCTTTGAGCCGCCTTTCCCCTGCGTCAAGCCCCCTCTAACCCCTTTCCAACAAACAACCGGCCAAGCTCGGCGGACCCGTCCGCGTATTTCCCCGTCGGCCCCCCGTGCCGCACCCGACCATCTCCACGCGTGCCATCGCCTGGCGCCTTGGGCGTGCCTCAATGCTTCGACCTCGTCGTGGGCCGCGGACCATAACCCTTTAAGCCCGCAACTCGTGATCGAGCCGCCAGTTGACTTTCCTAGCGTGCCTCTAGCCGGTATTACGGGGGCCCTTGGGGCCATATTCTCCGGTTCACCGCCCCGTATGATAACTCCCTCTGCCGCACTTGATGTCCGCCCCCGTCCACGTCCTGCACGCCGCTCACTGGCGCTCGAGTCCAGATCATGCTCGTAGTCCCCGCGGAACGTCGCGCCCGAAGCATTCCGGCACCCCTGGTACCCCCCCCCCCCCAGCCTCCCGATACGGAGCCCAATGCTCGATTAATGTCGTTACAGTCCGGTTAACACCTCCACACCGCGGGGACGTCCGAAAGCGGCAGTTGTGCTCCTGCCCAGCCATGCGACCGCACAAGACCTCGCGTATCCAAACCTTCCGAGACCCCCAAACTTCATCAACGGCGCCACGCCGAGCTTGGCAACGTCCCCTCCCTCCCATCGCCCCCCCGCTCACGCTCGCCACGTGTGAACCGGAGATTCCACTACCACAAGGATAGCCCCCCCCCTCTAAGCCCGTCTTGCCGGTGCGCCGCGCTCTCGGGCATGGCAGCTCACGGATTAGCAGCCCTGGTACCGGGAGCTCAAGTGCCCATCGCCCGCCAAGGTCCCTAAGGGCGCGGTACCCACCCCGTCATCCCGATAGGCCACGAGGGTTAATCCGCCGCGCCGAACCTGTTGCGCAGCCTAACATCTATCAGCGATAGGTGCAGCCTTTGGGCACGATTTCGGGTACTCTCACTCGCCCGCGCGTCACAGTCCCGTGAGGACGCGTCTCTCGGAGTGGGGTGCCGGACCGCCCGTAGCGTGGCCGTCAAGTTGCTTTTCGACCCGAGCCCACTGGCGCACCCTTCGCCCACCGGCCCCGTAGCGTCGCGGCACCGCCGCCTGCCTCAGAGACGTACTCATCAAGGCGACCGCCTTTGCCCGAGTGCCGCTTCAGGTACGCACGGTACGCACCGGCACAACGGGCCCTCCGTGCCCTCGCCCTCTCGTTGCCCGAGCCCCCCACCTCACCTGGGCATTATCACTCGCCTGGTAGTCCCCTGCTGCCGGACTGGCCCGCGGGATGATGATACCGCACCGCCAACACCGATAAGAGCCAAACTACCGGTTCTAAAGCCACCAGACGCAGCCGTGGGGCAGGTGCGCGCGGGCCGCGCCTGCCGCACTGGGGTGGCCCGCGCACGATGCGACTTCGGGTGTTGCCCCTCCGCTGCCACCAGCGCGGAGGCCAACATCATGCGGCCTTGTCAGCCCCTCCGCCTCCCCGGAGCGGACCTGTGGCCCGCCTGGGGCGAAGGGAATCAGGGGGCGCGGTTTCCGCGCGGTCGGCCCGGCGGCGATGCCGGGCTGTCTCGCTCGCGGGGGTCCGGGTTACGTTCCTGCGACCGGCTTCTGATAGTAATGTCAGGTCGATGCCCGCGTTCAGCCCGCACGGACAGGTCATGCCCCGGACGGCCCCAGGAATCAGCCCCCCCATAGTTGGGTCGATCTCACCCCATTGTGTCTGCGTTGCTCGCCACGCGGCTCTCGGGCCGACCGGTGGCGCGTCGCCACCGCGTGGAGCCGGGCCTCATCGACTCAACGTCCCCCCAAGCGTCCCGCACACCGGACTATGCCGCATAGCCCCGCGCCTCCCGTGCCTGCACGCGGACCGCCCGTTCGGCGTTGTGCGCAGACCAGCCCTACCGCCTCCACAGTCCCACGGCGTTGGGCAACTGCCGGCTCGGCCGGGGCGTGAGCGAAGCCCCGAGCGCCGCGCGTACGCCCTCCGGCCGGCCTCGCGGGGCGGTGCCCGTGTGAGTCCCCTTCCACTTGAGACCCGCTCTTCGCTTAGGAGAGGGTACTGCTTCGCATACTCCGGACGTATCGGAGATCGGCAGTGTCGTCGTAGTTCCCGGCTTTCATCGCCCGCCCCGGCTACCCCTTACGAGTCAACGGCCCCCCCCGCGTCTGCCTCCGCGGGAACGGAACTTCCGTCGCACATAGAGTCGCGACGAGCCGGACCCGCCCTGATGCGATGTCCGCCCAGGTGCCGCTGCGGGCCGCGCTTCCGCAGTCTCCCGCGTTGTGACGTCACCGGCCAAACTATGCGGAGACAATAGTGGGCCTCCGGCAGAGCACCGCCTATCGCTGCACGGGGGCTTATCATATGAGCTCTCCTTTTGCCTACGGAAGCCCGCGGCTGCTACCGTCCTTCGGGCGGGGCCGACAATGGGTTATCGCGACGTAGTCGTCCCTCTGAATCCGGCTTGCCCGCGAGCAGTTCGCCCACCGCCCCTGAGTGCTGGCCCGCCCCGTAGGAGGATAAGGGTTTGGGAGCGCCGTAAAACCTGCATTGGGCGCAGGGATCGGGGCTCCCGTGCCCTAATAGTCCCTCGGACCAGTGTGTCAATACACCATGGCCTCCTTTGACCGTGGGGCCGTCCGCATGGACCCTCGCCGAGCTTCAAGCGCTTCCGCTCGCACTCCTCACCTAGCGACCACGTCCGCCCCTGGTCCGTCAGGCCGGTTGGCGCCGTTCGTCTGTGCACAGGCCATATTTCGCAACCCTCAGCGAGCTAAGAAACCACCGGTACTGCGCGGGATGCGGTGACGCCACCGCGGTGGACCACCTACCGGATCGCGCGTCATCGGTGGGGGTGACGCTGTCCCCTGAGTCAGTGGGACGAGGTTCGGTCCGGCGCACCAGGTCCCCAGCCGCGGGGGGGTAGTGGAGCCCAGACAAGGCGGAGCGCGCACGCGTCCCCGCTGGCGAGATGTGGGGCGATCGCCATGATCTCCGACCAACGCTAGAGCGAGGCCTCTGGTGGAGCCGCGCGGAGGAGCCGGGACGCGCAAAGGTCGCCACGCATCTGTTGGTCAGGGGCCAGCCCGTTGGAGCGGCATTGCTCGCGTTGGCGACGTCGGAGATGGGCGTGACGACTTCCGTTGTGCCGGTACGGCGCGTGGAGAGAGCGGGCCCCCGGGAGGGTCTTGGGGGGGGAAGAGTGAGGCTGGGGTCGCTGCGCTCGCGTCGTACGGGAGCTTCGCGGGCACGGCCCGGTGTCCCCCGAGCCCCGACCGATCGGGGCCCCCAGAGGGAGATGCGGCTGGGGGCGTTCAGGTTTGAGCGATCACGCGCGAGCGGGCCGGCGGGAAATCCCTAATTCCCTGCGGAGGCGCCTCAGGGGTCTATAGTCGAGGGTTGCGAGGGTGCATGTGTCCGCTGGCGAAAGTGCCCACACGATTGCCCGGACGGTTCCTGGCTCCGCCAGCGGAGAGGGGCTGGAGTGGTCACAGCGGGGGGATGCGTCCGTCGCCGGCGACTGGGGAGTATGCGGGCGGGGCGGGGCGCGAGCGAGAAGCTCTGAACGGCAGCGGCTGCCCCGCCGGAAGGCGTGGCCGTCCGCCATGGTCCGGGGGGCCGGATTTGGGGAGGACCCATCGAGGAGCGCTCGGCGCGACATTCGGCGAATAGGACGGGCGGCTCTGTGGCGTTCGAGGGCACCCCGCTCCGAGGGGGTCCGGCGGGGGGAGGGCCCCGAATGTGGAACCATCGAGAATCGCCCCACGGACGTGTCGTGCGCGGGTACGGCACGCTTAGGCCGCTGGCCCAGGGATTCAGATGTAAGCCCGGGGCACACAGCTGTCTGTCCGCGTGGGTCGGGGTCCGTTTTGAAGGGGAGCGATGGAGGCGGTATAGCAGGCCCTTCGACTGCGTCGCCCTGACCCTGGGCCGCAAGGGGGCGCCGCGTACTCGCCCTTCTCTGGAGTTCGCCCCGGGCGGCGTGTATGTTCAACGGACAAGGCAGCCCAGGCGGAGAGCCCGCCCTGAAGGGCGGGGGCGGCGACCAGGTCCTTCATGCTGCGACGCACGCCCGGCCGCACTAAGTGTTTCCCGGCGGCAATTGTGGCCATTGGTGTGCCAATTACGATGCGAGGAGCGTGTTGGGTGCAGCGCATGCGGCTCGTGCACGCGAGTGATGCAGGGCACACACATTACCGGCGCCGGCCGCGCCGGGAGACTGTTAAACGTTGTAGAACCCTGTCAGTACGAGCGATCAGGCCGCGTGCCTGTGGGGTGGGGTAGCGGTGGCTGTCTTGGGTGTTGTCTCCAGAGCGTGGCGGACCCGGGCTTGACGTCGGCTACCGGACTCGCGGCCCGCGCGCTGGCCCACTCCAGCAGCAAGGTTCGCCGGGAGGGAACGGTTACGGTCTAAGACCCAACCGGCTCCGGGTCCTTGAGCTGAAACTCGGGGTGAAGTCGGCTGAGTGAGGACGTCAGCGCGACGTACGCCGACCCGCGAAATACGTCTGGCACGATAGGACGTTGGTCAGCGCACTCTCTGGCGGATCGGAGATGGATCCGGGGTGCGCGGGTCTGGGTTGCTGATACCATCGGAGCCAAACGGGACTACCCTCGTTTGCGGGGTGTCTGGCGCGGGCGAAATAGTTACCCACGGGGTGGGCGTGGCATCTCGGCACGGACTCATTGCTCGGGTCAAGGGCGCTGTGGGTGCGGTGCGAGTGTCTGGACGGAGCACGAATGGGGCGTTGGAAGAGGCCTGCGGGCGTGCAGAGGCTCAGAGGGCGGTTGTCAGGCCATTGCAACCAGGCAGTCGGTATCGGCATCGAAGCGCGCTACCCGGCGCTCGGTGAGGCTGGGGAGGCGGGTGCTAACATACCTCACCGTCACGCGGAGCGCATGGACTGACTCTCCCCTTTCGAGGCTGGCTCGTAAGCTGCTTGTGATCAGCCAGTGAGGTACCGATTGACTGCGGTGCCGTGGTCTCCGGCACATGCAGGCCCGACTGGAAAGCGGCGGCGCTAGGGCCATACGGCCGTGGAGGCGGCGCCGGCGACTAAGCCGGTCGCCACGCATGGAGCGCGCGGAGAGACTGCACAGGGCGATGCAGGCAGGTGCAACCCCTGCCCACGCAGCGGGCATGGCCGCCGAACCGGGCGGTGGGCGGCGAAACGGCCACCCCGGAGGGAGGTATGACAGAAAGGGGACCTCCGGCTGACAATCCGGCGCGAAGGCCTGCAGGCATTTAGCGGTAGGGCCGGTCGCGTGCTCGAAGTGTAGAGGGATATTCATTGTGAGCCGATCTGCCTAGCTTCTGGTGTACGGGCGTGACGGGCAGTCGGGGAAGACTCGGGGCCTGTCTGAGGAAGTGGGGCCCCGGCCTTCGGCGGGCCTGCGGCCCGCCCTGCACCCTGCGCGGGGCACGGGCCGGGGAGTCCAACCCGGGGCGAGTCATCAACCCGGATCATCAGGTAGGACGGCTTCGCGGAGCTCTGGCGGCTAGGGGGGTGGAAGGCCTGCAAGGCAGGTCACTAGGCCACCTCCGGGACGGAGCGCGGTTTGTTTCGGGAGCCCGGGATCACGGTCCGTGAGCATCAGGGGGCGCAGGTCGGGGCGTAGTCAGAATGGGTGACGAGCCTAGCGGGCGCGTCGGCCTCGTGACTGGTGGTTCCGCCGCAGGACCGTTTCTCGCATCGAGGGTAACCGATAGGCCCCACTCGGCGGTGGCTCAAAAGGAGCCCAGGGGCGCTCGCTATGCGCCCCTATCTTGCGTCTGGGCCCCTCTGGCGAAGTAGGGGCCCGATTGAAGGCCCAGGCACCGGGGAGGAACGTGGTCAGTCACCGGGGACGCGAGGTAACTATCGTGCGCGGTCCCGTGCGGTTGTTCCTACGGGTGTGTTTGCTGCGGCCCAATATCGGGGGGTCTTCTGCAGCGTTCCCTGGTGTGTGTTACAAGCTTCCGCGAGAAACACGTAGTCTCCGCAGGGGTTGGTTCGCACCGGGGGTCCTTCGCCGAATTCGTACTGTCGGGTTGGCCCCGCGTTACGCTTGTCATACGCGCGGGGACCCTGCCACCGCCCATCGCCACCAACTGGGTGGGGGCGGTGCGATAAGTGGCTGCCGATTGCTCTGGAGGGCCGCCGCAGGGCACAAACTTAACGTCCGGGGTTGGACATTTGCATTCGG
>SRX2526935
ATGGGAGGGGGGCTCCCGAGGGCCCGGCTTCCACCCCGGAACGACCCGGCACCACCACGCGTCCGTATATCGCTACGCAGAAACCGAGAGCCACCCGGACCCCTCATGCCGTGCACGAGCCCGGAACGCACCCCGGGTGAACCAAGCCTACGGGCCCGACCCGAAATACCCCTTAACTGTGGGACCTAGGCCAGAGCACGTACAGAGTACCCTTTTTTGGCACCCCAAGCCTGCTCTCCCACCCATGGCCGGGTGCATGTGCACCATCTAGTCCCAACGTACCCTCACACCCTTGCTCGGTGACCGGTCCAAGTCCACTTTTCGAGGGGCCCTGACCAATAGCGGGGCCAACGCACTAAGCCCGTCCGGCCCACGGTACGTCTCCCCCCGGCTGGCGTGGGGATACCCTTACTCGCATCAGCCCAAACTCTCCCCGCAGCCTCTAGCTCTCCCCCGGCAGCAAAAGTAGTGTGCCACCTGAGTGCCCCCCCTGCCCTTGGTGGTCCCTGCGTCGGCTGACGTCCCATGCATAGGAGCGCCCTCGTCAGCCCCGCTAGCCCTTAGGAACCCCCCAAACTAAAATACGAGCGATTGCACCGAGCGACGTCCCGCAGTCGTCCCCGCCGCACCTTCCCGCCCTCCGTTACCCGGTCCGCCTTCAGCCGCCCTTCCCCTGCGTCAAGCCCCCTCTAACCTCTTTCCAACAAACAACCGGCCAAGCCCGGGGGACCTGTCCGCGTATCTCCCCGTCGGCCCCCCGTGCCGCACCCGACCGTCTACACGCGTGACATCGCCTGGCGCCTTGGGCGTTCCTCAATGCTTCGACCTCGTCGCGGGCCGCGGACCATAACCCCTTAAGCCCGCAACTCGTGATCGAGCCGCCAGCCGACCCTCCTGGCGTGCCTCTAGCCGGTATTACGCGGGCCCTTGCGGCCATATTCTCCGGTTCACCGCCCCGTATGATAACTCCCTCTGCCGCACTTGATGTCCGCCCTCGCTCGCGTCCTGCACGCTGGTCACTGGCGCTCGAGTCCAGATCATGCTCGTAGCCCCCGCGGAACGTTGCGCCCGAAGCATTCCGGCACCCCTGGTACCCCTCCCTCCCCAGCCCCCCGATACGGAGCCCAATGCTTCGTTAATGTCGTCGCAACCCGGTTAACACCTCCACACCACTGGGGCGGCCGAAAGCGGCAGTTGTGCTCCTGCCCAGCCATGCGACCGCACAAGACCTCGCGTATCCAAACTTTCCGAGACCCCCAAACTCCATCAACGGCGCCACGCCGAGCTTGGCAACGTCCCCGCCCTTAGATCGCCCCCCCGCCCACGCTCGCCGCGTGTGAACCGGAGATTCCACTACCACAAGGATAGCCCCCCCCCTCTAAGCCCGTCTCGCCGGCGCGTCGCGCTCTCGGGCATGGCAGCTCACGGATTAACAGCCCTGGTAGCGGGAACTCAACTGCCCACCGCCCGCTAAGGCCCCTTCAGGCGCGGTACCCACCCAGTCATCCCGACAGACCACGATGGTCACTCTGCCGCGCCGAACCTGTTGCGCAGCCTAACATCTATCAGCGATAGGCGCAGCCTTTGGACATGATTTCGGGTACTCTCACTCGCCCGCGCGTCACAGTCCCGTGAGGACGCGTCTCACGGAGTGGGGTGCCGGACCGCCCGTAGCGTGGTCGTCAAGTTGCTTTTCGACCCGCGCCCACTGGCGCACCCTCCGCCCACCGGCCCCGCAGCGTCGCGGCACCGCCGCCTGCCTCAGAGACGTACTCACCGAGGCGACCGCCCTTGCCCGAGTGCCGCTTTCCGGACGCACGGTACGCACCGGCACAACGGGCCCTCCGTGCCCTCGCCCTCTCGTTGCCCGAGCCCCCCACCTCACCTGCGCATTATCACTCGCCTGGTAGTCCCCTGCTGCCGGACTGGCTCGCGGGATACTGACACCGCGCCGCCAACACCGATAAGAGTCAAACTACCGGTCCTAAAGCCGCCGGACGCAGCCGTGCGGCAGGTGCGGGTGCGCTGCGCCCGCCGCACTGGGGTGGCCCGCGCACGATGCGACTTCGGGTGTTGCCCCTCCGCTGCCACCAACGCGGAGACCAACATCATGCGGCCTTGTCACCCCCTCCGCCTCCCCGGAGCGGACCTGTGGCCCGCCCGGGGCGGGGGGAATCAGGGGGCGCGGTTTCCGCGCGGTCGGCCCGGCGGTGATGCCGGGCTGTTTCGCTCGCGGGGGTCCGGGTTACGTTCCTGCGACCGGCCACTGATAGTAATGTCAGGCCGATGCCCGCGTCCAGCCCGCACGGACAGGTCATGCCCCGGACGGCCCCAGGAATCAGCCCCCCCATAGTTGGGTCGATCTCACCCCATTGTGCCTGCGTTGCCCGCCACGCGGCTCCCGGGCCGGCCGGTCGCGTGTCGCCACCGCGTGGAGCCGGGCCCCATCGGCTCGGCGTCCCCCCAAGCGTCCCGCACACCGGACTATACCGCATAGCCCCGCGCCTCCCGTGCCTGCATGCGGACCGCCCGTTCGGCGTTGTGCGCGGACCAGCCCTACCGCCTCCACAGTCCCACGGCGTTGGGCAACTGCCGGCTCGGCCGGGGCGTGAGCGAAGCCCCGAGCGCCGCGCGTACGCCCTCCGGCCGACGTCGCGGGGCGGTGCCCGCGTGAGTCCCCTTCCACTTGAGACCCGCTCTTCGCTTAGGAGAGGGTACTGCTTCGCATACTCCGGACGTGTCGGAGATCAGCAGTGTCGTCGTAGTTCCCGGCTTTCATCGCCCGCCCAGGCTACCCTTTTCGAGTCAACGGCCCCCACCGCGTCTGCCTCCGCGAGAACGGAACTTCCATCGCACATAGAGTCGCGACGAGCCGGACCCGCCCTGATGCGGTGTCCCCCCAGGTGCCGCTGCGGGCCGCCCTTCCGCAGTCTCCCGCGTTTTGACGTCACCGGCCAAACTATGCGGAGACAATATTGAGCCTCCCGCAGGGCGCCGCCTATCGCTGCGCGGGGGCTTATCATATGAGCTCTCCTTTTGCCTACGGAAGCCCGCGGGTGCTAGCGCCCCGCGGGCGGGGCCGACAATGGAGTATCGCGACGTAATCGTCCCTCTTAATCCGGCGTGCCGGCGAGCAGTTCGCCCACCGCCCCTGAGTGCTGGTCCACCCCGTAGGGAGATAAGGGTTGGGGAGCGCCGTAAAAGCTGCATTGGGCGCAGAGATCCGAGCTCCTGTGCCCTGATGGTCCCCCGGACCAGTGTGTCAATACACCATGGCCTCCTTTTGCCGTGGGGCCGTCCGCATGGACCCTCGCCAGGCTCCAAGCGCTTCCGCTCGCACTCCTCGCCTAGCGACCGCGTCCGCCCCTGGTCCGTCAGGCCGCCTGGCGCCGTTCGTCTGTGCACGGGCCATATTTCGCAACCCTCAGCGCCACAAGAAACCACCGGTACTTCGCGGGATACGGTGACGCCACCGCGGTGGACCACCTACCGGATCGCGCGTCATCGGTGGGGGTGATGCTGTCCCCTGGGTCAGTGGGACGAGGTTCGGTCCGGAGCACCAGGTCCCCAGTCGCGTGGGGGTAGTGGAGCCCAGGGGGACTTCTAGCAGCACACGTGTTGATTACCGAGATGTGGGGCGATCGCCATGATCTCCGACCAACGCTAGACCGAGGCCTCTGGTGGAGCCGCGCGGGGGAGCCGGGACGCGCAAAGGTCGCCACGCATCTGTTGGTCGGGGGCCAGCCCGTTGGAGCGGCATCGCTCACGTTGGCGGCGTCGGAGGTGGGAGTGACGACTTCCGTTGTGCCGGTGCGGCGCGTGGAGAGAGCGGGCCCCCGGGAGAGGCTTATGGGGGGAAGAGTGAGGATGGGGTCGCTGCGCTTGCGCCGTACGGGAGCTTCGCGGGCACGACCCGGCGTCCCCCAAGCTCCGACCGATCGGGACCCCCAGAGGGAGATGCGGCTTGGGGCGTCAAGGTTCCACCGATGACGCGCGAGCGAGCCGCCGGGAAATCCCTAATTCCCTGCGGAGGCGCCTCGGGGGTCTATGGTCGAGGGCTGCGAGGGTGCATGTGTCCGTTGGCTAGAGTGCCCACACGATTGTCCGGAAGGTTCCTGGCTCCGCCAGCGGAGGGGGGCCGGAGTGGTCACAGCGGGGGGATGCGTTCGTCGCCGGCGACTGGGGAGTATGCGGGCGGAGCGGGGCGCGAGCGAGAAGCTCCGAACGGCAGCGGCTGCCACGCCGGAGGGCGTGGCCGTCCGCCAGGGGCCGGGGGGCCGGATTTAGGGAGGACCCATCGAGGAGCGCTCGGCGCGACATTCGTCGAATAAGACGGGCGGCTCTGTGGCGCTCGAGGGCACCCCGTTCCGAAGGGGTCCGGCGGGGGGAGTGCCCCGAATGTGGAACCATCGCGGATCGCCCCGCGGACGTGTCGTGCGCGGGTACCGCACGCTTAGGCCGCCGGCCCAGGGATTCAGATGTAAGCCCGGGGCACACAGCTGTCTGTCGGCGTGGGTCGGGGTCCGTTTTGGAGGGGAGCGATGGAGGCAGTATGGCAGGCCCTTCGATTGCGTCGCCCTGGCCCTGGGCCGTGAGGGGGTGCCGCGTACTCGCCTTTTTCTGGAGTCCGCCCCGCGCGGCGTGTATGTTCAACGGAGAAGGCAGCCCAGGCGGAGAACTCGCCCGGAAGGGTGGGGGCGGCGACCACGTCCTTCGGGCTGCGACGCACGCCCGGCCGCACTAAGTGTTTCTCGGCGGGAATTGTGGCCATTGGTGTGCCAATTACGATGCGAGGAGCGTGTTGGGTGCGGCGCATGCGACTCGTGCCCGCGAGTGATGCAGGGCACACGCATTACCGGCGCTGGCCGCGCCGGGAGACTGTTACACGTTGTAGAGCCCTGTCAGTACGAGCGATCAGGCCGGGTTCCTGTGGGGTGGGGTAGCGCCGGCCGTTTTGGGTGTGGTCTCCAGAGCGTGGCGGACCCGGGCTTGCCGTCGGCTACCGGGCTCGCTGCCCGCGCGCTGGCCTACTCCAGCAGCAAGGTTCGCCGGGAGGGAACAGTTACGGTCTAAGACCCAACCGGCGCCGGGTCCTTGGGCTGAAACTTGGGGTGAAGTCGGCTGAGTGAGGACGTCAGCGCGACGTACGCCGACCCACGGAATACGTCTGGCACGATAGGGCGTTGACCAGCGCACCCTCTGGCGGATCGGAGATGGATCCGGGGTGCGCGAGTCTGGGTTGCTGATACCATCGGAGCCAAATGGGACTACCCTCGTTTGCGGGGTGTCTGGCGCGGGCGAAATAGTTACCCACGGGGTGGGCGTGGCGTCTCGGCATCGACTCATTGCCCGGGTGACGGGCGCTGTGGGTGCGGTGCGAGTGTCTGGACGGAGCACGAATGGCGCGTTGGAAGAGGCCTGCGGGCGTGCAGAGGCTCAGAAGGCGGTTGTCAGGCCATTGCAACCAGGCAGTCGATATCGGCATCGAAGTGCGATACCCGGTGTCCGGTGAGGATGGGGAGGCGGGTGCTATCGTGCAACACCGGCATGGGGGGTGCATGAACTGACTGTCCCCTTGCGAGGCTGGCTCGTAAGCTGCTTGTGATTAGCCAGTGAGGTACCGATTGACCGCGGTGCCGTGGTCTCCGGCGCATGAGGGCCCGACCGGAAAGCGGCGGCGCTAGGGTCATGTGGCCGTGGAGGCGCCGTCGGGGACTAAACCGGCCGCCACGCGCAGAGCGCGCGGAGAGACTGCACGGTGCGACGCAGGCAGGTGCGACCTCTGCCCACGCAGCGGGCGTAGCCGCCGAACCGGGCGGTAGGCGGCGAAACGGCCACCCCGGAGGGAAGTATTACAGAAAGGGGACCTCCGGCCGACAATCCGGCGCGAAGGCCTGCAGGCATTTAGCGGTAGGGCCGGTCGCGTGCTCGGAGTGTAGGGGGATGTTCATTGTGAGCCGATCTGCCTAGCTCCTGGTGCACGGGCGTGGCGGACAGCCGGGGACGACTCGGGGCCTGTCTGGGGAAGTGGGGCCCCGGCTTCCAGCGGGCCTGCGGCCCGCCCCGCACCCTGCGCGGGGCGCGGGCCGGGGAGTCTAACCCGGGGCGAGTCATCAACCCGTATGATCAGGTAGGACGGCTTCGCGGAGCTTTGGCGGCTAGGGGGGTGGAAGGCCTGCAAGGCAGGTCACCAAGCCACCTCTGGGACGGAGCGCGGTTTGTTTCAGAAGCCCGGGATCACGGTCCGTGAGCACCAGGGGGCGCAGGTCGGGGCGTAGTCAGAATGGGTGACGAGCCTAGCGGGCGCGTCAGCCTCGTGACTGGTGGTTCCGCCGCAGGACCGTCTCTCGCATCGAGGGTAACCGATGGGCCCCACTCAGCGGGGGCCCAAAAGGAGCCCAGGGGCGATCGCTATGCGCCCCTATCCTGCGTCTGGGCACCTCTGGCGAAGTAGGGGCCCGGTTGAAGGCCAAGGCACCGGGGAGAAACATGGTCAGTCACTGGGGACGCGAGGTAACTATCGTGTGCGGTCCCGTGCGAGTGTTCCTACGGGTGTGTTTGTTGCGGCCCAACATCGGCGGTTCTTGTGCGGCATTCCCTGGTGTGTGTCACAAGCTTCCACGAGAACCGCGTACTCCCCGCAGGGGTCGGTTCGCACCGGGGGCCCTTCACCGAATTCATACTGTCGGGTTGACCCCGCGTTACGCTTGTCATACGCGCGGGGACCCTGCCACCGCCCATCGCCACCAACTGGGTGGGGGCGGTGGGATGAGTGGCTGCCGGTTGCAGTGGAGGGCCGCCGCAGAGCAAAAACTTAACGTGCGGGCTTGGACATTTGCGTTCGG
>SRX2526936
ATGGGAGGGGGGCTCCCGAGGGCCCGGCTTCCACCCCGGAACGACCCGGCACCACCACGCGTCCGTATATCACTACGCAGAAACCGAGAGCCACCCGGACCCCTCACGCCGTGCACGCGCCCGGAACGCACCCCGGGTGAACCAAGCCTACGGGCCCGACCCGAAATACCCCTTAACTGTGGGACCTAGGCCAGAGCACGTACAGAGTACCCTTTTTTGGCACGGCGAGCCTGCCCTCCTACCCATGGCCGGGTGCATGTGCACCATCTAGTCCCAACGTACTCTCACACCCTTGCTCGGTGACCGGTCCAAGTCCACTTTTCAACGGGCCCTGACCAATGGCGGGGCCAACGCACTAAGCGCGTCCGGCCCACGGTACCTCTCCCCCCGGCTGGCGTGGGGATACCCTTACCCGCATCAGCCCAAACTCTCCCCGCAGCCTCTAGCTCTCCCCCAGCAGCAAAAGTAGTGTGCCACCTGAGTGCCCCCCCCGCCCTTGGTGGTCCCTGCGTCGGCTGACGTCCCATGCATAGGAGCGCCCTCGTCAGCCCCGCTAGCCCTTAAGGACCCCCCAAACTAAGATACGAGCGATTGCACCGAGCGACGCCCCGCAGTCGGCCTCGCCGCACCTTCCCGCCCTCCGTTACCCGGTCCGCCTTCAGCCGCCCTTCCCCTGCGTCAAGCCCCCTCTAACCCCTTTCCAACAAACAACCAGCCAAGCCCGGGGGACCTGTCCGCGTATCTCCCCGTCGGCCCCCCGTGCCGCACCCGACCGTCTACACGCGTGACGCGCGCTGGCGCCTTGGGCGTTCCTCAATGCTTCGACCTCGTCGCGGGCCGCGGACCATAACCCCTTAAGCCCGCAACTCGCGATCGAGCCGCCAGCCGACCTTCCTGGCGTGCCTCTAGCCGGTATTACGCGGGCCCTTGGGGCCATATTCTCCGGTTCACCGCCCCGTATGATAACTCCCTCTGCCCCACTTGATGTCCGCCCTCGCTCGCGTCCTGCACGCTGGTCACTGGCGCTCGAGTCCAGATCATGCTCGTAGCCCCCGCGGAACGTCGCGCCCGAAGCATTCCGGCACTCCTGGTACCTCTCCCTCCCCAGCCCCCCGATACGGAGCCCAATGCTCCGTTAATGTCGTTACAACCCGGTTAGCACCTCCACACCACTGGGGCGTCCGAAAGCGGCAGCTGTGCTCCTGCCCAGCCATGCGACCGCACAAGACCTCGCGTATCCAAACTTTCCGAGACCCCCAAACTCCATCAACGGCGCCACGCCGAGCTTGGCAACGTCCCCGCCCTCAGATCGCCCCCCCGCTCACGATCGCCGCGTGTGAACCGGAGATTCCACTACCACAAGGATAGCCCCCCCCCTCTAAGCCCGTCTCGCCGGCGCGCCGCGCTCTCGGGCATGGCAGCTCACGGATTAACAGCCCTGGTAGCGGGAACTCAACTGCCCACCGCCCGCTAAGGCCCCTAAAGGCGCGGTACCCACCCCGTCATCCCGACAGACCACGATGGTCACTCTGCCGCGCCGAACCTGTTGCGCAGCCTAACATCTATCAGCGATAGGCGCAGCCTTTGGACATGATTTCGGGTACTCTCACTCGCCCGCGCGTCACAGTCCCGTGAGGACGCGTCTCTCGGAGTGGGGTGCCGGACCGCCCGTAGCGTGGTCGTCAAGTTGCTTTTCGACCCGCGCCCGCTGGCGCACTCTTCGCCCACCGGCCCCGCAGTGTCGCGGCACCGCCGCCTGCCTCAGAGACGTACTCACCGAGGCGACCGCCCTTGCCCGAGTGCCGCTTCAGGTACGCACGGTACGCACCGGCACAACGGGCCCTCCGTGCCCTCGCCCTCTCGTTGCCCGAGCCCCCCACCTCACCTGCGCATTATCACTCGCCTGGTAGTCCCCTGCTGCCGGACTGGCTCGCGGGATACTGACACCGCGCCGCCAACACCGATAAGAGTCAAACTACCGGTCCTAAAGCCGCCGGACGCAGCCGTGCGGCAGGTGCGGGTGCGCTGCGCCCGCCGCACTGGGGTGGCTCGCGCATGATGCGACTTCGGGTGTTGCCCCTCCGCTGCCACCAACGCGGAGACCAACATCATGCGGCCTTGTCACCCCCTCCGCCTCCCCGGAGCGGACCTGTGGCCCGCCCGGGGCGGGGGGAATCAGGGGGCGCGGTTTCCGCGCGGTCGGCCCTGCGGTGATGCCGGGCTGTTTCGCTCGCGGGGGTCCGGGTTACGTTCCTGCGACCGGCCACTGATAGTAATGTCAGGCCGATGCCCGCGTCCAGCCCGCACGGACAGGCCATGCCCCGGACGGCCCCAGGAATCAGCCCCCCCATAGTTGGGTCGATCTCACCCCATTGCGCCTGCGTTGCTCGCCACGCGGCTCCCGGGCCGGCCGGCCGCGTGACGCCACCGCGTGGAGCCGGGCCCCATCGGGTCGGCGTCCCCCCAAGCGTCCCGCACACCGGACTATACCGCATAGCCCCGCGCCTCCCGTGCCTGCATGCGGACCGCCCGTTCGGTGTTGTGCGCGGACCAGCCCTACCGCCTCCACAGTCCCACGGCGTTGGGCAACTGCCGGCTCGGCCGGGGCGTGAGCGAAGCCCCGAGCGCCACGCGTACGCCCTCCGGCCGACGTCGCGGGGCGGTGCCCGTGTGGGTCCCCTTCCACTTGAGACCCGCTCTTCGCTTAGGAGAGGGTACTGCTTCGCCTACCCCGGACGTGTCGGAGATCAGCAGTGTCGTCGTAGTTCCCGGCTTTCATCGCCCGCCCAGGCTACCCTTTACGAGTCAACGGCCCCCACCGCGTCTGCCTCCGCGAGAACGGAACTTCCATCGCACATAGAGTCGCGACGAGCCGGACCCGCCCTGATGCGGTGTCCGCCCAGGTGCCGCTGCGGGCCGCCCTTCCGCAGTCTCCCGCGTTTTGACGTCACCGGCCAAACTATGCGGAGACAGTAGTGAGCCTCCCGCAGGGCGCCGCCTATCGCTGCGCGGGGGCTTATCATATGAGCTCTCCTTTTGCCTACGGAAGCCCGCGGGCGCTAGCGCCCCGCGGGCGGGGCCGACAATGGGGTATCGCGACGTAATCGTCCCTCTTAATCCGGCGTGCCCGCGAGCTGTTCGCCCACCGCCCCTGAGTGCCGGCCCACCCCGTAGGGGGATAAGGGTTGGGGAGCGCCGTACGAGCTGCATTGGGCGCAGAGATCCGAGCTCCTGTGCCCTGATGGTCCCCCGGACCAGTGTGTCACTACACCATGGCCTCCTTTGGCCGTGGGGCCGGCCGCATGGACCCTCGCCGGGCTCCAAGCGCTTCCGCTCGCACTCCTCGCCTAGCGACCACGTCCGCCCCTGGTCCGTCAGGCCGCCTGGCGCCGCTCGTCTGTGCACGGGCCATATTTCGCAACCCTCAGCGCCACAAGAAACCACCGGTACTTCGCGGAATACGGTGACGCCACCGCGGTGGACCACCTACCGGATCGCGCGTCATCGGTGGGGGTGATGCTGTCCCCTGGGTCAGTGGGACGAGGTTCGGTCCGGAGCACCAGGTCCCCAGTCGCGTGGGGGTAGTGGAGCCCAGGGGGACTTCTAGCAGCACACGTCCCCGCTGGCGAGATGTGGGGCGATCGCCATGATCTCCGACCAACGCTAGACCGAGGCCTCTGGTGGAGCCGCGCGGGGGAGCCGGGACGCGCAAAGGTCGCCACGCATCTGTTGGTCGGGGGCCAGCCCGTTGGGGCGGCATCGCTCGCGTTGGCGGCATCGGAGGTGGGAGTGACGACTTCCGTTGTGCCAGTGCGGCGCGTGGAGAGAGCGGGCCCCCGGGAGAGGCTTATGGGGAGAAGAGTGAGGATGGGGTCGCTGCGCTTGCGCCGTACGGGAGCTTCGCGGGCACGACCCGGCGTCCCCCAAGGTCCGACCGATCGGGACCCCCAGAGGGAGACGCGGCTTGGGGCGTCAAGGTTCCACCGATGACGCGCGAGCGAGCCGCCGGAAAATCCCTAATTCCCTGCGGAGGCGCCTCGGGGGTCTATGGTCGAGGGCTGCGAGGGTGCATGTGTCCGTTGGCTAGAGTGCCCACACGATTGTTCGGACGGTTCCTGGCTCCGCCAGCGGAGGGGGGCCGGAGTGGTCACAGCGGGGGGATGCGTTCGTCGCCGGCGACTGGGGAGTATGCGGGCGGAGCCGGGCGCGAGCGAGAAGCTCCGAACGGCAGCGGCTGCCACGCCGGAGGGCGTGGCCGTCCGCCAGGGGCCGGGGGGCCGGATTTAGGGAGGACCCATCGAGGAGCGCTGGGCGCGACATTCGTCGAATAGGACGGGCGGCTCTGTGGCGCTCGAGGGCCCCCCGTTCCGAGGGGGTCCGGCGGGGGGAGGGCCCCGAATGTGGAACCATCGCGGATCGCCCCGCGGACGTGTCGTGCGCGGGTACCGCACGCTTAGGCCGCCGGCCCAGGGATTCAGATGTAAGCCCGGGGCACACAGCTGTCTGTCGGCGTGGGTCGGGGTCCGTTTTGGAGGGGAGCGATGGAGGCGGTATGGCAGGCCCTTCGATTGCGTCGCCCTGGCCCTGGGCCGCGAGGGGGTGCCGCGTACTCGCCTTTTTCTGGAGTTCGCCCCGCGCGGCGTGTATGTTCAACGGAGAAGGCAGCCCAGGCGGAGAACTCGCCGGGAAGGGTGGGGACGCCGACCACGTCCTTCGGGCTGCGACGCACGCCCGGCCGCACTAAGTGTCTCCCGGCGGGAATTGTGGCCATTGGTGTGCCAATTACGATGCGAGGAGCGTGTTGGGTGCGGCGCATGCGACTCGTGCCCGCGAGTGATGCAGGGCACACGCATTACCGGCGCTGGCCGCGCCGGGAGACTGTTAAACGTTGTAGAGCCCTGTCAGTACGAGCGATCAGGCCGCGTTCCTGTGGGGTGGGGTAGCGCCGGCCGTTTTGGGTGTTGTCTCCAGAGCGTGGCGGACCCGGGCTTGCCGTCGGCTACCGGGCTCGCTGCCCGCGCGCTGGCCTACTCCAGCAGCAAGGTTCGCCGGGAGGGAACAGTTACGGTCTAAGACCCAACCGGCGCCGGGTCCTTGGGCTGGGACTTGGGGTGAAGTCGGCTGAGTGAGGACGTCAGAGCGGCGTACGCCGACCCACGGAATACGTCTGGCACGATAGGACGTTGACCAGCGCACCTTCTGGCGGATCGGAGATGGATCCGGGGTGCGCGGGTCTAGGTTGCTGATACCATCAGAGCCAATTGGGACTACCCTCGTTTGCGGGGTGTCTGGCGCGGGCGAAATAGTTACCCACGGGGTGGGCGTGGCGTCTCGGCATCGACTCATTGCCCGGGTGACGGGCGCTGTGGGTGCGGTGCGAGTGCCTGGACGGAGCACGAATGGCGCGTTGGAAGAGGCCTGCGGGCGTGCAGAGGCTCAGAAGGCGGTTGTCAGGCCATTGCAACCAGGCAGTCGATATCGGCATCAAAGCGCGATACCCGGTGTCCGGTGAGGATGAGGAGGCGGATGCTATCGTGCCACACCGGCATGCGGGGTGCATGAACTGCCTCTCCCCTTGCGACGCTGGCTCGTAAGCTGCTTGTGATTAGCCAGTGGGGTACCGATTAACCGGGGTGCCGTGGTCTCCGGCGCATGAGGGCCCGACCGGAAAGCGGCGGCGCTAGGGTCATGTGGCCGTGGAGGCGGCGCCGGGGACTAAGCCGGCCGCCACGGGCAGAGCGCGCGGAGAGACTGCACGGGGCGACGCAGGCGGGTGCGACCTCTGCCCACGCAGCGGGCGTAGCCGCCGAACCGGGCGGTGGGCGGCGAAACGGCCACCCCGGAGGGAAGTATTACAGAAAGGGGACCTCCGGCCGACAATCCGGCGCGAAGGCCTGCAGGCATTTAGCGGTAGGGCCGGTCGCGTGCTCGGAGTGGGGGGGGATGTTCGGTGTGAGCCGATCTGCCTAGCTCCTGGTGCACGGGCGTGGCGGGCAGCCGGGGACGACTCGGGGCCTGTCTGGGGAAGTGGGGCCCCGGCTTCCGGCGGGCCTGCGGCCCGCCCTGCACCCTGGGCGGGGCGCGGGCCGGAGAGTCCAACCCGGGGCGAGTCATCAACCCGGATCATCAGGTAGGACGGCTTCGCGGAGCTTTGGCGGCTAGGGGGGTGGAAGGCCTGCAAGGCCGGTCACCAAGCCACCTCTGGGACGGAGCGCGGTCTGTTTCAGGAGCCCGGGATCACGGTCCGTGAGCACCAGGGGGCGCAGGTCGGGGCGTAGTCAGAATGGGCGACGAGCCTAGCGGGCGCGTCAGCCTCGTGACTGGTGGTTCCGCCGCAGGACCGTCTCTCGCATCGAGGGTAACCGATGGGCCCCACTCGGCGGGGGCCCAAAAGGAGCCCAGGGACGATCGCTATGCGCCCCTATCCTGCGTCTGGGCACCTCTGGCGGAGTGGGGGCCCGGTTGAAGGCCAAGGCACCGGGGAGGAACATGGTCAGTCACTGGGGACGCGGGGTAACTATCGTGTGCGGTCCCGTGCGAGTATTCCTACGGGTGTGTTTGCTGCGGCCCAACATCGGGGGTTCTTGTGCGGCGTTCCCTGGTGTGTGTCACAAGCTTCCACGAGAACCGCGTAGTCCCCGCAGGGGTTGGTTCGCACCGGGGGCCCTTCGCCGAATTCATACTGTCGGGTTGACCCCGCGTTACGCTTGTCATACGCGCGGGGACCCTGCCACCGCCCATCGCCACCAACTGGGTGGGGGCGGTGGGATGAGTGGCTGCCGGTTGCTCTGGAGGGCCGCCGCAGGGCAAAAACTGAACGTGCGGGGTTGGACATTTGCGTTCGG
>SRX2526937
ATGGGAGGGGGGCCTCCGAGGGCCTGGCTTCCACCCCGGAACGACCCGGCACCACCACGCGTCTGCATATCGCTACGCAGGAACCAAGAACCGCCCGGACCATTCACGCCGTGCACGAGCCCGGAACGCACCCCCGATGAACCAAAGCTACGGGCCCGACTCGGAATACCCCTTAACTGTGGAACCTAGGCCAGGGCAAGTACAGAGTACCCTTTTTTGGCACGGCAAGCCTGCCCTCCCACCCATGGCCGGGTGCATGTGCACCATCTAGTCCCAACGTACCCTCACACCCTTGCTCGGTGACCGGTCCAAGTCCACTTTTCAGCGGGCCCTGACCAATGGCGGAGCCAACGCGCTAAGCGCATCCGGCCCACGGTACGTCGCCCCCCGGCTGGCATGGGGATACCCTTACCCGCATCAGCCCAAACTCTCGCCGCAGCCTCTAGCTCTCCCCCAGCAGCAAAATCAGTGTGCCATCTGAGTGCCCCCCCTGCCCTTGGTGGTCCCTGCGTCGGCTGACGACTCCTGCATAGGAGCGCCCTCGTCAGCCCCGCTAGCCCTTAGGAACCCCTCAAACTAAGATACGAGCGATTGCACCGAGCGACGCCCCACAGTCGTCCCCGCCGCACCTTCCCGCCCTCCGTTACCCGGTCCGCTTTGAGCCGCCCTTCACCTGCGTCAAGCCCCCTCTAACCCCTTTCCAACAAACAACCGGCCAAGCCCGGCGGACCCGTCCGCGTATTTCCCCGTCGGCCCCCCGTGCCGCACCCGACCATCTCCACGCGTGCCATCGCCTGGCGCCTTGGGCGTGCCTCAATGCTTCGACCTCGTCGTGGGCCGCGGACCATAACCCTTTAAGCCCGCAACTCGTGATCGAGCCGCCAGTTGACTTTCCTAGCGTGCCTCTAGCCAGTATTACGGGGGCCCTTGCGGCCATATTCTCCGGTTCACCGTCCCGTATGATAACTCCCTCTGCCCCACTTGATGTCCGCCCCCGTCCACGTCCTGCACGCCGGTCACTGGCGCTCGAGTCCAGATCATGCTCGTAGTCCCCGCGGACCGTCGCGCCCGAAGCATTCCGGCACCCCTGGTACCCCCCCCCCCCCAGCCTCCCGATACGGAGCCCAATGCTCGATTAATGTCGTTACAATCCGGTTAACACCTCCACACCGCGGGGACGTCCGAGAGCGGCAGTTGTGCTCCTGCCCAGCCATGCGACCGCACAAGACCTCGCGCATCCAAACCTTCCGAGACCCCCAAACTTCATCAACGGCGCCACGCCGAGCTTGGCAACGTCCCCTCCCTCCCATCGCCCCCCCGCTCACGCTCGCCACGTGTGAACCGGAGATTCCACTACCACAAGGATAGCCCCCCCCCTCTAAGCCCGTCTTGCCGGTGCGCCGCGCTCTCGGGCATGGCAGCTCACGGATTAGCAGCCCTGGTACCGGGAGCTCAAGCGCCCATCGCCCGCCAAGGCCCCTAAGGACGCGGTACCCACCCCGTCATCCCGATAGGCCACGAGGGTTAATCCGCCGCGCCGAACCTGTTGCGCAGCCTAACATCTATCAGCGATAGGTGCAGCCTTTGGGCACGATTTCGGGTACTCTCACTCGCCCGCGCGTCACAGTCCCGTGAGGACGCGTCTCTCGGAGTGGGTTGCCGGACCGCCCGTAGCGTGGCCGTCAAGTTGCTTTTCGACCCGCGCCCACTGGCGCACCCTTCGCCCACCGGCCCCGCAGCGTCGCGGCACCGCCGCCTGCCTCAGAGACGTACTCATCAAGGCGACCGCCTTTGCCCGAGTGCCGCTTCAGGTACGCACGGTACGCACCGGCACAACGGGCCCTCCGTGCCCTCGCCCTCTCGTTGCCCGAGCCCCCCACCTCACCTGGGCATTATCACTCGCCTGGTAGTCCCCTGCTGCCGGACTGGCCCGCGGGATGATGATACCGCACCGCCAACACCGATAAGAGCCAAACTACCGGTTCTAAAGCCGCCAGACGCAGCCGTGGGGCAGGTGCGCGCGGGCCGCGCCTGCCGCACTGGGGTGGCCCGCGCACGATGCGACTTCGGGTGTTGCCCCTCCGCTGCCCCCAGCGCGGAGGCCAACATCATGCGGCCTTGTCAGCCCCTCCGCCTCCCCGGAGCGGACCTGTGGCCCGCCTGGGGCGAAGGGAATCAGGGGGCGCGGTTTCCGCGCGGTCGGCCCGGCGGCGATGCCGGGCTGTCTCGCTCGCGGGGGTCCGGGTTACGTTCCTGCGACCGGCTTCTGATAGTCTTGTCAGGTCGATGCCCGCGTTCAGCCCGCACGGACAGGTCGTGCCCCGGACGGCCCCAGGAATCAGCCCCCCCATAGTTGGGTCGATCTCACCCCATTGTGTCTGCGTTGCTCGCCACGCGGCTCTCGGGCCGACCGGTGGCGCGTCGCCACCGCGTGGAGCTGGGCCTCATCGACTCAGCGTCCCCCCAAGCGTCCCGCACACCGGACTATGCCGCATAGCCCCGCGCCTCCCGTGCCTGCACGCGGACCGCCCGTTCGGCGTTGTGCGCAGACCAGCCCTACCGCCTCCACAGTCCCACGGCGTTGGGCAACTGCCGGCTCGGCCGGGGCGTGAGCGAAGCCCCGAGCGCCGCGCGTACGCCCTCCGGCCGGCCTCGCGGGGCGGTGCCCGTGTGAGTCCCCTTCCACTTGAGACCCGCTCTTCGCTTAGGAGAGGGTACTGCTTCGCATACTCCGGACGTATCGGAGATCGGCAGTGTCGTCGTAGTTCCCGGCTTTCATCGCCCGCCCCGGCTACCCCTTACGAGTCAACGGCCCCCCCCGCGTCTGCCTCCGCGGGAACGGAACTTCCGTCGCACATAGAGTCGCGACGAGCCGGACCCGCCCTGATGCGATGTCCGCCCAGGTCCCGCTGCGGGCCGCGCTTCCGCAGTCTCCCGCGTTGTGACGTCACCGGCCAAACTATGCGGAGACAATAGTGGGCCTCCGGCAGAGCACCGCCTATCGCTGCACGGGGGCTTATCATATGAGCTCTCCTTTTGCCTACGGAAGCCCGCGGCTGCTACCGCCCTTCGGGCGGGGCCGACAATGGGTTATCGCGACGTAGTCGTCCCTCTGAATCCGGCTTGCCCGCGAGCAGTTCGCCCACCGCCCCTGAGTGCTGGCCCACCCCGTAGGAGGATAAGGGTTTGGGAGCGCCGTAAAACCTGCATTGGGCGCAGGGATCCGGGCTCCCGTGCTCTAATAGTCCCTCGGACCAGTGTGTCACTACGCCATGGCCTCCTTTTGCCGTGAGGCCGTCCGCATGGATCCTCGCCGAGCTTCAAGCGCTTCCGCTCGCACTCCTCACCTAGCGACCACGTCCGCCCCTGGTCCGTCAGGCCGGTTGGCGCCGTTCGTCTGTGCACGGGCCATATTTCGCAACCCTCAGCGAGCTAAGAAACCACCCGTACTGCGCGGGATGCGGTGACGCCACCGCGGTGGACCACCTACCGGATCGCGCGTCAGCCGTGGGGGTGACGCTGTCCCCTGAGTCAGTGGGACGAGGTTCGGTCCGGCGCACCAGGTCCCCAGTCGCGTGGGGGTAGTGGAGCCCAGACAAGGCGGAGCGCGCACGCGTCCCCGCTGGCGAGATGTGGGGCGATCGCCATGATCTCCGACCAACGCTAGACCGAGGCCTCTGGTGGAGCCGCGCGGAGGAGCCGGGACGCGCAAAGGTCGCCACGCATCTGTTGGTCAGGGGCCAGCCCGTTGGAGCGGCATTGCTCGCGTTGGCGACGTCGGAGGTGGGCGTGACGACTTCCGTTGTGCCGGTACGGCGCGTGGAGAGAGCGGGCCCCCGGGAGGGGCTTGTGGGGGGAAGAGTGAGGCTGGGGTCGCTGCGCTCGCGTCGTACGGGAGCTTCGCGGGCACGGCCTGGTGTCCCCCGAGCCCCGACCGATCGGGGCCCCCAGAGGGAGATGCGGCTGGGGGCGTTCAGGTTTGAGCGATCACGCGCGAGCGGGCCGGCGGGAAATCCCTAATTCCCTGCGGAGGCGCCTCAGGGGTCTATAGTCGAGGGTTGCGAGGGTGCATGTGTTCGCTGGCTAAAGTGCCCACACGATTGTCCGGACGGTTCCTGGCTCCGCCAGCGGAGAGGGTCTGGAGTGGTCACAGCGGGGGGATGCGTTCGTCGCCGGCGACTGGGGAGTATGCGGGCGGGGCGGGGCGCGAGCGAGAAGCTCTGAACGGCAGCGGCTGCCCCGCCGGAAGGCGCGGCCGTCCGCCATGGTCCGGGGGGCCGGATTTGGGGAGGACCCATCGAGGAGCGCTGGGCGCGACATTCGGCGAATAGGACGGGCGGCTCTGTGGCGTTAGAGGGCACCCCGCTCCGAGGGGGTCCGGCGGGGGGAGGGCCCCGAATGTGGAACCATCGAGAATCGCCCCACGGACGTGTCGTGCGCGGGTACGGCACGCTTAGGCCGCTGGCCCAGGGATTCAGATGTAAGCCCGGGGCACACAGCTGTCTGTCGGCGTGGGTCGGGGTCCGTTTTGGAGGGGAGCGATGGAGGCGGTATAGCAGGCCCTCCGACTGCGTCGCCGTGACCGTGGGCCGCAAGGGGGCGCCGCGTACTCGCCCTTCTCTGGAGTTCGCCCCGGGCGGCGTGTATGTTCAACGGACAAGGCAGCCCAGGCGGAGAGCCCGCCCTGAAGGGCGGGGGCGCCGACCAGGTCCTTCATGCTGCGACGCACGCCCGGCCGCACTAAGTGTTTCCCGGCGGCAATTGTGGCCATTGGTGTGCCAATTACGATGCGAGGAGCGTGTTGGGTGCAGCGCATGCGGCTCGTGCAGGCGAGTGATGCAGGGCACACACATTACCGGCGCCGGCCGCGCCGGGAGACTGTTAAACGTTGTAGAACCCTGTCAGTACGAGCGATCAGGCCGCGTGCCTGTGGGGTGGGGTAGCGGTGGCTGTCTTGGGTGTTGTCTCCAGAGCGTGGCGGACCCGGGCTTGACGTCGGCTACCGGACTCGCGGCCCGCGCGCTGACCCACTCCAGCAGCAAGGTTCGCCGGGAGGGAACGGTTACGGTCTAAGACCCAACCGGCTCCGGGTCCTTGAGCTGAAACTCGGGGTGAAGTCGGCTGAGTGAGGACGTCAGCGCGACGTACGCCGACCCGCGGAATACGTCTGGCACGATAGGACGTTGGTCAGCGCACTCTCTGGCGGATCGGAGATGGATCCGGGGTGCGCGGGTCTGGGTTGCTGATACCATCGGAGCCAAACGGGACTACCCTCGTTTGCGGGGTGTCTGGCGCGGGCGAAATAGTTACCCACGGGGTGGGCGTGGCATCTCGGCACGGACTCATTGCCCGGGTGACGGGCGCTGTGGGTGCGGTGCGAGTGTCTGGACGGAGCACGAATGGGGCGTTGGAAGAGGCCTGCGGGCGTGCACAGGCTCAGAGGGCGGTTGTCAGGCCATTGCAACCAGGCAGTCGGTATCGGTATCGAAGCGCGCTACCCGGCGCTCGGTGAGGCTGGGGAGGCGGGTGCTAACATACCTCACCGTCACGCGGAGCGCATGGACTGACTGTCCCCTTTCGAGGCTGGCTCGTAAGCTGCTTGTGATCAGCCAGTGAGGTACCGATTGACTGCGGTGCTGTGGTCTCCGGCACATGCAGGCCCGACTGGAAAGCGGCGGCGCTAGGGCCATATGGCCGTGGAGGCGGCGCCGGCGACTAAGCCGGTCGCCACGCATGGAGCGCGCGGAGAGACTGCACGGGGCGATGCAGGCAGGTGCAACCCCTGCCCACGCAGCGGGCATGGCCGCCGAACCGGGCGGTGGGCGGCGAAACGGCCACCCCGGAGGGAGGTATGACAGAAAGGGGACCTCCGGCTGACAATCCGGCGCGAAGGCCTGCAGGCATTTAGCGGTGGGGCCGGTCGCGTGCTCGAAGTGTAGGGGGATATTCATTGTGAGCCGATCTGCCTAGCTTCTGGTGTACGGGCGTGGCGGGCAGTCGGGGAAGACTCGGGGCCTGTCTGAGGAAGTGGGGCCCCGGCCTTCGGCGGGCCTGCGGCCCGCCCTGCACCCTGCGCGGGGCACGGACCGGGGAGTCCAACCCGGGGCGAGTCATCAACCCGGATCATCAGGTAGGACGGCTTTGCGGAGCTCTGGCGGCTAGGGGGGTGGAAGGCCTGCAAGGCAGGTCACTAGGCCACCTCCGGGACGGAGCGCGGTTTGCTTCGGGAGCCCGGGATCACGGTCCGTGAGCATCAGGGGGCGCAGGTCGGGGCGTAGTCAGAATGGGTGACAAGCCTAGCGGGCGCGTCGGCCTCGTGACTGGTGGTTCCGCCGCAGGACCGTTTCTCGCATCGAGGGTAACCGATAGGCCCCACTCGGCGGTGGCTCAAAAGGAGCCCAGGGGCGCTCGCTATGCGCCCCTATCTTGCGTCTGGGCCCCTCTGGCGAAGTAGGGGCCCGGTTGAAGGCCCAGGCACCGGGGAGGAACGTGGTCAGTCACCGGGGACACGAGGTAACTATCGTGCGCGGTCCCGTGCGGTTGTTCCTACGGGTGTGTTTGCTGCGGCCCAATATCGGCGGGCCTTCTGCAGCGTTCCCTGGTGTGTGTTACAAGCTTCCGCGAGAAACACGTAGTCTCCGCAGGGGTTGGTTCGCACCGGGGGTCCTTCGCCGAATTCGTACTGTCGGGTTGGCCCCGCGTTACGCTTGTCATACGCGCGGGAACCCTGCCACCGCCCATCGCCACCAACTGGGTGGGGGCGGTGGGATAAGTGGCTGCCGATTGCTCTGGAGGGCCGCCGCAGGGCACAAACTTAACGTGCGGGGTTGGACATTTGCATTCGG
>SRX2526938
ATGGGAGGGGGGCTCCCGAGGGCCCGGCTTCCACCCCGGAACGACCCGGCACCACCACGCGTCCGTATATCGCTACGCAGAAACCGAGAGCCACCCGGACCCCTCACGCCGGGCACGCGCCCGGAACGCACCCCGGGTGAACCAAGCCGACGAGCCCGACCCGAACTACCCCTTAACTCTGGGACCTAGGCCAGAGCACGTACAGAGTACCCTTTTTTGGCACGGCGAGCCTGCCCTCCCACCCACGGCCGGGTGCAGGTGCACCATCTAGTCCCAACGTACCCTCACACCCTTGCTCGGTGACCGGTCCAAGTCCACTTTTCAACGGGCCCTGACCAATGGCGGGGCCGACGCACTGAGCGCGTCCGGCCCACGGTACGTCTCCCCCCGGCTGGCGTGGGGATACCCTTACCCTCATCAGCCCAAACTCTCCCCGCAGCCTCTAGCTCTCCCCCAGCAGCAAAAGTAGTGTGCCACCTGAGTGCCCTCCCTGCCCTTGGTGGTGCCTGCGTCGGCTGACGTCCCATGCATAGGAGCGCCCTCGTCAGCCCCGCTAGCCCTTAGGAACCCCCCAAACTAAGATACGAGCGATTGCACCGAGCGACGCCCCGCAGTCGTCCCCGCCGCACCTTCCCGCCCTCCGTTACCCGGTCCGCCCTCAGCCGCCCTTCCCCTGCGTCAAGCCCCCTCTAACCCCTTTCCAACAAACAACCGGCCAAGCCCGGGGGACCTGTCCGCGTATCTCCCCGTCGGCCCCCCGTGCCGCACCCGACTGTCTACACGCGTGACATCGCCTGGCGCCTTAGGCGTTCCTCAATGCTTCGGCCTCGTCGCGGGCCGCGGACCGTAACCCCTTAAGCCCGCAACTCGTGATCGAGCCGCCAGCCGACCTTCCTGGCGTGCCTCTAGCCGGTATTACGCGGGCCCTTGGGGCCATATTCTCCGGTTCACCGCCCCGTATGATAACTCCCTCTGCCCCACTTGATGTCCGCCCTCGCTCGCGTCCTGCACGCTGGTCACTGGCGCTCGAGTCCAGATCATGCTCGTAGCCCCCGCGGAACGTCGCGCCCGAAGCATTCCGGCACCCCTGGTACCCCTCCTTCCCCAGCCCCCCGATACGGAGCCCAATGCTCCGTTAATGTCGTTACAACCCGGTTAACACCTCCACACCACTGGGGCGTCCGAAAGCGGCAGTTGTGCTCCTGCCCAGCCATGCGACCGCACAAGACCTCGCGTATCCAAACTTTCCGAGACCCCTAAACTCCAGCAACGGCGCCACGCCGAGCTTGGCAACGTCCCCGCCCTCAGATCGCCCCCCCGCTCACGCTCGCCGCGTGTGAACCGGAGATTCCACTACCACAAGGATAGCCCCCCCCCTCTAAGCCCGTCTCGCCGGCGCGCCGCGCTCTCGGGCATGGCAGCTCACGGATTAACAGCCCTGGTAGCGGGAACTCAACTGCCCACCGCCCGCTAAGGCCCCTAAAGGCGCGGTACCCACCCCGTCATCCCGACAGACCACGATGGTCACTCTGCCGCGCCGAACCTGTTGCGCAGCCTAACATCTATCAGCGATAGGCGCAGCCTTTGGACATGATTTCGGGTACTCTCACTCGCCCGCGCGTCACAGTCCCGTGAGGACGCGTCTCTCGGAGTGGGGTGCCGGACCGCCCGTAGCGTGGTCGTCAAGTTGCTTTTCGACCCGCGCCCACTGGCGCACCCTTCGCCCACCGGCCCCGCAGCGTCGCGGCACCGCCGCCTGCCTCAGAGACGTACTCACCGAGGCGACCGCCCTTGCCCGAGTGCCGTTTCAGGTACGCACGGTACGCACCGGCACGACGGGCCCTCCGTGCCCTCGCCCTCTCGTTGCCCGAGCCCCCCACCTCACCTGCGCATTACCACTCGCCTGGTAGTCCCCTGCTGCCGGACTGGCTCGCGGGATACTGACACCGCGCCGCCAACACCGATAAGAGTCAAACTACCGGTCCTAAAGCCGCCGGACGCAGCCGTGCGGCAGGTGCGGGTGCGCTGCGCCCGCCGCACTGGGGTGGCCCGCGCACGATGCGACGGTACAGCCCATTGTACCGCTGCCACCAACGCGGAGACCAACATCATGCGGCCTTGTCACCCCCTCCGCCTCCCCGGAGCGGACCTGTGGCCCGCCTGGGGCGGGGGGAATCAGGGGGCGCGGTTTCCGCGCGGTCGGCCCGGCGGTGATGCCGGGCTGTTTCGCTCGCGGGGGTCCGGGTTACGTTCCTGCGACCGGCCACTGATAGTAATGTCAGGCCGATGCCCGCGTCCAGCCCGCACGGACAGGTCATGCCCCGGACGGCCCCAGGAATCAGCCCCCCCATAGTTGGGTCGATCTCACCCCATTGTGCGTGCGTTGCTCGCCACGCGGCTCCTGCGCCGGCCGTCCGCGTGTCGCGACCGCGTGGAGCCGGGCCCCATCGGCTCGGCGTCCCCCCAAGCCTCCCGCACACCGGACTATACCGCATAGCCCCGCGCCTCCCGTGCCTGCATGCGGACCGCCCGTTCGGCGTTGTGCGCGGACCAGCCCTACCGCCTCCACAGTCCCACGGCGTTGGGCAACTGCCGGCTCGGCCGGGGCGTGAGCGAAGCCCCGAGCGCCGCGCGTACGCCCTCTGGCCGACGTCGCGGGGCGGTGCCCGTGTGGGTCCCCTTCCACTTGAGACCCGCTCTTCGCTTAGGAGAGGGTACTGCTTCGCATACCCCGGACGTGTCGGAGATCAGCAGTGTCGTCGTAGTTCCCGGCTTTCATCGCCCGCCCAGGCTACCCTTTACGAGTCAACGGCCCCCACCACGTCTGCCTCCGCGAGAACGGAACTTCCATCGCACATAGAGTCGCGACGAGCCGGACCCCCCCTGATGTGGTGTCCGCCCAGGTGCCGCTGCGGGCCGCCCTTCCGCAGTCTCCCGCGTTTTGACGTCACCGGCCAAACTATGCGGAGACAATAGTGAGCCTCCCGCAGGGCGCCGCCTATCGCTACGCGGGGGCTTATCATATGAGCTCCCCTTTTGCCTACGGAAGCCCGCGGGTGCTAGCGCCCCGCGGGCGGGGCCGACAATGGGGTATCGCGACGTAATCGTCCCTCTTGATCCGGCGTGCCCGCGAGCAGTTCGCCCACCGCCCCTGAGTGCTGGCCCACCCCGTAGGGGGATAAGGGTTGGGGAGCGCCGTAAAAGCTGCATTGGGCGCAGAGATCCGAGCTCCTGTGCCCTGATGGTCCCCCGGACCAGTGTGTCACTACACCATGGCCTCCTTTGGCCGTGGGGCCGTCCGCATGGACCCTCGCCGGGCTCCAAGCGCTTCCGCTCGCACTCCTCGCCTAGCGACCACGCCCGCCCCTGGTCCGTCAGGCCGCCCGGCGCCGTTCGTCTGTGCACGGGCCATATTTCGCAACCCTCAGCGCCACAAACCACCCAAGGTACTTCGCGGGATACGGTGACGCCACCGCGGTGGACCACCTACCGGATCGCGCGTCATCGGTAGGGGTGATGCTGTCCCCTGGGTCAGTGGGACGAGGTTCGGTCCGGAGCACCAGGTCCCCAGTCGCGTGGGGGTAGTAGAGCCCAGGGGGACTTCTAGCAGCACACGTCCCCGCGGGGGAGATGTGGGGCGATCGCCATGATCTCCGACCAACGCTAGACCGAGGCCTCTGGTGGAGCCGCGCGGGGGAGCCGGGACGCGCAAAGGTCGCCAGGCATCTGTTGGTCGGGGGCCAGCCCGTTGGAGCGGCATCGCTCGCGTTGGCGGCGTGGGAGGTGGGAGTGACGACTTCCGTTGTGCCGGTGCGGCGCGTGGAGAGAGCGGGCCCCCGGGAGAGGCTTATGGGGGGAAGAGTGAGGATGGGGTTGCTGCGCTTGCGCCGTACGGGAGCTTCGCGGGCACGACCCGGCGTCCCCCAAGCTCCGACCGATCGGGACCCCCAGAGGGAGATGCGGCTTGGGGCGTCAAGGTTCCACCGATGACGCGCGAGCGAGCCGCCGGGAAATCCCTAATTCCCTGCGGAGGCGCCTCGGGGGTTTATGGTCGAGGGCTGCGAGGGTGCATATGTCCGTTGGCTAGAGCGCCCACACGATTGTTCGGACGGTTCCTGGCTCCGCCAGCGGAGGGGGGCCGGAGTGGTCACAGCGGGGGGATGCGTTCGTCGCCGGCGACTGGGGAGTATGCGGGCGGAGCGGGGCGCGAGCGAGAAGCTCCGAACGGCAGCGGCTGCCACGCCGGAGGGCGTGGCCGTCCGCCAGGGGCCGGGGGGCCGGATTTAGGGAGGACCCATCGAGGAGCGCTGGGCGCGACATTCGTCGAATGGGACGGGCGGCTCTGTCGCGCTCGAGGGCCCCCCGTTCCGAGGGGGTCCGGCGGGGGAAGGGCCCCGAATGTGGAACCATCGCGGATCGCCCCGCGGACGTGTCGTGCGCGGGTACCGCACGCTTAGGCCGCCGGCCCAGGGATTCAGATGTAAGCCCGGGGCACACAGCTGTCTGTCGGCGTGGGTCGGGGTCCGTTTTGGAGGGGAGCGATGGAGGCGGTATGGCAGGCCCTTCGATTGCGTCGCCCTGGCCCTGGGCCGCGAGGGGGTGCCGCGTACTCGCCTTTTTCTGGAGTTCGCCCCGCGCGGCGTGTAGGTTCAACGGAGAAGGCAGCCCAGGCGGAGAACTCGCCCGGAAGGGTGGGGGCGCCGACCACGTCCTTCGGGCTGTGACGCACGCCCGGCCGCACTAAGTGTCTCCCGGCGGGAATTGTGACCATTGGTGTGCCAATTACGATGCGAGGAGCGTGTTGAGTGCGGCGCATGCGATTCGTGCCCGCGAGTGATGCAGGGCACACGCATTACCGGCGCTGGCCGCGCCGGGAGACTGTTAAACGTTGTAGAGCCCTGTCAGTACGAGCGATCAGGCCGCGTTCCTGTGGGATGGGGTAGCGCCGGCCGCTTTGGGTGTTGTCTCCAGAGCGTGGCGGACCCGGGCTTGCCGTCGGCTACCGGGCTCGCTGCCCGCGCGCTGGCCTACTCCAGCAGCAAGGTTCGCCGGGAGGGAACAGTTACGGTCTAAGACCCAACCGGCGCCGGGTCCTTGGGCTGGGACTTGGGGTGAAGTCGGCTGAGTGAGGACGTCAGAGCGACGTACGCCGACCCACGGAATACGTCTGGCACGATAGGACGTTGACCAGCGCACCTTCTGGCGGGTCGGAGATGGATCCGGGGTGCGCGGGTCTGGGTTGCTGATACCATCGGAGCCAATTGGGACTACCCTCGTTTGCGGGGTGTCTGGCGCGGGCGAAATAGTTACCCACGGGGTGGGCGTGGCGTCTCGGCATCGACTCATTGCCCGGGTGACGGGCGCTGTGGGTGCGGTGCGAGTGTCTGGACGGAGCACGAATGGCGCGTTGGAAGAGGCCTGCGGGCGTGCAGAGGCTCAGAAGGCGGTTGTCAGGCCATTGCAACCAGGCAGTCGATATCGGCATCGAAGCGCGATACCCGGTGTCCGGTGAGGATGGGGAGGCGGGTGCTATCGTGCCACACCGGCATGCGGGGTGCATGAACTGCCTCTCCCCTTGCGAGGCTGGCTCGTAAGCTGCTTGTGATTAGCCACCGGGGTACCGATTAACCGGGGTGCCGTGGTCTCCAGCGCATGAGGGCCCGACCGGAAAGCGGCGGCGCTAGGGTCATGTGGCCGTGGAGGCGGCGCCGGGGACTAAGCCGGCCGCCACGCGCAGAGCGCGCGGAGAGACTGCACGGGGCGACGCAGGCAGGTGCGACCTCTGCCCACGCAGCGGGCGTAGCCGCCGAACCGGGCGGTGGGCGGCGAAACGGCCACCCCGGAGGGAAGTATTACAGAAAGGGGACCTCCGGCCGACAATCCGGCGCGAAGGCCTGCAGGCATTTAGCGGTAGGGCCGGTCGCGTGCTCGGAGTGGGGGGGGATGTTCATTGTGAGCCGATCTGCTTAGCTCCTGGTGCCCGGGCGTGGCGGGCAGCCGGGGACGACTCGGGGCCTGTCTGGGGAAGTGGGGCCCCGGCTTCCGGCGGGCCTGCGGCCCGCCCTGCACCCTGCGCGGGGCGCGGGCCGGGGAGTCCAACCCGGGGCGAGTCATCAACCCGGATCATCAGGTAGGACGGCTTCGCGGAGCTTTGGCGGCTAGGGGGGTGGAAGGCCTGCAAGGCAGGTCACCAAGCCACCTCTGGGACGGAGCGCGGTTTGTTTCAGGAGCCCGGGATCACGGTCCGTGAGCACCAGGGGGCGCAGGTCGGGGCGTAGTCAGAATGGGTGACGAGCCTAGCGGGCGCGTCAGCCTCGTGACTGGTGGTTCCGCCGGAGGACCGTCTCTCGCATCGAGGGTAACCGATGGGCCCCACTCGGCGGGGACCCAGAAGGAGCCCAGGGGCGATCGCTATGCGCCACTATCCTGTGTCTGGGCACCTCTGGCGAAGTAGGGGCCCGGTTGAAGGCCAAGGCACCGGGGAGGAACATGATCAGTCACTGGGGACGCGAGGTAACTATCGTGTGCGGTCCCGTGCGAGTGTTCCTACGAGTGTGTTTGCTGCGGCCCAACATCGGGGGTTCTTGTGCGGCGTTCCCTGGTGTGTGTCACAAGCTTCCACGAGAACCGCGTAGTCCCCGCAGGGGTTGGTTCGCACCGGGGGCCCTTCGCCGAATTCATACTGTCGGGTTGACCCCGCGTTACGCTTGTCATACGCGCGGGGACCCTGCCACCGCCCATCGCCACCAACTGGGTGGGGGCGGTGGGATGAGTGGCTGCTGGTTGGTCTGGAGGGCCGCCGCAGGGCAAAAACTTAACGTGCGTGGTTGGACATTTGCGTTCGA
>SRX2526939
ATGGGAGGGGGGCTCCCGAGGGCCCGGCTTCCACCCCGGAACGACCCGGCACCACCACGCGTCCGTATATCGCTACGCAGAAACCGAGAGCCACCCGGACCCCTCACGCCGTGCCCGCGCCCGGAACGCACCCCGGGTGAGCCAAGCCTACGGGCCCGACCCGAAATACCCCTTAACTGTGGGACCTAGGCCAGAGCACGTACAGAGTACCGTTTTTTGGCACGGCGAGCCTGCCCTCCCACCCATGGCCGGGTGCATGTGCACCATCTAGTCCCAACGTACCCTCACACCCTTGCTCGGTGACCGGTCCAAGTCCACTCTTCAACGGGCCCTGACCAATGGCGGGGCCAACGCACTAAGCGCGTCCGGCCCACGGTACGTCTCCCCCCGGCTGGCGTGGGGATACCCTTACCCGCATCAGCCCAAACTCTCCCCGCAGCCTCTAGCTCTCCCCCAGCAGCAAAAGTAGTGTGCCACCTGAGTGCCCCCCCTGCCCTTGGTGGTCTCTGCGTCGGCTGACGTCCCATGCATAGGAGCGCCCTCGTCAGCCCCGCTAGCCCTTAGGAACCCCCCAAACTAAGATACGAGCGATTGCACCGAGCGACGCCCCGCAGTCGTCCCCGCCGCACCTTCCCGCCCTCCGTTACTCGGTCCGCCTTCAGCCGCCCTTCCCCTGCGTCAAGCCCCCTCTAACCCCTTTCCAACAAACAACCGGCCAAGCCCGGGGGACCTGTCCGCGTATCTCCCCGTCGGCCCCCCGTGCCGCACCCGACCGTCTACACGCGTGACATCGCCTGGCGCCTTGGGCGTTCCTCAATGCTTCGACCTCGTCTCGGGCCGCGGACCATAACCCCTTAAGCCCGCAACTCGTGATCGAGCCGCCAGCCGACCTTCCTGGCGTGCCTCTAGCCGGTATTACGCGGGCCCTTGGGGCCATATTCTCCGGTTCACCGCCCCGTATGATAACTCCCTCTGCCCCACTTGATGTCCGCCCTCGCTCGCGTCCTGCACGCTGGTTACTGGCGCTCGAGTTCAGATCATGCTCGTAGCCCCCGCGGAACGTCGCGCCCGAAGCATTCCGGCACCCCTGGTACCCCTCCCTCCCCAGCCCCCCGATACGGAGCCCAATGCTCCGTTAATGTCGTTACAACCCGGTTAACACCTCCACACCACTGGGGCGTCCGAAAGCGGCAGTTGTGCTCCTGCCCAGCCATGCGACCGCACAAGACCCCGCGTATCCAAACTTTCCGAGACCCCCAAACTCCATCAACGGCGCCACGCCGAGCTTGGCAACGTCCCCGCCCTCAGATCGCCCCCCCGCTCACGCTCGCCGCGTGTGAACCGGAGATTCCACTACCACAAGGATAGCCCCCCCCCTCTAAGCCCGTCTCGCCGGCGCGCCGCGCTCTCGGGCATGGCAGCTCACGGATTAACAGCCCTGGTAGCGGGAACTCAACTGCCCACCGTCCGCTAAGGCCCCTAAAGGCGCGGTACCCACCCCGTCATCCCGACAGACCACGATGATCACTCTGCCGCGCCGAACCTGTTGCGCAGCCTAACATCTATCAGCGATAGGCGCAGCCTTTGGACATGATTTCGGGTACTCTCACTCGCCCGCGCGTCACAGTCCCGTGAGGACGCGTCTCTCGGAGTGGGGTGCCGGCCCGCCCGTAGCGTGGTCGTCAAGTTGCTTTTCGACCCGCGCCCACTGGCGCACCCTTCGCCCACCGGCCCCGCAGCGTCGCGGCACCGCCGCCTGCCTCAGAGACGTACTCACCGAGGCGACCGCCCTTGCCCGAGTGCCGCTTCAGGTACGCACGGTACGCACCGGCACAACGGGCCCTCCGTGCCCTCGCCCTCTCGTTGCCCGAGCCCCCCACCTCACCTGCGCACTATCACTCGTCTGGTAGTCCCCTGCTGCCGGACTGGCTCGCAGGATACTGACACCGCGCCGCCAACACCGATAAGAGTCAAACTACCGGTCCTAAAGCCGCCGGACGCAGCCGTGCGGCAGGTGCGGGTGCGCTGCGCCCGCCGCACTGGGGTGGCCCGCGCACGATGCGACTTCGGGTGTTGCCCCTCCGCTGCCACCAACGCGGAGACCAACATCATGCGGCCTTGTCACCCCCTCCGCCTCCCCGGAGCGGACCTGTGGCCCGCCCGGGGCGGGGGGAATCAGGGGGCGCGGTTTCCGCGCGGTCGGCCCGGCGGTGATGCCGGGCTGTTTCGCTCGCGGGGGTCCGGGTTACGTTCCTGCGACCGGCCACTGATAGTAATGTCAGGCCGCTGCCCGCGTCCAGCCCGCACGGACAGGTCATGCCCCGGACGGCCCCAGGAATCAGCCCCCCCATAGTGGGGTCGATCTCACCCCATTGTGCCTGCGTTGCTCGCCACGCGGCTCCCGGGCCGGCCGGCCGCGTGTCGCCACCGCGTGGAGCCGGGCTCCATCGGCTCGGCGTCCCCCCAAGCGTCCCGCACACCGGACTATACCGCATAGCTCCGGGCCTCCCGTGCCTGCATGCGGACCGCCCGTTCGGCGTTGTGCGCGGACCAGCCCTACCGCCCCCACAGTCCCACGGCGTTGGGCAACTGCCGGCTCGGCCGGGGCGTGAGCGAAGCCCCGAGCGCCGCGCGTACGCCCTCCGGCCGACGTCGCGGGGCGGTGACCGTGTGGGTCCCCTTCCACTTGAGACCCGCTCTTCGCTTAGGAGAGGGTACCGCTTCGCATACCCCGGACATGTCGGAGATCAGCAGTGTCGTCGTAGTTCCCGGCTTTCATCGCCCGCCCAGGCTACCCTTTACGAGTCAACGGCCCCCACCGCGTCTGCCTCCGCGAGAACGGAACTTCCATCGCACATAGAGTCGCGACGAGCCGGACCCGCCCTGATGCGGTGTCCGCCCAGGTGCCGCTGCGGGCCGCCCTTCCGCAGTCTCCCGCGTTTTGACGTCACCGGCCAAACTATGCGGAGACAATAGTGAGCCTCCCGCAGGGCGCCGCCTATCGCTGCGCGGGGGCTTATCATATGAGCTCTCCTTTTGTCTACGGAAGCCCGCGGGTGCTAGCGCCCCGCGAGCGGGGCCGACAATGGGGTGTCGCGACGTAATCGTCCCTCTTAATCCGGCGTGCCCGCGAGCAGTTCGCCCACCGCCCCTGAGTGCCGGCCCACCCCGTAGGGGGATAAGGGTTGGGGAGCGCCGTAAAAGCTGCATTGGGCGCAGAGATCCGAGCTCCTGTGCCCTGATGGTCCCCCGGACCAGTGTGTCACTACACCATGGCCTCCTTTGGCCGTGGGGCCGTCCGCATGGACCCTCGCCGGGCTCCAAGCGCTTCCGCTCGCACTCCTCGCCTAGCGACCACGTCCGCCCCTGGTCCGTCAGGCCGCCTGGCGCCGTTCGTCTGTGCACGGGCCATATTTCGCAACCCTCAGCGCCACAAGAAACCACCGGTACTTCGCGAGATACGGTGACGCCACCGCGGTGGACCACATACCGGATCGCGCGTCATCGGTGGGGGTGATGCTGTCCCCTGGGTCAGTGGGACGAGGTTCGGTCCGGAGCACCAGGTCCCCAGTCGCGTGGGGGTAGTAGAGCCCAGGGGGACTTCTAGCAGCACACGTCCCCGCTGGCGACCGACCAACGCTAGGCCATGATCTCCGACCAACGCTAGACCGAGGCCTCTGGTGGAGCCGCGCGGGGAAGCCGGGACGCGCAAAGGTCGCCACGCATCTGTTGGTCGGGGGCCAGCCCGTTGGAGCGGCATCGCTCGCGTTGGCGGCGTCGGAGGTGGGAGTGACGACTTCCGTTGTGCCGGTGCGGCGCGTGGAGAGAGCGGGCCCCCGGGAGAGGCTTATGGGGGGAAGAGTGAGGATGGGGTCGCTGCGCTTGCGCCGTACGGGAGCTTCGCGGGCACGACCCGGCGTCCCCCAAGCTCCGACCGATCGGGACCCCCAGAGGGAGATGCGGCTTGGGGCGTCAAGGTTCCACCGATGACGCGCGAGCGAGCCGCCGGGAAATCCCTAATTCCCTGCGGAGGCGCCTCGGGGGTCTATGGTCGAGGGCTGCGAGGGTGCGTGTGTCCGTTGGCTAAAGTGCCCACACGATTGTTCGGACGGTTTTTGGCTCTGCCAGCGGAGGGGGGCCGGAGTGGTCACAGCGGGGGGATGCGTTCGTCGCCGGCGACTGGGGAGTATGCGGGCGGAGCGGGGCGCGAGCGAGAGGCTCCGAACGGCAACGGCTGCCACGCCGGAGGGCGTGGCCGTCCGCCAGGGGCCGGGGGGCCGGATTTAGGGAGGACCCATCGAGGAGCGCTGGGCGCGACATTCGTCGAATAGGACGGGCGGCTCTGTCGCGCTCGAGGGCCCCCCGTTCCGAGGGGGTCCGGCGGGGGGAGGGCCCCGAATGTGGAACCATCGCGGATCGCCCCGCGGACGTGTCGTGCGCGGGTACCGCACGCTTAGGCCGCCGGCCCAGGGATTCAGATGTAAGCCCGGGGCACACAGCTGTCTGTCGGCGTGGGTCGGGGTCCGTTTTGGAGGGGAGCGATGAAGGCGGTATGGCAGGCCCTTCGATTGCGTCGCCCTGGCCCTGGGCCGCGAGGGGGTGCCGCGTACTCGCCTTTTTCTGGAGTTCGCCCCGCGCGGCGGGTATGTTCAACGGAGAAGGCAGCCCAGGCGGAGAACTCGCCCGGAAGGGTGGGGGCGCCGACCACGTCCTTTGGGCTGCGACGCACGCCCGGCCGCACTAAGTGTCTCCCGGCGGGAATTGTGGCCATTGGTGTGCCAATTACGATGTGAGGAGCGTGTTGGGTGCGGCGCATGCGACTCGTGCCCGCGAGTGATGCAGGGCACACGCATTACCGGCGCTGGCCGCGCCGAGAGACTGTTAAACGTTGTAGAGCCCTGTCAGTACGAGCGATCAGGCCGCGTTCCTGTGGGGTGGGGTAGCGCCGGCCGTTTTGGGTCTTGTCTCCAGAGCGTGGCGGACCCGGGCTTGCCGTCGGCTACCGGGCTCGCTGCCCGCGCGCTGGCCTACTCCAGCAGCAAGGTTCGCCGGGAGGGAACAGTTACGGTCTAAGACCCAACCGGCGCCGGGTCCTTGGGCTGAAACTTGGGGTGGAATCGGCTGAGTGAGGACGTCAGAGCGACGTACGCCGACCCACGGAATACGTCTGGCACGATAGGACGTTGACCAGCGCACCTTCTGGCGGGTCGGAGATGGATCCGGGGTGCGCGGGTCTGGGTTGCTGATACCATCGGAGCCAATTGGGACTACCCTCGTTTGCGGGGTGTCTGGCGCGGGCGAAATAGTTACCCACGGGGTGGGCGTGGCGTCTCGGCATCGACTCATTGCCCGGGTGACGGGCGCTGTGGGTGCGGTGCGAGTGTCTGGACGGAGCACGAATGGCGCGTTGGAAGAGGCCTGCGGGCGTGCAGAGGCTCAGAAGGCCGTTGTCAGGCCATTGCAACCAGGCAGTCGATATCGGCATCGAAGCGCGACACCCGGTGTCCGGTGAGGATGGGGAGGCGGGTGCTATCGTGCCACACCGGCATGCGGGGTGCATGAACTGCCTCTCCCCTTGCGAGGCTGGCTCGTAAGCTGCTTGTGATTAGCCAGTGGGGTACCGATTAACCGGGGTGCCGTGGTCTCCGGCGCATGAGGGCCCGACCGGAAAGCGGCGGCGCTAGGATCATGTGGCCGGGGAGGCGGCGCCGAGGACTAAGCCGGCCGCCACGCGCAGAGCGCGCGGAGAGACTGCACGGGGCGACGCAGGCAGGTGCGACCTCTGCCCACGCAGCGGGCGTAGCCGCCGAACCGGGCGGTGGGCGGCGAAACGGCCACCACGGAGGGAAGTATTACAGAAAGGGGACCTCCGGCCGACAATCCGGCGCGAAGGCCTGCAGGCATTTAGCGGTAGGGCCGGTCGCGTGCTCGGAGTGGGGGGGGATGTTCATTGTGAGCCGATCTGCCTAGCTCCTGGTGCACGGGCGTGGCGGGCAGCCGGGGACGACTCGGGGCCTGTCTGGGGAAGTGGGGCCCCGGCTTCCGGCGGGCCTGCGGCCCGCCCTGCACCCTGCGCGGGGCGCGGGCCGGGGAGTCCAACCCGGGGCGAGTCATCAACCCGGCTCATCAGGTAGGACGGCTTCGCGGAGCTTTGGCGGCTAGGGGGGTGGAAGGCCTGCAAGGCAGGTCACCAAGCCACCTCTGGGACGGAGCGCGGTTTGTTTCGGGAGCCCGGGATCACGGTCCGTGAGCACCAGGGGGCGCAGGTCGGGGCGTAGTCAGAATGGGTGACGAGCCTAGCGGGCGCGTCAGCCTCGTGACTGGTGGTTCCGCCGCAGGACCGTCTCTCGCATCGAGGGTAACCGATGGGCCCCACTCGGCGGGGGCCCAAAAGGAGCCCAGGGGCGATCGCTATGCGCCCCTATCCTGCGTCTGGGCACCTCTGGCGAAGTAGGGGCCCGGTTGAAGGCCAAGGCACCGGGGAGGAACATGGTCAGTCACTGGGGACGCGAGGTAACTATCGTGTGCGGTCCCGTGCGAGTGTTCCTACGGGTGTGTTTGCTGCGGCCCAACATCGGGGGTTCTTGTGCGGCGTTCCCTGGTGTGTGTCACAAGCTTCCACGAGAACCGCGTAGTCCCCGCAGGGGTTGGTTCGCACCGGGGGCCTTTCGCCGAATTCATACTGTCGGGTTGACCCCGCGTTACGCTTGTCATACGCGTGGGGACCCTGCCACCGCCCATCGCCACCAACTGGGTGGGGGCGGTGGGATGAGTGGCTGCCGGTTGCTCTAGAGGGCCGCCGCAGGGCAAAAACTTAACGTGCGGGGTTGGACATTTGCGTTCGG
>SRX2526940
ATGGGAGGGGGGCTCCCGAGGGCCCGGCTTCCACCCCGGAACGACCCGGCACCACCACGCGTCCGTATATCACTACGCAGAAACCGAGAGTCACCCGGACCCCTCACGCCGTGCACGCGCCCGGAACGCACCCCGGGTGAACCAAGCCTACGGGCCCGACCCGAAATACCCCTTAACTGTGGGACCTAGGCCAGAGCACGTACAGAGTACCCTTTTTTTGCACGGCGAGCCTGCCCTCCCACCCATGGCCGGGTGCATGTGCACCATCTAGTCCCAACGTACTCTCACACCCTTGCTCGGTGACCGGTCCAAGTCCACTTTTCAACGGGCCCTGACCAATGGCGGGGCCAACGCACTAAGCGCGTCCGGCCCACGGTACCTCTCCCCCCGGCTGGCGTGGGAATACCCTTACCCGCATCAGCCCAAATTCTCCCCGCAGCCTCTAGCTCTCCCCCAGCAGCAAAAGTAGTGTGCCACCTGAGTGCCCCCCCTGCCCTTGGTGGTCCCTGCGTCGGCTGACGTCCCATGCATAGGAGCGCCCTCGTCAGCCCCGCTAGCCCTTAAGGACCCCCCAAACTAAGATACGAGCGATTGCACCGAGCGACGCCCCGCAGTCGGCCCCGCCGCACCTTCCCGCCCTCCGTTACCCGGTCCGCCTTCAGCCGCCCTTCCCCTGCGTCAAGCCCCCTCTAACCCCTTTCCAACAAACAACCAGCCAAGCCCGGGGGACCTGTCCGCGTATCTCCCCGTCGGCCCCCCGTGCCGCACCCGACCGTCTACACGCGTGACGCGCGCTGGCGCCTTGGGCGTTCCTCAATGCTTCGACCTCGTCGCGGGCCGCGGACCATAACCCCTTAAGCCCGCAACTCACGATCGAGCCGCCAGCCGACCTTCCTGGCGTGCCTCTAGCCGGTATTACGCGGGCCCTTGGGGCCATATTCTCCGGTTCACCGCCCCGTATGATAACTCCCTCTGCCCCACTTGATGTCCGCCCTCGCTCGCGTCCTGCACGCTGGTCACTGGCGCTCGAGTCCAGATCATGCTCGTAGCCCCCGCGGAACGTCGCGCCCGAAGCATTCCGGCACTCCTGGTACCCCTCCCTCCCCAGCCCCCCGATACGGAGCCCAATGCTCCGTTAATGTCGTTACAACCCGGTTAACACCTCCACACCACTGGGGCGTCCGAAAGCGGCAGCGGTGCTCCTGCCCAGCCATGCGACCGCACAAGACCTCGCGTATCCAAACTTTCCGAGACCCCCAAACTCCATCAACGGCGCCACGCCGAGCTTGGCAACGTCCCCGCCCTCAGATCGCCCCCTCGCTCACGCTCGCCGCGTGTGAATCGGAGATTCCACTACCACAAGGATAGCCCCCCCCCTCTAAGCCCGTCTCCCCGGCGCGCCGCGCTCTCGGGCATGGCAGCTCACGGATTAACAGCCCTGGTAGCGGGAACTCAACTGCCCACCGCCCGCTAAGGCCCCTAAAGGCGCGGTACCCACCCCGTCATCCCGACAGACCACGATGGTCACTCTGCCGCGCCGAACCTGTTGCGCAGCCTAACATCTATCAGCGATAGGCGCAGCCTTTGGACATGATTTCGGGTACTCTCACTCGCCCGCGCGTCACAGTCCCGTGAGGACGCGTCTCTCGGAGTGGGGTGCCGGACCGCCCGTAGCGTGGTCGTCAAGTTGCTTTTCGACCCGCGCCCACTGGCGCACTCTTCGCCCACCGGCTCCGCAGTGTCGCGGCACCGCCGCCTGCCTCAGAGACGTACTCACCGAGGCGACCGCCCTTGCCCGAGTGCCGCTTCAGGTACGCACGGTACGCACCGGCACAACGGGCCCTCCGTGCCCTCGCCCTCTCGTTGCCCGAGCCCCCCACCTCACCTGCACATTATCACTCGCCTGGTAGTCCCCTGCTGCCGGACTGGCTCGCGGGATACTGACACCGCGCCGCCAACACCGATAAGAGTCAAACTACCGGTCCTAAAGCCGCCGGACGCAGCCGTGCGGCAGGTGCGGGTGCGCTGCGCCCGCCGCACTGGGGTGGCCCGCGCATGATGCGACTTCGGGTGTTGCCCCTCCGCTGCCACCAACGCGGAGACCAACATCATGCGGCCTTGTCACCCCCTCCGCTTCCCCGGAGCGGACCTGTGGCTCGCCCGGGGCGGGGGGAATCAGGGGGCGCGGTTTCCGCGCGGTCGGCCCGGCGGTGATGCCGGGCTGTTTCGCTCGCGGGGGTCCGGGTTACGTTCCTGCGACCGGCCACTGATAGTAATGTCAGGCCGATGCCCGCGTCCAGCCCGCACGGACAGGCCATGCCCCGGACGGCCCCAGGAATCAGCCCCCCCATAGTTGGGTCGATCTCACCCCATTGCGCCTGCGTTGCTCGCCACGCGGCTCCCGGGCCGGCCGGCCGCGTGTCGCCACCGCGTGGAGCCGGGCCCCATCGGGTCGGCGTCCCCCCAAGCGTCCCGCACACCGGACTATACCGCATAGCCCCGCGCCTCCCGTGCCTGCATGCGGACCGCCCGTTCGGCGTTGTGCGCGGACCAGCCCTACCGCCTCCACAGTCCCACGGCGTTGGGCAACTGCCGGCTCGGCCGGGGCGTGAGCGAAGCCCCGAGCGCCACGCGTACGCCCTCCGGCCGACGTCGCGGGGCGGTGCCCGTGTGGGTCCCCTTCCACTTGAGACCCGCTCTTCGCTTAGGAGAGGGTACTGCTTCGCCTACCCCGGACGTGTCGGAGATCAGCAGTGTCGTCGTAGTTCCTGGCTTTCATCGCCCGCCCAGGCTACCCTTTACGAGTCAACGGCCCCCACCGCGTCTGCCTCCGCGAGAACGGAACTTCCATCGCACATAGAGTCGCGACGAGCCGGACCCGCCCTGATGCGGTGTCCGCCCAGGTGCCGCTGCGGGCCGCCCTTCCGCAGTCTCCCGCGTTTTGACGTCACCGGCCAAACTATGCGTAGACAGTAGTGAGCCTCCCGCAGGGCGCCGCCTATCGCTGCGCGGCGGCTTATCATATGAGCTCTCCTTTTGCCTACGGAAGCCCGCGGGCGCTAGCGCCCCGCGGGCGGGGCCGACAATGGGGTATCGCGACGTAATCGTCCCTCTTAATTCGGCGTGCCCGCGAGCAGTTCGCCCACCGCCCCTGAGTGCCGGCCCACCCCGTAGGGGGATAAGGGGTGGGGAGCGCCGTACAAGCTGCATTGGGCGCAGAGATCCGAGCTCCTGTGCCCTGATGGTCCCCCGGACCAGTGTGTCACTACACCATGGCCTCCTTCGGCCGTGGGGCCGGCCGCATGGACCCTCGCCGGGCTCCAAGCGCTTCCGCTCGCACTCCTCGCCTAGCGACCACGTCCGCCCCTGGTCCGTCAGGCCGCCTGGCGCCGCTCGTCTGTGCACGGGCCATATTTCGCAACCCTCAGCGCCACAAGAAACCACCGGTACTTCGCGGAATACGGTGACGCCACCGCGGTGGACCACCTACCGGATCGCGCGTCATCGGTGGGGGTGATGCTGTCCCCTGGGTCAGTGGGACGAGGTTCGGTCCGGAGCACCAGGTCCCCAGTCGCGTGGGGGTAGTGGAGCCCAGGGGGACTTCTAGCAGCACACGTCCCCGCTGGCGAGATGTGGGGCGATCGCCATGATCTCCGACCAACGCTAGACCGAGGCCTCTGGTGGAGCCGCGCGGGAGAGCCGGGACGCGCAAAGGTCGCCACGCATCTGTTGGTCGGGGGCCAGCCCGTTGGAGCAGCATCGCTCGCGTTGGCGGCATCGGAGGTGGGAGTGACGACTTCCGTTGTACCAGTGCGGCGCGTGGAGAGAGCGGGCCCCCGGGAGAGGCTTATAGGGAGAAGAGTGAGGATGGGGTCGCTGCGCTTGCGCCGTACGGGAGCTTCGCGGGCACGACCCGGCGTCCCCCAAGGTCCGACCGATCGGGACCCCCAGAGGGAGACGCGGCTTGGGGCGTCAAGGTTCCACCGATGACGCGCGAGCGAGCCGCCGGAAAATCCCTAATTCGCTGCGGAGGCGCCTCGGGGGTCTATGGTCGAGGGCTGCGAGGGTACATGTGTCCGTTGGCTAGAGTGCCCACACGATTGTTCGGACGGTTCCTGGCTCCGCCAGCGGAGGGGGGCCGGAGTGGTCACAGCGGGGGGATGCGTTCGTCGCCGGCGACTGGGGAGTATGCGGGCGGAGCCGGGCGCGAGCGAGAAGCTCCGAACGGCAGCGGCTGCCACGCCGGAGGGCGTGGCCGTCCGCCAGGGGCCGGGGGGCCGGATTTAGGGAGGACCCATCGAGGAGCGCTGGGCGCGACATTCGTCGAATAGGACGGGCGGCTCTGTGGCGCTCGAGGGCCCCCCGTTCCGAGGGGGTCCGGCGGGGGGAGGGCCCCGAATGTGGAACCATCGCGGATCGCCCCGCGGACGTGTCGTGCGTGGGTACCGCACGCTTAGGCCGCCGGCCCAGGGATTCAGATGTAAGCCCGGGGCACACAGCTGTCTGTCGGCGTGGGTCGGGGTCCGTTTTGGAGGGAAGCGATGGAGGCGGTATGGCAGGCCCTTCGATTACGTCGCCCTGGCCCTGGGCCGCGAGGGGGTGCCGCGTACTCGCCTTTTTCTGGAGTTCGCCCCGCGCGGCGTGTATGTTCAACGGAGAAGGCAGCCCAGGCGGAGAACTCGCCGGGAAGGGTGGGAGCGCCGACCACGTCCTTCGGGCTGCGACGCACGCCCGGCCGCACTAAGTGTCTCCCGGCGGGAATTGTGGCCATTGGTGTGCCAATTACGATGCGAGGAGCGTGTTGGGTGCGGCGCATGCGACTCGTGCCCGCGAGTGATGCAGGGCACACGCATTACCGGCGCTGGCCGCGCCGGGAGACTGTTAAACGTTGTAGAGCCCTGTCAGTACGAGCGATCAGGCCGCGTTCCTGTGGGGTGGGGTAGCGCCGGCCGTTTTGGGTGTTGTCTCCAGAGCGTGGCGGACCCGGGCTTGCCGTCGGCTACCGGGCTCGCTGCCCGCGCGCTGGCCTACTCCAGCAGCAAGGTTCGCCGGGAGGGAACAGTTACGGTCTAAGACCCAACCGGCGCCGGGTCCTTGGGCTGGGACTTGGGGTGAAGTCGGCTGAGTGAGGACGTCAGAGCGGCGTACGCCGACCCACGGAATACGTCTGGCACGATAGGACGTTGACCAGCGCACCTTCTGGCGGATCGGAGATGGATCCGGGGTGCGCGGGTCTGGGTTGCTGATACCATCGGTGCCAATTGGGACTACCCTCGTTTGCGGGGTGTCTGGCGCGGGCGAAATAGTTACCCACGGGGTGGGCGTGGCGTCTCGGCATCGACTCATTGCCCCGGTGACGGGCGCTGTGGGTGCGGTGCGAGTGTCTGGACGGAGCACGAATGGCGCGTTGGAAGAAGCCTGCGGGCGTGCAGAGGCTCAGAAGGCGGTTGTCAGGCCATTGCAACCAGGCAGTCGATATCGGCATCAAAGCGCGATACCCGGTGTCCGGTGAGGATGAGGAGGCGGATGCTATCGTGCCACACCGGCATGCGGGGTGCATGAACTGCCTCTCCCCTTGCGACGCTGGCTTGTAAGCTGCTTGTGATTAGCCAGTGGGGTACCGATTAACCGGGATGCCGTGGTCTCCGGCGCATGAGGGCCCGACCGGAAAGCGGCGGCGCTAGGGTCATGTGGCCGTGGAGGCGGCGCCGGGGACTAAGCCGGCCGCCACGGGCAGAGCGCGCGGAGAGACTACACGGGGCGACGCAGGCAGGTGCGACCTCTGCCCACGCAGCGGGCGTAGCCGCCGAACCGGGCGGTGGGCGGCGAAACGGCCACCCCGGAGGGAAGTATTACAGAAAGGGGACCTCCGGCCGACAATCCGGCGCGAAGGCCTGCAGGCATTTAGCGGTAGGGCCGGTCGCGTGCTCGGAGTGGGGGGGGATGTTCGGTGTGAGCCGATCTGCCTAGCTCCTGGTGCACGGGCGTGGCGGGCAGCCGGGGACGACTTGGGGCCTGTCTGGGGAAGTGGGGCCCCGGCTTCCGGCGGGCCTGCGGCCCGCCCTGCACCCTGGGCGGGGCGCGGGCCGGGGAGTCCAACCCGGGGCGAATCATCAACCCGGATCATCAGGTAGGACGGCTTCGCGGAGCTTTGGCGGCTAGGGGGGTGGAAGGCCTGCAAGGCCGGTCACCAAGCCACCTCTGGGACGGAGCGCGGTTTGTTTCAGGAGCCCGGGATCACGGTCCGTGAGCACCAGGAGGCGCAGGTCGGGGCGTAGTCAGAATGGGCGACGAGCCTAGCGGGCGCGTCAGCCTCGTGACTGGTGGTTCCGCCGCAGGACCGTCTCTCGCATCGAGGGTAACCGATGGGCCCCACTCGGCGGGGGCCCAAAAGGAGCCCAGGGACGATCGCTATGCGCCCCTATCCTGCGTCTGGGCACCTCTGGCGGAGTGGGGGCCCGGTTGAAGGCCAAGGCACCGGGGAGGAACATGGTCAGTCACTGGGGACGCGGGGTAACTATCGTGTGCGGTCCCGTGCGAGTATTCCTACGGGTGTGTTTGCAGCGGCCCAACATCGGGGGTTCTTGTGCGGCGTTCCCTGGTGTGTGTCACAAGCTTCCACGAGAACCGCGTAGTCCCCGCAGGGGTTGGTTCGCACCGGGGGCCCTTCGCCGGATTCATACTGTCGGGTTGACCCCGCGTTACGCTTGTCATACGCGCGGGGACCCTGCCACCGCCCATCGCCACCAACTGGGTGGGGGCGGTGGGATGAGTGGCTGCCGGTTGCTCTGGAGGGCCGCCGCAGGGCAAAAACTGAACGTGCGGGGTTGGACATTTGCGTTCGG
>SRX2526941
ATGGGAGGGGGGCCCCCGAGGGCCCGGCTTCCACCCTGGAACGACCCGGCACCATCACACGTCTGCGTATCGCTACGCAGGAACCGAGAACCACCCGGACCCCCCACGCCGTGCACGAGCCCGGAACGCACCCCGGGTGAACCAAGCCTACGGGCCCGACCCGAAATACCCCTTAACTGTGGGACCTAGGCCAGGGCAAGTATAGAGTACCCTTTTTTGGCACGGCAAGCCTGCCCTCCCCCCCATGGCCGGGTGCATGTGCACCATCTAGTCCCAACGTACCCTCACACCCTTGCTCGGTGACTGGTCTAAGTCCACTTTTCAAGGGGCCCTGACCAATGACGAAGCCAACGCGCTAAGCGCGTCCGGCCCACGGTACGTCTCCCCCCGGCTGGCATGGGGATACCCTTACCCGCATCAGCCCAAACTCTCCCCGCAGCCTCTAGCTCTCTCCCAGCAGCAAAATCAGTGTGCCATCTGAGTGCCCCCCCTACCCTTGGTGGTCCCTGCGTCGGCTGACGACCCCTGCATAGGAGCGCCCTCGTCAGCCCCGCTAGCCTTTAGGAACCCCCCAAACTAAGATACGAGCCATTGCACCGAGCGACGCCCCGCAGCCGTCCCCGCCACACTTTCCCGCCCTCCGTTACCCGACCCGCTTTGAGCCGCCCTTCCCCTGCGTTAAGCCCCCTCTAACCCCTTTCCAACAAACAACCGGCCAAGCCCGGGGGACCTGTCCGCGTACCTCCCCGTCGGCCCCCCGTGCCGCACCCGACCGTCTACACGCGTGACATCGCCTGGCGCCTTGGGCGTTCCTCAATGCTTCGACATCGTCGCGGGCCGCGTACCATAACCCCTTAAGCTCGCAACTCGTGAGCGGGCCGCCAGCCGACTTTCCTAGCGTGCCTCTAGCCGGTATTACGGGGGCCCTTGGGGCCATATTCTCCGGTTCACCGCCCCGTGTGATAACTCCCTCTGCCGCACTTGACGTCCGCCCTCGTCCGCGTCCTGCACGCCGGTCACTGGCGCTCGAATCCAGATCATGCTCGTAGCTCCCGCGGAACGTCGCGCCCGAAGCATTCCGGCACCCCTGGTACCCCCCCCTCCCCAGCCCCCCGATCCGGAGCCCAATGCTCCGTTAATGTCGTTACAACCCGGTTAACACCTCCACACCACGGGGGCGTCCGGAAGCGGCAGTTGTGCTCCTGCCCAGCCATGCGGCCGCACAAGACCTCGCGTATCCAAACCTTCCGAGACCCCCAAATTCCATCAACGGCGCCACGCCGAGCTTGGCAACGTCCCCGCCCTCACATCGCCCCCCCGCTCACACTCGCCACGTGTGAGCCGGAGATTCCACTATCACAAGGATAGCCCCCCCCCTCTAAGCCCGTCTCGCCGGTGCGCCTCGCTCTCGGGCATGGCAGCTCACGGATTAACAGCCCTGGTAGCGGGAGCTCAAGTGCCCATCGCCCGCCAAGGCCCCTAAAGGCGCGGTATCCACCCCGTCATCCCGATAGACCACGATGGTCACTCCGCCGCGCCGAATCTGTTGCGCAGCCTGGTGGTTACGACTGGTAGGCGCAGCCTTTGGACATGATTTCGGGTACTCTCATTCGCCTGCGCGTCACAGTTCCGTGAAGACGCGTCTCTCGGAGTGGAGTGCCGGACCGCCCGTAGCGTGGCCGTCAAGTTGCCTTTCGACCCGCGCCCACTGGCGCACCCTTCGCGCACCGGCCCCGCAGCGTCGCGGCACCGCCGCCTGCCTCAGACACGTACTCATCAAGGCGACCGCCTTTGCCCGAGTGCCGCTTCAGGTACGCACGGTACGCACCGGCACAACGGGCCCTCCGTACCCTCGCCTTCTCGTTGCCCGGGCCCCCCACCTCACCTGGGCATTATCACTCGCCTGGTAGTCCCCTGTTGCCGGACTGGCCAGCGGGATACTGACACCGCGCCGCCAACACCGATAAGAGCCAAACTACCGGTCCTAAAGCCGCCGGACGGAGCCGTGCGGCAGGTGCGCGCGCGCCGCGCCCGCCGCACTGGGGTGGCCCGCGCACGATGCGACTTCGGGTGTTGCCCCTCCGCTGCCACCAGCGCGGAGGCCAACATCGTGCGGCCTTGTCACCCCCTCCGCCTCCCCGGAGCGGACCTGTGGCCCGCCCGGGGCGGGGGGAATCAGGGGGCGCCGTTTCCGCGCGGTCGGCCCGGCGGCGATGCCGGGCTGTTTCGCTCGCGGGGGTCCGGGTTACGTTCGTGCGACCGGCCTCTGATAGTAATGTCAGGCCGATGCCCGCGTTCACCCTGGACGGACAGGTCATGCCACGGACGGCCCCAGGAATCAGCCCCCCCATAGTTGGGTCGATCTCACCCCATTGTGCCTGCGTTGCTCGCCACGCGGCTCCCGGGCCGGCCGTTGGCGCGTCGCCACCGCGTGGAGCCGGGACCTATCGGCTCAGCGTCCCCCCAAGCGTCCCGCACACCGGACTATACCGCATAGCCCCGCGCCTCCCGTGCCTGCACGCGGACCGCCCGCTCGGCGTTGTGCGCGGACTAGCCCTACCGCCTCCACAGTCCCACGGCGTTGGGCAACTGCCGGCCCGGCCAGGGCGTGAGCGAAGCCCCGAGCGTCGCGCGTACGCCCTCCGGCCGACGTCGCGGGGCGGTGCCCGTGTGAGTCCCCTTCCACTTGAGACCCGCTCTTCGCTTAGGAGAGGGTACTGCTTCGCATACCCCGGACGTGTCGGAGATCGGCAGTGTCGTCGTAGTTCCCGGCTTTCATCGCCCGCCCCGGCTGCTCCTTACGAGTCAACGGCCCCCCCCGTGTCCGCCTCCGCGAGAACGGAACTTCCGTCGCACATAGAGTCGCGACGAGCCGGACCCGCCCTGATGCGGTGTCCGCCCAGGTCCCTCTGCGGGCCGCGCTTCCGCAGTCTCCCGCGTTGTGATGTCACCGGCCAAACTATGCGGAGGCAATATTGGGCTTCCCGCAGAGCACCGCCTATCGCTGCGCGGGGGCTTATCATATGAGACCTCCTTTTGCCTACGGAAGCCCGCGGGTGTTACCTCCCCGCGGGCGAGGCCGACAATGGGGTATCGCGACGTGATCGTCCCTCTGAATCCGGCTTGCCCGCGAGCAGTTCGCCCACCGCCCCTAAGTGCTGGCCCACCCCGTAGGGGGATAAGGGTTTGGAAGCGGCGTAAAACCTGCATTGGGCGCAGAGATCCGGGCTCCCGTGCCCTAATGGTCCCCCGGACCAGTGTGTCGCTACACCATGGCCTCCTTTGGCCGTGGGGCCGTCCGCATGGACCCTCGCCGGGCTCCAAGCGCTTCAGCTCGCACTCCTCGCCTAGCGACCACGTCCGCCCCTGGTCCGTCAGGCCGCCTGGCGCCGTTCATCTGTGCACGGGCCATATTTCGCAACCCTCAGCGCGCCAAGAAACCACCGGTACTGCGCGGGATACGGTGACGCCGCCGCGGTGGACCACCCACCGGATCGCGCGTCATCGGTGGGGGTGATGCTGCCCCCTGGGTCAGTGGAACGAGGTTCGGTCCAGAGCACCAGGTCCCCAGTCGCATGGGGGTAGTGGAGCCCAGGGGGACTTCTAGCAGCACACGTGTTGATTACCGAGATGTGGGGCGATCGCCATGATCTCCGACCAACGCTAGACCGAGGCCTCTGGTGGAGCCGCGCGGGGGAGCCGGGACGCGCAAAGGTCGCCACGCATCTGTCGGTCGGGGGCCAGCCCGTCGGAGTGGCATCGCTCGCGTTGGCGGCGTCGGAGGTGGGAGTGACGATTTCCGTTGTGCCGGCATGGCGCGCGGAGAGAGCGGGCCCCCGGGACGGGCTTATGGGGGGAAGAGTGAGGATGGGGCCGCTGCGCTCGCGTGGTACGGGAGCTTCGCGGGCACGGCCCGGCGTCCCCCGAGCTCCGACCGATCGGGGCCCCCAGAGGGAGATGCGGCTTGGGGCGTTAAGGTTTGAGCGATGACGCGCGAGCGAGCCGCCGGGAAATCCCTAATTCCCTGCGGAGGCGCCTCGGGGGTCTATAGTCGAGGGCTGCAAGGGTGCATGTGTCCGCTGGCTCAAGTGCCCACACGAATGTCCGGACGGTTCCTGGCTCCGCCAGCACAGGGGGGCTGGAGTGGTCACAGCGGGGGGATGCGTTCGTCGCCGGCGACTGGGGAGTATGCGGGCGGAGCGGGGCGCGAGCGAGAAGCTTCGAACGGCAGCGGCTGCCACGCCGGAGGGCGTGGCCGTCCGCCATGGTCCGGGGGGCCGGGTTTGGGGAGGACCCATCGAGGAGCGCTCGGCGCGACATTCGGCGAATAGGACGGGCGGCTCTGTGGCGCTCGCAGGCACCCCGTTCCGAGGGGGTCCGGCGGGGGGAGGGCCCCGACTGTGGAACCATCGCGAATCACCCCGCGGACGTGTCGTGCGCGGGTACCGCACGCTTAGGCCGCTGGCCCAGGGATTCACATGTAAGCCCGGGGCACACAGATGTCTGTCGGCGTGGGTCGGGGTCCGTTTTGGAGGGGAGCGATGGAGGCGGTATGGCGGGCCCTTCGATTGCGTCGCCCTGGCCCTGGGCCGCGAGGGGGCGCCGCGTACTCGCCCTTTTCTGGAGTTCGCCCCGCGCGGCGTGTATGTTCAACGGACAAGGCAGCCCAGGCGGAGAGCCCGCCCGGATGGGCGGGGGCGCCGCCCAGGTCCTTCGGGCTGCAACGCACGCCCGGCCGCACTAAGTGTTTCCCGGCGGCAATTGTAGCCTTTGGTGTGCCAATTACGATGCGAGGAGCGTGTTGGGTGCGGCGCATACGACTCGTGCACGCGAGTGATGCAGGGCACACGCATTACCGGCGCTGGCCGCGCCGGGAGACTGTTAAACGTTGTAGAACCCTGTCAGCACTAGCGATCAGGCCGCGTTCCTGTGGGGTGGGGTAGCGCTGGCCGTCTTGGGTGTTGTCTCCAGAGCGTGGCGCGCCTGGGTTTGACGTCGACTACCGAGCTCGCTGCACGCGCGCTGGCCTACTCCGGCAACAAGGTTCGCCGGGAGGGAACGGTTACGGTCTAAGACCCCACCGGCTCCGGGTCCGTGAGCTGAAACTCGGGGTGAAGTCGGCTGAGTATGGACGTCAGCGCGACGTACGCCGACCCGCGGAATACGTCTGGCACGATAGGACGTTGGCCAGCGCACCCTCTGGCGGATCGGAGATGGATCCGGGATGCGCGGGTCTGAGTTGCTGATGCCATCGGAGCTAAACGGGACTACCCTCGTTTGCGGGGTGTCTGGTACGGGCTAAATAGTTATCCACGGAGTGGGCGTAGCGTCTCGGCATCGCCTCATTGCCCGGGTCACGGGCGCTGTGGGTGCGGTGCGAGCGTCGGGACGGAGCGCGAATGGCGCGTTGGAAGAGGCCTGCGGGCGTGCAGAGGCTCAGGAGGCGGTTGTCAGGCCATTGCAGCCAGGCAGTTGATATCGGCATCGAAGCGCGATACCCGGCGTCGGGTAAGGATGGGGAGGCGGGTGCTATCGTGCCACACCGGCATGCGGGGTGCATGGACTGCCTGTCCCCTTTCGAGGCTGGCTCGTAAGCTGCTTGTGATTAGCCAGTGAGGTACCGATTGACTTCGGTGCCGTGGCCTCCGGCGAATGCAGGCCCGACCGGAAAGTGGCGGCGCTAGGGCCATATGGCCGTGGAGGCGGCGCCGGGGACTAAGCCGGTCGCCACGCGCGGAGCGCGCGGAGAGACTGCACGGGGAAACGCAGGCAGGTGCAACCCCTGCCCACGCAGCGGGCGTGGCCGCCGAACCGGGCGGTGGGCGGCGAAACGGCCACCCCGGAGGGAAGTATTACAGAAAGGGGACCTCCGGCTGACAATCCGGCGCAAAGGCCTGCAGGCATTTGGCGGTAGGGCCGGCCGCGGGCTGGGAGTGTAGGGGGAGGTTCATTGTGCGCCGATCTGCCTAGCTCCTGGTGCATGGGCGTGGCGAGCATCCGGGGACGACTCGGGGCCTGTCTGGGGAAGCGGGCCCCCGGCCTCCGGCGGGCCTGCGGTCCGCCCTGCACCCTGCGCGGGGCGCGGGCCAGGGAGTCCAAGCCGGGGCGAGTAATCAACCCGGACCCTCAGGTAGGACGGCTTCGCGGAGCTCTGGCGGATAGGGGGGTGGGCGGTCTGCAAGGCAGGTCACCAGGCCACCTCCGGGACGGAGCGCGGTTTGTTCCAGGAGCTCGGGATCCCGGTTCGTGAGCGCCAGGGGACACAGGTCGGGGCGTAGTCAGAATGGGTGACGAGCCTAGCGGGCGCGTCGGCCTCGTGATTGGTGGTTCCGCCGCAGGACCGTCTCTCGCATCGAGGGTAACCGAGAGGCCCCACTCGGCGGGGGCTCAAAAGGAGCCCAGGGGCGCTCGCTATGCGCCCCTATCCTGCGTCTGGGCCCCTCTGGCGAAGTAGGGGCCCGGTTGAAGGCCAAGGCACCGGGGAGGACCGTGGTCAGTCACCGTGGACGCGAGGTAACTATCGTGCGCAGTCCCGTGCGGGTGTTCCTACGGGTGTGTTTGCTGCGGCCCAACATCGGGGATTCTTGTGCGGCGTTCCCTGGTGTGTGTCACGAGCTTCCGCGTGAAATGTGTAGTTTCCACAGAGGTTGGTTCGCGCCGGGGGCCCTTCGCCGAATTCGTACTATCGGGTTGGCCCCGCGTTACGCCTGTCATACGCGCGGGGACCCTGCCACCGCCCATCGCCACCGGCTGGGTGGGGGTGGTGGGATAAGTGGCTGCCGGTTGCTCTGGGGGGCCGCCGCAGGGCACAAACTTAACGTGCGGGGTTGGACATTTGCGTTGGG
>SRX2526942
ATGGGAGGGGGGCTCCCGAGGGCCCGGCTTCCACCCCGGAACGACCCGGCACCACCACGCGTCCGTATATCGCTACGCAGAAACCGAGAGCCACCCGGACCCCTCATGCCGTGCACGAGCCCGGAACGCACCCCGGGTGAACCAAGCCTAAGGGCCCGACCCGAAATACCCCTTAACTGTGGGACCTAGGCCAGAGCACGTACAGAGTACCCTTTTTTGGCACCCCAAGCCTGCCCTCCCACCCATGGCCGGGTGCATGTGCACCATCTAGTCCCAACGTGCCCTCACACCCTTGCTCGGTGACCGGTCCAAGTCCACTTTTCGACGGGCCCTGACCAATAGCGGGGCCAACGCACTAAGCCCGTCCGGCCCACGGTACGTCTCCCCCCGGCTGGCGTGGGGATACCCTTACTCGCATCAGCCCAAACTCTCCCCGCAGCCTCTAGCTCTCCCCCGGCAGCAAAAGTAGTGTGCCACCTGAGTGCCCCCCCTGCCCTCGGTGGTCCCTGCGTCGGCTGACGTCCCATGCATAGGAGCGCCCTCGTCAGCCCCGCTAGCCCTTAGGAACCCCCCAAACTAAGATACGAGCGATTGCACCGAGCGACGCCCCGCAGTCGTCCCCGCCGCACCTTCCCGCCCTCCGTTACCCGGTCCGCTTTCAGCCGCCCTTCCCCTGCGTCAAGCCCCCTCTAACCCCTTTCCAACAAACAACCGGCCAAGCCCGGGGGACCTGTCCGCGTATCTCCCCGTCGGCCCCCCGTGCCGCACCCGACCGTCTACACGCGTGACATCGCCTGGCGCCTTGGGCGTTCCTCAATGCTTCGACCTCGTCGCGGGCCGCGGACCATAACCCCTTAAGCCCGCAACTCGTGATCGAGCCGCCAGCCGACCTTCCTGGCGTGCCTCTAGCCGGTATTACGCGGGCCCTTGCGGCCATATTCTCCGGTGCACCGCCCCGTATGATAACTCCCTCTGCCCCATTTGATGTCCGCCCTCGCTCGCGTCCTGCACGCTGGTCACTGGCGCTCGAGTCCAGATCATGCTCGTAGCCCCCGCGGAACGTTGCGCCCGAAGCATTCCGGCACCCCTGGTACCCCTCCCTCCCCAGCCCCCCGATACGGAGCCCAATGCTTCGTTAATGTCGTCGCAACCCGGTTAACACCTCCACACCACTGGGGCGTCCGAAAGCGGCAGTTGTGCTCCTGCCCAGCCATGCGACCGCACAAGACCTCGCGTATCCAAACTTTCCGAGACCCCCAAACTCCATCAACGGCGCCACGCCGAGCTTGGCAACGTCCCCGCCCTCAGATCGCCCCCCCGCCCACGCTCGCCGCGTGTGAACCGGAGATTCCACTACCACAAGGATAGCCCCCCCCCTCTAAGCCCGTCTCGCCGGCGCGTCGCGCTCTCGGGCATGGCAGCTCACGGATTAACAGCCCTGGTAGCGGGAACTCAACTGCCCACCGCCCGCTAAGGCCCCTTCAGGCGCGGTACCCACCCAGTCATCCCGACAGACCACGATGGTCACTCTGCCGCGCCGAACCTGTTGCGCAGCCTAACATCTATCAGCGATAGGCGCAGCCTTTGGACATGATTTCGGGTACTCTCACTCGCCCGCGCGTCACAGTCCCGTGAGGACGCGTCTCTCGGAGTGGGGTGCCGGACCGCCCGTAGCGTGGTCGTCAAGTTGCTTTTCGACCCGCGCCCACTGGCGCACCCTCCGCCCACCGGCCCCGCAGCGTCGCGGCACCGCCGCCTGCCTCAGAGACGTACTCACCGAGGCGACCGCCCTTGCCCGAGTGCCGCTTTCGGGACGCACGGTACGCACCGGCACAACGGGCCCTCCGTGCCCTCGCCCTCTCGTTGCCCGAGCCCCCCACCTCACCTGCGCATTATCACTCGCCTGGTAGTCCCCTGCTGCCGGACTGGCTCGCGGGATACTGACACCGCGCCGCCAACACCGATAAGAGTCAAACTACCGGTCCTAAAGCCGCCGGACGCAGCCGTGCGGCAGGTGCGGGTGCGCTGCGCCCGCCGCACTGGGGTGGCCCGCGGACGATGCGACTTCGGGTGTTGCCCCTCCGCTGCCACCAACGCGGAGACCAACATCATGCGGCCTTGTCACCCCCTCCGCCTCCCCGGAGCGGACCTGTGGCCCGCCCGGGGCGGGGGGAATCAGGGGGCGCGGTTTCCGCGCGGTCGGCCCGGCGGTGATGCCGGGCTGTTTCGCTCGCGGGGGTCCGGGTTACGTTCCTGCGACCGGCCACTGATAGTAATGTCAGGCCGATGCCCGCGTCCAGCCCGCACGGACAGGTCATGCCCCGGACGGCCCCAGGAATCAGCCCCCCCATAGTTGGGTCGATCTCACCCCATTGTGCCTGCGTTGCTCGCCACGCGGCTCCCGGGCCGGCCGGTCGCGTGTCGCCACCGCGTGGAGCCGGGCCCCATCGGCTCGGCGTCCCCCCAAGCGTCCCGCACACCGGACTATACCGCATCGCCCCGCGCCTCCCGTGCCTGCATGCGGACCGCCCGTTCGGCGTTCTGCGCGGACCAGCCCTACCGCCTCCACAGTCCCACGGCGTTGGGCAACTGCCGGCTCGGCCGGGGCGTGAGCGAAGCCCCGAGCGCCGCGCGTACGCCCTCCGGCCGACGTCGCGGGGCGGTGCCCGCGTGAGTCCCCTTCCACTTGAGACCCGCTCTTCGCTTAGGAGAGGGTACTGCTTCGCATACTCCGGACGTGTCGGCGATCAGCAGTGTCGTCGTAGTTCCCGGCTTTCATCGCCCGCCCAGGCTACCCTTTACGAGTCAACGGCCCCCACCGCGTCTGCCTCCGCGAGAACGGAACTTCCATTGCACATAGAGTCGCGACGAGCCGGACCCGCCCTGATGCGGTGTCCCCCCAGGTCCCGCTGCGGGCCGCCCTTCCGCAGTCTCCCGCGTTTTGACGTCACCGGCCAAACTATGCGGAGACAATAGTGAGCCTCCCGCAGGGCGCCTCCTATCGCTGCGCGGGGGCTTATCATATGAGCTCTCCTTTTGCCTACGGAAGCCCGCGGGTGCTAGCGCCCCGCGGGCGGGGCCGACAATGGAGTATCGCGACGTAATCGTCCCTCTTAATCCGGCGTGCCCGCGAGCAGTTCGCCCACCGCCCCTGAGTGCTGGTCGACCCCGTAGGGAGATAAGGGTTGGGGAGCGCCGTAAAAGCTGCATTGGGCGCAGAGATCCGAGCTCCTGTGCCCTGATGGTCCCCCGGACCAGTGTGTCAATACACCATGGCCTCCTTTTGCCGTGGGGCCGTCCGCATGGACCCTCGCCAGGCTCCAAGCGCTTCCGCTCGCACTCCTCGCCTAGCGACCGCGTCCGCCCCTGGTCCGTCAGGCCGCCTGGCGCCGTTCGTCTGTGCACGGGCCATATTTCGCAACCCTCAGCGCCACAAGAAACCACCGGTACTTCGCGGGATACGGTGACGCCACCGCGGTGGACCACCTACCGGATCGCGCGTCATCGGTGGGGGTGATGCTGTCCCCTGGGTCAGTGGGACGAGGTTCGGTCCGGAGCACCAGGTCCCCAGTCGCGTGGGGGTAGTGGAGCCCAGGGGGACTTCTAGCAGCACACGTGTTGATTACCGAGATGTGGGGCGATCGCCATGATCTCCGACCAACGCTAGACCGAGGCCTCTGGTGGAGCCGCGCGGGGGAGCCGGGACGCGCAAAGGTCGCCACGCATCTGTTGGTCGGGGGCCAGCCCGTTGGAGCGGCATCGCTCACGTTGGCGGCGTCGGAGGTGGGAGTGACGACTTCCGTTGTGCCGGTGCGGCGCGTGGAGAGAGCGGGCCCCCGGGAGAGGCTTAGGGGGGGAAGAGTGAGGATGGGGTCGCTGCGCTTGCGCCGTACGGGAGCTTCGCGGGCACGACCCGGCGTCCCCCAAGCTCCGACCGATCGGGACCCCCAGAGGGAGATGCGGCTTGGGGCGTCAAGGTTCCACCGATGACGCGCGAGCGAGCCGCCGGGAAATCCCTAATTCCCTGCGGAGGCGCCTCGGGGGTCTATGGTCGAGGGCTGCGAGGGTGCATGTGTCCGTTGGCTAGAGTGCCCACACGATTGCCCGGAAGGTTCCTGGCTCCGCCAGCGGAGGGGGGCCGGAGTGGTCACAGCGGGGGGATGCGTTCGTCGCCGGCGACTGGGGAGTATGCGGGCGGAGCGGGGCGCGAGCGAGAAGCTCCGAACGGCAGCGGCTGCCACGCCGGAGGGCGTGGCCGTCCGCCAGGGGCCGGGGGGCCGGATTTAGGGAGGACCCATCGAGGAACGCTGGGCGCGACATTCGTCGAATAGGACGGGCGGCTCTGTGGCGCTCGAGGGCACCCCGTTCCGAAGGGGTCCGGAGGGGGGAGTGCCCCGAATGTGGAACCATCGCGGATCGCCCCGCGGACGTGTCGTGCTCGGGTACCGCACGCTTAGGCCGCCGGCCCAGGGATTCAGATGTAAGCCCGGGGCACACAGCTGTCTGTCGGCGTGGGTCGGGGTCCGTTTTGGAGGGGAGCGATGGAGGCAGTATGGCAGGCCCTTCGATTGCGTCGCCCTGGCCCTGGGCCGTGAGGGGGTGCCGCGTACTAGCCTTTTTCTGGAGTCCGCCCCGCGCGGCGTGTATGTTCAACGGAGAAGGCAGCCCAGGCGGAGAACTCGCCCGGAAGGGTGGGGGCGGCGACCACGTCCTTCGGGCTGCGACGCACGCCCGGCCGCACTAAGTGTTTCTCGGCGGGAATTGTGGCCATTGGTGTGCCAATTACGATGCGAGGAGCGTGTTGGGTGCGGCGCATGCGACTCGTGCCCGCGAGTGATGCAGGGCACACGCATTACCGGCGCTGGCCGCGCCGGGAGACTGTTTCACGTTGTAGAGCCCTGTCAGTACGAGCGATCAGGCCGCGTTCCTGTGGGGTGGGGTAGCGCCGGCCGTTTTGGGTGTGGTCTCCAGAGCGTGGCGGACCCGGGCTTGCCGTCGGCTACCGGGCTCGCTGCCCGCGCGCTGGCCTACTCCAGCAGCAAGGTTCGCCGGGAGGGAACAGTTACGGTCTAAGACCCAACCGGCGCCGGGTCCTTGGGCTGAAACTTGGGGTGAAGTCGGCTGAGTGAGGACGTCAGAGCGACGTACGCCGACCCACGGAATACGTCTGGCACGATAGGGCGTTGACCAGCGCACCCTCTGGCGGATCGGAGATGGATCCGGGGTGCGCGAGTCTGGGTTGCTGATACCATCGGAGCCAATTGGGACTACCCTCGTTTGCGGGGTGTCTGGCGCGGGCGAAATAGTTACCCACGGGGTGGGCGTGGCGTCTCGGCATCGACTCATTGCCCGGGTGACGGGCGCTGTGGGTGCGGTGCGAGTGTCTGGACGGAGCACGAATGGCGCGTTGGAAGAGGCCTGCGGGCGTGCAGAGGCTCAGAAGGCGGTTGTCAGGCCATTGCAACCAGGCAGTCGATATCGGCATCGAAGCGCAATACCCGGTGTCCGGTGAGGATGGGGAGGCGGGTGCTATCGTGCCACACCGGCATGCGGGGTGCATGAACTGACTCTCCCCTTGCGAGGCTGGCTCGTAAGCCGCTTGTGATTAGTCAGTGAGGTACCGATTGACCGCGGTGCCGTGGTCTCCGGCGCATGAGGGCCCGACCGGAAAGCGGCGGCGCTAGGGTCATGTGGCCGTGGAGGCGGCGTCGGCGACTAAACCGGCCGCCACGCGCAGAGCGCGCGGAGAGACTGCACGGTGCGACGCAGGCAGGTGCGACCTCTGCCCACGCAGCGGGCGTAGCCGCCGAACCGGGCGGTAGGCGGCGAAACGGCCACCCCGGAGGGAAGTATTACAGAAAGGGGACCTCCGGCCGACAATCCGGCGCGAAGGCCTGCAGGCATTTAGCGGTAGGGCCGGTCGCGTGCTCGGAGTGTAGGGGGATGTTCATTGTGAGCCGATCTGCCTAGCTCCTGGTGCACGGGCGTGGCGGACAGCCGGGGACGACTCGGGGCCTGTCTGGGGAAGTGGGGCCCCGGCTTCCAGCGGGCCTGCGGCCCGCCCCGCACCCTGCGCGGGGCGCGGGCCGGGGAGTCTAACCCGGGGCGAGTCATCAACCCGTATCATCAGGTAGGACGGCTTCGCGGAGCTTTGGCGGCTAGGGGGGTGGAAGGCCTGCAAGGCAGGTCACCAAGCCACCTCTGGGACGGAGCGCGGTTTGTTTCAGAAGCCCGGGATCACGGTCCGTGAGCACCAGGGGGCGCAGGTCGGGGCGTAGTCAGAATGGGTGACGAGCCTAGCGGGCGCGTCAGCCTCGTGACTGGTGGTTCCGCCGCAGGACCGTCTCTCGCATCGAGGGTAACCGATGGGCCCCACTCGGCGGGGGCCCAAAAGGAGCCCAGGGGCGATCGCTATGCGCCCCTATCCTGCGTCTGGGCACCTCTGGCGAAGTAGGGGCCCGGTTGAAGGCCAAGGCACCGGGGAGGAACATGGTCAGTCACTGGGGACGCGAGGTAACTACCGTGTGCGGTCCCGTGCGAGTGTTCCTACGGGTGTGTTTGTTGCGGCCCAACATCGGGGGTTCTTGTGCGGCATTCCCTGGTGTGTGTCACAAGCTTCCACGAGAACCGCGTAGTCCCCGCAGGGGTTGGTTCGCACCGGGGGCCCTTCGCCGAATTCATACTGTCGGGTTGACCCCGCGTTACGCTTGTCATACGCGCGGGGACCCTGCCACCGCCCATCGCCACCAACTGGGTGGGGGCGGTGGGATGAGTGGCTGCCGGTTGCTCTGGAGGGCCGCCGCAGAGCAAAAACTTAACGTGCGGGCTTGGACATTTGCGTTCGG
>SRX2526943
ATGGGAGGGGGGCTCCCGAGGGCCCGGCTTCCACCCCGGAACGACCCGGCACCACCACGCGTCCGTATATCGCTACGCAGAAACCGAGAGCCACCCGGACCCCTCATGCCGTGCACGCGCCCGGAACGCACCCCGGGTGAACCAAGCCTACGGGCCCGACCCGAAATACCCCTTAACTGTGGGACCTAGGCCAGAGCACGTACAGAGTACCCTTTTTTGGCACCCCAAGCCTGCCCTCCCACCCATGGCCGGGTGCATGTGCACCATCTAGTCCCAACGTACCCTCACACCCTTGCTCGGTGACCGGTCCAAGTCCACTTTTCGACGGGCCCTGACCAATAGCGGGGCCAACGCACTAAGCCCGTCCGGCCCACGGTACGTCTCCCCCCGGCTGGCGTGGGGATACCCTTACTCGCACCAGCCCAAACTCTCCCCGCAGCCTCTAGCTCTCCCCCGGCAGCAAAAGTAGTGTGCCACCTGAGTGCCCCCCCTGCCCTTGGTGGTCCCTGCGTCGGCTGACGTCCCATGCATAGGAGCGCCCTCGTCAGCCCCGCTAGCCCTTAGGAACCCCCCAAACTAAAATACGAGCGATTGCACCGAGCGACGTCCCGCAGTCGTCCCCGCCGCACCTTCCCGCCCTCCGTTACCCGGTCCGCCTTCAGCCGCCCTTCCCCTGCGTCAAGCCCCCTCTAACCCCTTTCCAACAAACAACCGGCCAAGCCCGGGGGACCTGTCCGCGTATCTCCCCGTCGGCCCCCCGTGCCGCACCCGACCGTCTACACGCGTGACATCGCCTGGCGCCTTGGGCGTTCCTCAATGCTTCGACCTCGTCGCGGGCCGCGGACCATAACCCCTTAAGCCCGCAACTCGTGATCGAGCCGCCAGCCGACCTTCCTGGCGTGCCTCTAGCCGGTATTACGCGGGCCCTTGCGGCCATATTCTCCGGTTCACCGCCCCGTATGATAACTCCCTCTGCCCCACTTGATGTCCGCCCTCGCTCGCGTCCTGCACGCTGGTCACTGGCGCTCGAGTCCAGATCATGCTCGTAGCCCCCGCGGAACGTTGCGCCCGAAGCATTCCGGCACCCCTGGTACCCCTCCCTCCCCAGCCCCCCGATACGGAGCCCAATGCTTCGTTAATGTCGTCGCAACCCGGTTAACACCTCCACACCACTGGGGCGTCCGAAAGCGGCAGTTGTGCTCCTGCCCAGCCATGCGACCGCACAAGACCTCGCGTATCCAAACTTTCCGAGACCCCCAAACTCCATCAACGGCGCCACGCCGAGCTTGGCAACGTCCCCGCCCTCAGATCGCCCCCCCGCCCACGCTCGCCGCGTGTGAACCGGAGATTCCACTACCACAAGGATAGCCCCCCCCCTCTAAGCCCGTCTCGCCGGCGCGTCGCGCTCTCGGGCATGGCAGCTCACGGATTAACAGCCCTGGTAGCGGGAACTCAACTGCCCACCGCCCGCTAAGGCCCCTACAGGCGCGGTACCCACCCAGTCATCCCGACAGACCACGATGGTCACTCTGCCGCGCCGAACCTGTTGCGCAGCCTAACATCTATCAGCGATAGGCGCAGCCTTTGGACATGATTTCGGGTACTCTCACTCGCCCGCGCGTCACAGTCCCGTGAGGACGCGTCTCACGGAGTGGGGTGCCGGACCGCCCGTAGCGTGGTCGTCAAGTTGCTTTTCGACCCGCGCCCACTGGCGCACCCTCCGCCCACCGGCCCCGCAGCGTCGCGGCACCGCCGCCTGCCTCAGAGACGTACTCACCGAGGCGACCGCCCTTGCCCGAGTGCCGCTTTCGGTACGCACGGTACGCACCGGCACAACGGGCCCTCCGTGCCCTCGCCCTCTCGTTGCCCGAGCCCCCCACCTCACCTGCGCATTATCACTCGCCTGGTAGTCCCCTGCTGCCGGACTGGCTCGCGGGATACTGACACCGCGCCGCCAACACCGATAAGAGTCAAACTACCGGTCCTAAAGCCGCCGGAAGCAGCCGTGCGGCAGGTGCGGGTGCGCTGCGCCCGCCGCACTGGGGTGGCCCGCGCACGATGCGACTTCGGGTGTTGCCCCTCCGCTGCCACCAACGCGGAGACCAACATCATGCGGCCTTGTCACCCCCTCCGCCTCCCCGGAGCGCACCTGTGGCCCGCCCGGGGCGGGGGGAATCAGGGGGCGCGGTTTCCGCGCGGTCGGCCCGGCGGTGATGCCGGGCTGTTTCGCTCGCGGGGGTCCGGGTTACGTTCCTGCGACCGGCCACTGATAGTAATGTCAGGCCGATGCCCGCGTCCAGCCCGCACGGACAGGTCATGCCCCGGACGGCCCCAGGAATCAGCCCCCCCATAGTTGGGTCGATCTCACCCCATTGTGCCTGCGTTGCCCGCCACGCGGCTCCCGGGCCGGCCGGTCGCGTGTCGCCACCGCGTGGAGCCGGGCCCCATCGGCTCGGCGTCCCCCCAAGCGTCCCGCACACCGGACTATACCGCATAGCCCCGCGCCTCCCGTGCCTGCATGCGGACCGCCCGTTCGGCGTTGTGCGCGGACCAGCCCTACCGCCTCCACAGTCCCACGGCGTTGGGCAACTGCCGGCTCGGCCGGGGCGTGAGCGAAGCCCCGAGCGCCGCGCGTACGCCCTCCGGCCGACGTCGCGGCGCGGTGCCCGCGTGAGTCCCCTTCCACTTGAGACCCGCTCTTCGCTTAGGAGAGGGTACTGCTTCGCATACTCCGGACGTGTCGGAGATCAGCAGTGTCGTCGTAGTTCCCGGCTTTCATCGCCCGCCCAGGCTACCCTTTTCGAGTCAACGGCCCCCACCGCGTCTGCCTCCGCGAGAACGGAACTTCCATCGCACATAGAGTCGCGACGAGCCGGACCCGCCCTGATGCGGTGTCCCCCCAGGTCCCGCTGCGGGCCGCCCTTCCGCAGTCTCCCGCGTTTTGACGTCACCGGCCAAACTATGCGGAGACAATAGTGAGCCTCCCGCAGGGCGCCGCCTATCGCTGCGCGGGGGCTTATCATATGAGCTCTCCTTTTGCCTACGGAAGCCCGCGGGTGCTAGCGCCCCGCGGGCGGGGCCGACAATGGAGTATCGCGACGTAATCGTCCCTCTTAATCCGGCGTGCCCGCGAGCAGTTCGCCCACCGCCCCTGAGTGCTGGTCCACCCCGTAGGGAGATAAGGGTTGGGGAGCGCCGTAAAAGCTGCATTGGGCGCAGAGATCCGAGCTCCTGTGCCCTGATGGTCCCCCGGACCAGTGTGTCAATACACCATGGCCTCCTTTTGCCGTGGGGCCGTCCGCATGGACCCTCGCCAGGCTCCAAGCGCTTCCGCTCGCACTCCTCGCCTAGCGACCGCGTCCGCCCCTGGTCCGTCAGGCCGCCTGGCGCCGTTCGTCTGTGCACGGGCCATATTTCGCAACCCTCAGCGCCACAAGAAACCACCGGTACTTCGCGGGATACGGTGACGCCACCGCGGTGGACCACCTACCGGATCGCGCGTCATCGGTGGGGGTGATGCTGTCCCCTGGGTCAGTGGGACGAGGTTCGGTCCGGAGCACCAGGTCCCCAGTCGCGTGGGGGTAGTGGAGCCCAGGGGGACTTCTAGCAGCACACGTGTTGATTACCGAGATGTGGGGCGATCGCCATGATCTCCGACCAACGCTAGACCGAGGCCTCTGGTGGAGCCGCGCGGGGGAGCCGGGACGCGCAAAGGTCGCCACGCATCTGTTGGTCGGGGGCCAGCCCGTTGGAGCGGCATCGCTCACGTTGGCGGCGTCGGAGGTGGGAGTGACGACTTCCGTTGTGCCGGTGCGGCGCGTGGAGAGAGCGGGCCCCCGGGAGAGTCTTATGGGGGGAAGAGTGAGGATGGGGTCGCTGCGCTTGCGCCGTACGGGAGCTTCGCGGGCACGACCCGGCGTCCCCCAAGCTCCGACCGATCGGGACCCCCAGAGGGAGATGCGGCTTGGGGCGTCAAGGTTCCACCGATGACGCGCGAGCGAGCCGCCGGGAAATCCCTAATTCCCTGCGGAGGCGCCTCGGGGGTCTATGGTCGAGGGCTGCGAGGGTGCATGTGTCCGTTGGCTAGAGTACCCACACGATTGTCCGGAAGGTTCCTGGCTCCGCCAGCGGAGGGGGGCCGGAGTGGTCACAGCGGGGGGATGCGTTCGTCGCCGGCGACTGGGGAGTATGCGGGCGGAGCGGGGCGCGAGCGAGAAGCTCCGAACGGCAGCGGCTGCCACGCCGGAGGGCGTGGCCGTCCGCCAGGGGCCGGGGGGCCGGATTTAGGGAGGACCCATCGAGGAGCGCTCGGCGCGACATTCGTCGAATAAGACGGGCGGCTCTGTGGCGCTCGAGGGCACCCCGTTCCGAAGGGGTCCGGCGGGGGGAGTGCCCCGAATGTGGAACCATCGCGGATCGCCCCGCGGACGTGTCGTGCGCGGGTACCGCATGCTTAGGCCGCCGGCCCAGGGATTCAGATGTAAGCCCGGGGCACACAGCTGTCTGTCGGCGTGGGTCGGGGTCCGTTTTGGAGGGGAGCGATGGAGGCAGTATGGCAGGCCCTTCGATTGCGTCGCCCTGGCCCTGGGCCGTGAGGGGGTGCCGCGTACTCGCCTTTTTCTGGAGTCCGCCCCGCGCGGCGTGTATGTTCAACGGAGAAGGCAGCCCAGGCGGAGAACTCGCCCGGAAGGGTGGGGGCGCCGACCACGTCCTTCGGGCTGCGACGCACGCCCGGCCGCACTAAGTGTTTCTCGGCGGCAATTGTGGCCATTGGTGTGCCAATTACGATGCGAGGAGCGTGTTGGGTGCGGCGCATGCGACTCGTGCCGGCGAGTGATGCAGGGCACACGCATTACCGGCGCTGGCCGCGCCGGGAGACTGTTACACGTTGTAGAGCCCTGTCAGTACGAGCGATCAGGCCGGGTTCCTGTGGGGTGGGGTAGCGCCGGCCGTTTTGGGTGTGGTCTCCAGTGCGTGGCGGACCCGGGCTTGCCGTCGGCTACCGGGCTCGCTGCCCGCGCGCTGGCCTACTCCAGCAGCAAGGTTCGCCGGGAGGGAACAGTTACGGTCTAAGACCCAACCGGCGCCGGGTCCTTGGGCTGAAACTTGGGGTGAAGTCGGCTGAGTGAGGACGTCAGCGCGACGTACGCCGACCCACGGAATACGTCTGGCACGATAGGGCGTTGACCAGCGCACCCTCTGGCGGATCGGAGATGGATCCGGGGTGCGCGAGTCTGGGTTGCTGATACCATCGGAGCCAAATGGGACTACCCTCGTTTGCGGGGTGTCTGGCGCGGGCGAAATAGTTACCCACGGGGTGGGCGTGGCGTCTCGGCATCGACTCATTGCCCGGGTGACGGGCGCTGTGGGTGCGGTGCGAGTGTCTGGACGGAGCACGAATGGCGCGTTGGAAGAGGCCTGCGGGCGTGCAGAGGCTCAGAAGGCGGTTGTCAGGCCATTGCAACCAGGCAGTCGATATCGGCATCGAAGTGCGATACCCGGTGTCCGGTGAGGATGGGGAGGCGGGTGCTATCGTGCAACACCGGCATGCGGGGTGCATGAACTGCCTCTCCCCTTGCGAGGCTGGCTCGTAAGCTGCTTGTGATTAGCCAGTGAGGTACCGATTGACCGCGGTGCCGTGGTCTCCGGCGCATGAGGGCCCGACCGGAAAGCGGCGGCGCTAGGGTCATGTGGCCGTGGAGGCGCCGTCGGCGACTAAACCGGCCGCCACGCGCAGAGCGCGCGGAGAGACTGCACGGTGCGACGCAGGCAGGTGCGACCTCTGCCCACGCAGCGGGCGTAGCCGCCGAACCGGGCGGTAGGCGGCGAAACGGCCACCCCGGAGGGAAGTATTACAGAAAGGGGACCTCCGGCCGACAATCCGGCGCGAAGGCCTGCAGGCATTTAGCGGTAGGGCCGGTCGCGTGCTCGGAGTGTAGGGGGATGTTCATTGTGAGCCGATCTGCCTAGCTCCTGGTGCACGGGCGTGGCGGACAGCCGGGGACGACTCGGGGCCTGTCTGGGGAAGTGGGGCCCCGGCTTCCAGCGGGCCTGCGGCCCGCCCCGCACCCTGCGCGGGGCGCGGGCCGGGGAGTCTAACCCGGGGCGAGTCATCAACCCGTATCATCAGGTAGGACGGCTTCGCGGAGCTTTGGCGGCTAGGGGGGTGGAAGGCCTGCAAGGCAGGTCACCAAGCCACCTCTGGGACGGAGCGCGGTTTGTTTCAGAAGCCCGGGATCACGGTCCGTGAGCACCAAGGGGCGCAGGTCGGGGCGTAGTCAGAATGGGTGACGAGCCTAGCGGGCGCGTCAGCCTCGTGACTGGTGGTTCCGCCGCAGGACCGTCTCTCGCATCGAGGGTAACCGATGGGCCCCACTCAGCGGGGGCCCAAAAGGAGCCCAGGGGCGATCGCTATGCGCCCCTATCCTGCGTCTGGGCACCTCTGGCGAAGTAGGGGCCCGGTTGAAGGCCAAGGCACCGGGGAGAAACATGGTCAGTCACTGGGGACGCGAGGTAACTATCGTGTGCGGTCCCGTGCGAGTGTTCCTACGGGTGTGTTTGTTGCGGCCCAACATCGGGGGTTCTTGTGCGGCATTCCCTGGTGTGTGTCACAAGCTTCCACGAGAACCGCGTACTCCCCGCAGGGGTTGGTTCGCACCGGGGGCCCTTCACCGAATTCATACTGTCGGGTTGACCCCGCGTTACGCTTGTCATACGCGCGGGGACCCTGCCACCGCCCATCGCCACCAACTGGGTGGGGGCGGTGGGATGAGTGGCTGCCGGTTGCTCTGGAGGGCCGCCGCAGAGCAAAAACTTAACGTGCGGGCTTGGACATTTGCGTTCGG
>SRX2526944
ATGGGAGGGGGGCTCCCGAGGGCCCGGCTTCCACCCCGGAACGACCCGTCACCACCACGCGTCCGTATATCGCTACGCAGAAACCGAGAGCCACCCGGACCCCTCACGCCGTGCACGCACCCGGAACGCACCCCGGGTGAACCAAGCCTACGGGCCCGACCCGAAATACCCCTTAACTGTGGGACTTAGGTCAGAGCACGTACAGAGTACCCTTTTTTGGCACGGCAAGCCTGCCCTCTCACCCATGGCCGGGTGCATGTGCACCATCTAGTCCCGACGTACCCTTACACCCTTGCTCGGTGACCGGTCCAAGTCCACTTTTCAACGGCCCCTGACCAATGGCGGGGCCAACGCACTAAGCGCGTCCGGCCCACGGTTCGTCTCCCCCCGGCTGGCGTGGGGATACCCTTACCCGCATCAGCCCAAACTTTCCCCGCAGCCTCTAGCCCTCCCGCAGCAGCAAAAGTAGTGTGCCACCTGAGTGCCCCCCCTGCCCTTGGTGGTCCCTGCGTCGGCTGACGTCCCATGCATAGGAGCGCCCTCGTCAGCCCCGCTAGCCCTTAGGAACCCCCCAAACTAAGATACGAGCGATTGCACCGAGCGACGCCCCGCAGTCGTCCCCGCCGCACCTTCCCGCCCTCCGTTATCCGGTCCGCCTTCAGCCGCCCTTCCCCTGCGTCAGGCCCCCTCTAACCCCTTTCCAACAAACAACCGGCCAAGCCCGGGGGACCTGTCCGCGTATCTCCCCGTCGGCCCCCCGTGCCGCACCCGACCGTCTACACGCGTGACATCGCCTGGCGTCGTGGGCGTTCCTCAATGCTTCCACCTCGTCGCGGGCCGCGGACCATAACCCCTTAAGCCCGCAACTCGTGATCGAGCCGCCATCCGACCTTCCTGGCGTGCCTCTAGCCGGTATTACGCGGGCCCTTGCGGCCATATTCTCCGGTTCACCGCCCCGTATGATAACTCCCTCTGCCCCACTTGATGTCCGCCCTCGCTCGCGTCCTGCACGCTGGTCACTGGCGCTCGAGTCCAGATCATGCTCGTAGCCCCCGCGGAACGTCGCGCCCGAAGCATTCCGGCACCCCGGGTACTCCTCCCTCCCCAGCCCCCCGATACGGAGCCCAACGCTCCGTTAATGTCGTCACAACCCGGTTAACACCTCCACACCACTGGGGTGTCCGAAAGCGGCAGTTGTGCTCCTGCCCAGCCATGCGACCGCACAAGACCTCGCGTATCCAAACTTTCCGAGACCCCCAAACTCCATCAACGGCGCCACGCCGAGCTTGGCAACGTCCCCGCCCTCAGATCGCCCCCCCGCTCACGCTCGCCGCGTGTGAACTAAAGATTCCACTACCACAAGGATAGCCCCCCCCCTCTAAGCCCGTCTCGCCGGCGCGCCGCGCTCTCGGGCATGGCAGCTCACGGATTAACAGCCCTGGTAGCGGGAACTCAACTGCCCACCGCCCGCTAAGGCCCCTTCAGGCGCGGTACCCACCCCGTTATCCCGACAGACCACGATGGTCACTCTGCCGCGCCGAACCTGTTGCGCAGCCTAGTGGTAGTCAGCGGCAGGCGCAGCCTTTGGACATGATTTCGGGTACTCTCACTCGCCCGCGCGTCACAGTCCCGTGAGGACGCGTCTCTCGGAGTGGGGTGCCGGACCGCCCGTAGCGTGGTCGTCAAGTTGCTTTTCGACCTGCGCCCACTGGCGCACCCTTCGCCCACCGGCCCCGCAGCGTCGCGGCACCGCCGCCTGCCTCAGAGACGTACTCACCGAAGCGACCGCCCTTGCCCGAGTGCCGCTTCAGGTACGCACGGTACGCACCGGCACAACGGGCCCTCCGTGCCCTCGCCCTCTCAAAGCCCGAGCCCCCCACCTCACCTGCGCATTATCACTCGCCTGGTAGTCCCCTGCTGCCGGACTGGCTCGCGGGATACTGACACCGCGCCGCCAACACCGATAAGAGTCAAACTACCGGTCCTAAAGCCGCCGGACGCAGCCGTGCGGCAGGTGCGGGTGCGCTGCGCCCGCCGCACTGGGGTGGCCCGCGCACGATGCGACTTCGGGTGTTGCCCCTCCGCTGCCACCAACGCGGAGACCAACATCATTATGCCTTGTCACCCCCTCCGCCTCCCCGGAGCGGACCTGTGGCCCGCCCGGGGCGGGGGGAATCAGGGGGCGCGGTCTCCGCGCGGTCGGCCCGGCGGTGATGCCGGGCTGTTTCGCTCGCGGGGGTCCGGGTTACGTTCCTGCGACTAGCCACTGTTAGTAATGTCAGGCCGATGCCCGCGTCCAGCCCGCACGGACAGGTCATGCCCCGGACGGCCCCAGGAATCAGCCCCCCCATAGTTGGGTCGATCTCACCCCATTGTGCCTGCGTTGCTCGCCACGCGGCTCCCGGGCCGGCCGGTCGCGTGTTGCCACCGCGTGGAGCCGGGCCCCATCGGCTCGGCGTCCCCCCAAGCGTCCCGCACACCGGACTATACCGCATAGCCCCGCGCCTCCCGTGCCTGCGTGCGGACCGCCCGTTCGGCGTTGTGCGCGGACCAGCCCTACCGCCTCCACAGTCCCACGGCCTTGGGCAACTGCCGGCTCGGCCGGGGCGTGAGCGAAGCCCCGAGCGCCGCGCGTACGCCCTCCGGCCGACGTCGCGGGGCGGTGCCCGTGTGAGTCCCCTTCCACTTGAGACCCGCTCTTCGCTTAGGAGAGGGTACTGCTTCGCATACCCCGGACGTGTCGGAGATCAGCAGTGTCGTCGTAGTTCCCGGCTTTCATCGCCCGCCCAGGCTACCCTTTTCGAGTCAACGGCCCCCACCGCGTCTGCCTCCGCGAGAACGGAACTTCCATCGCACATAGAGTCGCGACGAGCCGGACCCGCCCTGATGCGGTGTCCCCCCAGGTGCCGCTGCGGGCCGCCCTTCCGCAGTCTCCCGCGTTTTGACGTCACCGGTCAAACTATGCGGAGACAATAGTGAGCCTCCCGCAGGGCGCCGCCTATCGCTGCGCGGGGGCTTATCATATGAGCTCTCCTTTTGCCTACGGAAGCCCGCGGGTGCTAGCGCCCCGCGGGCGGGGCCGACAATGGGGTATCGCGACGTAATCGTCCCTCTTAATCCGGCGTGCCCGCGAGCAGTTCGCCCACCGCCCCTGAGTGCTGGCCCACCCCGTAGGGGGATAAGGGTTGGGGAGCGCCGTAAAAGCTGCATTGGGCGCAGAGATCCGAGCTCCTGTGCCCTGATGGTCCCCCGGACCAGTGTGTCACTACACCATGGCCTCCTTTGGCCGTGGGGCCGTCCGCATGGACCCTCGCCGGGCTCCAAGCGCTTCCGCTCGCACTCCTCGCCTAGCGACCACGTCCGCCCCTGGTCCGTCAGGCCGCCTGGCGCCGTTCGTCTGTGCACGGGCCATATTTCGCAACCCTCAGCGCCACGAGAAACCACCGGTACGTCGCGGGATACGGTGACGCCACCGCGGTGGACCACCTACCGGATCGCGCGTTATCGGTGGGGGTGATGCTGTCCCCTGGGTCAGTGGGACGAGGTTCGGTCCGGAGCACCAGGTCCCCAGTCGCGTGGGGGTAGTGGAGCCCAGGGGGACTTCTAGCAGCACACGTCCCCGCTGGCGAGATGTGGGGCGATCGCCATGATCTCCGACCAACGCTAGACCGAGGCCTCTGGTGGAGCCGCGCGGGGGAGCCGGGACGCGCAAAGGTCGCCACGCATCTGTTGGTCGGGGGCCAGCCCGTTGGAGCGGCATCGCTCGCGTTGGCGGCGTCGGAGGTGGGAGTGACGACTTCCGTTGTGCCGGTGCGGCGCGTGGAGAGAGCGGGCCCCCGGGAGAGGCTTATGGGGGGAAGAGTGAGGATGGGGTCGCTGCGCTTGCGCCGTACGGGAGCTTCGCGGGCACGACCCGGCGTCCCCCAAGCTCCGACCGATCGGGACCCCCAAAGGGAGATGCGGCTTGGGGCGTCAAGGTTCCGCCGATGACGCGCGAGCGAGCCGCCGGGAAATCCCTAATTCCCTGCGGAGGCGCCTCGGGGGTCTATGGTCGAGGGCTGCGAGGGTGCATGTGTCCGTTGGCGAGAGTGCCCACACGATTGTCCGGACGGTTCCGGGCTCCGCCAGCGGAGGGGGGCCGGAGTGGTCACAGCGGGGGGATGCGTTCGTCGCCGGCGACTGGGGAGTATGCGGGCGGAGCGGGGCGCGAGCGAGAAGCTCCGAACGGCAGCGGCTGCCACGCCGGAGGGCGTGGCCGTCCGCCAGGGGCCGGGGGGCCGGATTTAGGGAGGACCCATCGAGGAGCGCTGGGCGCGACATTCGTCGAATAGGACGGGCGGCTCTGTGGCGCTCGAGGGCCCCCCGTTCCGAGGGGGTCCGGCGGGGGGAAGGCCCCGAATGTGGAACCATCGCGGATCGCCCCGCGGACGTGTCGTGCGCGGGTACCGCACGCTTAGGCCGCCGGCCCAGGGATTCAGATGTAAGCCCGGGGCACACAGCTGTCTGTCGGCGTGGGTCGGGGTCCGTTTTGGAGGGGAGCGATGGAGGCGGTATGGCAGGCCCTTCGATTGCGTCGCCCTGGCCCTGGGCCGCGAGGGGGTGCCGCGTACTCGCCTTTTTCTGGAGTTCGCCCCGCGCGGCGTGTATGTTCAACGGAGAAGGCAGCCCAGGCGGAGAACTCGCCCGGAAGGGTGGGGGCGCCGACCACGTCCTCCGGGCTGCGACGGACGCCCGGCCGCACTAAGTGTTTCCCGGCGGGAATTGTGGCCATTGGTGTGCCAATTACGATGCGAGGAGCGTGTTGGGTGCGGCGCATGCGACTCGTGCCCGCGAGTGATGCAGGGCACACGCATTACCGGCGCTGGCCGCGCCGGGAGACTGTTAAACGTTGTAGAGCCCTGTCAGTACTAGCGATCAGGCCGCGTTCCTGTGGGGTGGGGTAGCGCCGGCCGTTTTGGGTGTGGTCTCCAGAGCGTGGCGGACCCGGGCTTGCCGTCGGCTACCGGGCTCGCTGCCCGCGCGCTGGCCTACTCCAGCAGCAAGGTTCGCCGGGAGGGAACAGTTACGGTCTAAGACCCAACCGGCGCCGGGTCCTTGGGCTGGGACTTGGGGTGAAGTCGGCTGAGTGAGGACGTCAGAGCGACGTACGCCGACCCACGGAATACGTCTGGCACGATAGGACGTTGACCAGCGCACCTTCTGGCGGATCGGAGATGGATCCGGGGTGCGCGGGTTTGGGTTGCTGATACCATCGGAGCCAATTGGGACCACCCTCGTTTGCGGGGTGTCTGGCGCGGGCGAAATAGTTACCCACGGGGTGGGCGTGGCGTCTCGGCATCGACTCATTGCCCGGGTGACGGGCGCTGTGGGTGCGGCGCGAGTGTCTGGACGGAGCACGAGTGGCGCGTTGGAAGAGGCCTGCGGGCGTGCAGAGGCTCAGAAGGCGGTTGTCAGGCCATTGCAACCAGGCAGTCGATATCGGCATCGAAGCGCGATACCCGGTGTCCGGTGAGGATGGGGAGGCAGGTGCTATCGTGCCACACCGGCATGCGGGGTGCATGAACTGCCTCTCCCCTTGCGAGGCTGGCTCGTAAGCTGCTTGTGATTAGCCAGTGGGGTACCGATTGACCGCGGTGCCGTGGTCTCCGGCGCATGAGGGCCCGATCGGAAAGCGGCGGCGCTAGGGTCATGTGGCCGTGGAGGCGGCGCCGGGGACTAAGCCGGCCGCCACGCGCAGAGCGCGCGGAGAGACTGCACGGGGCGACGCAGGCAGGTGCGACCTCTGCCCACGCAGCGGGCGTAGCCGCCGAACCGGGCGGTGGGCGGCGAAACGGCCACCCCGGAGGGAAGTATTACAGAAAGGGGACCTTCGGCCGACAATCCGGCGCGAAGGCCTGCAGGCATTTAGCGGTAGGGCCGGTCGCGTGCTCGGAGTGGGGGGGGATGTTCATTGTGAGCCGATCTGCCTAGCTCCTGGTGCACGGGCGTGGCGGGCAGCCGGGGACGACTCGGGGCCTGTCTGGGGAAGTGGGGCCCCGGCTTCCGGCGGGCCTGCGGCCCGCCCTGCACCCTGCGCGGGGCGCGGGCCGGGGAGTCCAACCCGGGACGAGTCATCGACCCGGATCATCAGGTAGGACGGCTTCGCGGAGCTTTGGCGGCTAGGGGGGTGGAAGGCCTGCAAGGCAGGTCACCAAACCACCTCTGGGACGGAGCGCGGTTTGTTTCAGGAGCCCGGGATCACGGTCCGTGAGCACCAGGGGGCGCAGGGCGGGGCGTAGTCAGAATGGGTGACGAGGCTAGCGGGCGCGTCAGCCTCGTGACTGGTGGTTCCGCCGCAGGACCGTCTCTCGCATCGAGGGTAACCGATGGGCACCACTCGGCGGGGGCCCAAAAGGAGCCCAGGGGCGATCGCTATGCGCCCCTATCCTGCGTTTGGGCACCTCTGGCGAAGTAGGGGCCCGGTTGAAGGCCAAGGCACCGGGGAGGAACATGGTCAGTCACTGGGGACGCGAGGTAACTATCGTGTGCGGTCCCGTGCGAGTGTTCCTACGGGTGTGTTTGTTGCGGCCCAACATCGGGGGTTCTTGTGCGGCGTTCCCTGGTGTGTGTCACAAGCTTCCACGAGAACCGCGTAGTCCCTGCAGGGGTTGGTTCGCACCGGGGGCCCTTCGCCGAATTCATACTGTCGGGTTGACCCCGCGTTACGCTTGCCATACGCGCAGGGACCCTGCCACCGCCCATCGCCACCAACTGGGTGGGGGCGGTGGGATGAGCGGCTGCCGGTTGCTGTGGAGGGCCGCCGCAGGGCAAAAACTTAACGTGTGGGGTTGGACATTCGCGTTCGG
>SRX2526945
ATGGGAAGGGGGCTCCCGAGGGCCCGGCTTCCACCCCGGAACGACCCGTCACCACCACGCGTCCGTATATCGCTACGCAGAAACCGAGAGCCACCCGGACCCCTCACGCCGTGCACGCACCCGGAACGCACCCCGGGTGAACCAAGCCTACGGGCCCGACCCGAAATACCCCTTAACTGTGGGACTTAGGCCAGAGCACGTACAGAGTACCCTTTTTTGGCACGGCGAGCCTGCCCTCTCACCCATGGCCGGGTGCATGTGCACCATCTAGTCCCGACGTACCCTTACACCCTTGCTCGGTGACCGGTCCAAGTCCACTTCTCAACGGCCCCTGACCAATGGCGGGGCCAACGCACTAAGCGCGTCCGGCCCACGGTACGTCTCCCCCCGGCTGGCGTGGGGATACCCTTACCCGCATCAGCCCAAACTTTCCCCGCAGCCTCTAGCCCTCCCGCAGCAGCAAAAGTAGTGTGCCACCTGAGTGCCCCCCCTGCCCTTGGTGGTCCCTGCGTCGGCTGACGTCCCATGCATAGGAGCGCCCTCGTCAGCCCCGCTAGCCCTTAGGAACCCCCCAAACTAAGATACGAGCGATTGCACCGAGCGACGCCCCGCAGTCGTCCCCGCCGCACCTTCCCGCTCTCCGTTACCCGGTCCGCCTTCAGCCGCCCTTCCCCTGCGTCAGGCCCCCTCTAACCCCTTTCCAACAAACAACCGGCCAAGCCCGGGGGACCTGTCCGCGTATCTCCCCGTCGGCCCCCCGTGCCGCACCCGACCGTTTACACGCGTGACATCGCCTGGCGCCGTGGGCGTTCCTCAATGCTTCGACCTCGTCGCGGGCCGCGGACCATAACCCCTTAAGCCCGCAACTCGTGATCGAGCCGCCATCCGACCTTCCTGGCGTGCCTCTAGCCGGTATTACGCGGGCCCTTGGGGCCATATTCTCCGGTTCACCGCCCCGTATGATAACTCCCTCTGCCCCACTTGATGTCCGCCCTCGCTCGCGTCCTGCACGCTGGTCACTGGCGCTCGAGTCCAGATCATGCTCGTAGCCCCCGCGGAACGTCGCGCCCGAAGCATTCCGGCACCCCGGGTACTCCTCCCTCCCCAGCCCCCCGATACGGAGCCCAATGCTCCGTTAATGTCGTCACAACCCGGTTAACACCTCCACACCACTGGGGTGTCCGAAAGCGGCAGTTGTGCTCCTGCCCAGCCATGCGACCGCACAAGACCTCGCGTATCCAAACTTTCCGAGACCCCCAAACTCCATCAACGGCGCCACGCCGAGCTTGGCAACGTCCCCGCCCTCAGATCGCCCCCCCGCTCACGCTCGCCGCGTGTGAACTAAAGATTCCACTACCACAAGGATAGCCCCCCCCCTCTAAGCCCGTCTCGCCGGCGCGCCGCGCTCTCGGGCATGGCAGCTCACGGATTAACAGCCCTGGTAGCGGGAACTCAACTGCCCACCGCCCGCTAAGGCCCCTTCAGGCGCGGTACCCACCCCGTTATCCCGACAGACCACGATGGTCACTCTGCCGCGCCGAACCTGTTGCGCAGCCTAACATCTATCAGCGATAGGCGCAGCCTTTGGACATGATTTCGGGTACTCTCACTCGCCCGCGCGTCACAGTCCCGTGAGGACGCGTCTCTCGGAGTGGGGTGCCGGACCGCCCGTAGCGTGGTCGTCAAGTTGCTTTTCGACCCGCGCCCACTGGCGCACCCTTCGCCCACCGGCCCCGCAGCGTCGCGGCACCGCCGCCTGCCTCAGAGACGTACTCACCGAGGCGACCGCCCTTGCCCGAGTGCCGCTTCAGGTACGCACGGTACGCACCGGCACAACGGGCCCTCCGTGCCCTCGCCCTCTCGTTGCCCGAGCCCCCCACCTCACCTGCGCATTATCACTCGCCTGGTAGTCCCCTGCTGCCGGACTGGCTCGCGGGATACTGACACCGCGCCGCCAACACCGATAAGAGTCAAACTATCGGTCCTAAAGCCGCCGGACGCAGCCGTGCGGCAGGTGCGGGTGCGCTGCGCCCGCCGCACTGGGGTGGCCCGCGCACGATGCGACTTCGGGTGTTGCCCCTCCGCTGCCACCAACGCGGAGACCAACATCATGCGGCCTTGTCACCCCCTCCGCCTCCCCGGAGCGGACCTGTGGCCCGCCCGGGGCGGGGGGAATCAGGGGGCGCGGTTTCCGCGCGGTCGGCCCGGCGGTGATGCCGGGCTGTTTCGCTCGCGGGGGTCCGGGTTACGTTCCTGCGACTAGCCACTGTTAGTAATGTCAGGCCGATGCCCGCGTCCAGCCCGCACGGACAGGTCATGCCCCGGACGGCCCCAGGAATCAGCCCCCCCATAGTTGGGTCGATCTCACCCCATTGTGCCTGCGTTGCTCGCCACGCGGCTCCCGGGCCGGCCGGTCGCGTGTTGCCACCGCGTGGAGCCGGGCCCCATCGGCTCGGCGTCCCCCCAAGCGTCCCGCACACCGGACTATACCGCATAGCCCCGCGCCTCCCGTGCCTGCGTGCGGACCGCCCGTTCGGCGTTGTGCGCGGACCAGCCCTACCGCCTCCACAGTCCCACGGCCTTGGGCAACTGCCGGCTCGGCCGGGGCGTGAGCGAAGCCCCGAGCGCCGCGCGTACGCCCTCCGGCCGACGTCGCGGGGCGGTGCCCGTGTGAGTCCCCTTCCACTTGAGACCCGCTCTTCGCTTAGGAGAGGGTACTGCTTCGCATACCCCGGACGTGTCGGAGATCAGCAGTGTCGTCGTAGTTCCCGGCTTTCATCGCCCGCCCAGGCTACCCTTTACGAGTCAACGGCCCCCACCGCGTCTGCCTCCGCGAGAACGGAACTTCCATCGCACATAGAGTCGCGACGAGCCGGACCCGCCCTGATGCGGTGTCCCCCCAGGTGCCGCTGCGGGCCGCCCTTCCGCAGTCTCCCGCGTTTTGACGTCACCGGCCAAACTATGCGGAGACAATAGTGAGCCTCCCGCAGGGCGCCGCCTATCGCTGCGCGGGGGCTTATCATATGAGCTCTCCTTTTGCCTACGGAAGCCCGCGGGTGCTAGCGCCCCGCGGGCGGGGCCGACAATGGGGTATCGCGACGTAATCGTCCCTCTTAATCCGGCGTGCCCGCGAGCAGTTCGCCCACCGCCCCTGAGTGCCGGCCCACCCCGTAGGGGGATAAGGGTTGGGGAGCGCCGTAAAAGCTGCATTGGGCGCAGAGATCCGAGCTCCTGTGCCCTGATGGTCCCCCGGACCAGTGTGTCACTACACCATGGCCTCCTTTGGCCGTGGGGCCGTCCGCATGGACCCTCGCCGGGCTCCAAGCGCTTCCGCTCGCACTCCTCGCCTAGCGACCACGTCCGCCCCTGGTCCGTCAGGCCGCCTGGCGCCGTTCGTCTGTGCACGGGCCATATTTCGCAACCCTCAGCGCCACGAGAAACCACCGGTACTTCGCGGGATACGGTGACGCCACCGCGGTGGACCACCTACCGGATCGCGCGTCATCGGTGGGGGTGATGCTGTCCCCTGGGTCAGTGGGACGAGGTTCGGTCCGGAGCACCAGGTCCCCAGTCGCGTGGGGGTAGTGGAGCCCAGGGGGACTTCTAGCAGCACACGTCCCCGCTGGCGAGATGTGGGGCGATCGCCATGATCTCCGACCAACGCTAGACCGAGGCCTCTGGTGGAGCCGCGCGGGGGAGCCGGGACGCGCAAAGGTCGCCACGCATCTGTTGGTCGGGGGCCAGCCCGCTGGAGCGGCATCGCTCGCGTTGGCGGCGTCGGAGGTGGGAGTGACGACTTCCGTTGTGCCGGTGCGGCGCGTGGAGAGAGCGGGCCCCCGGGAGAGGCTTATGGGGGGAAGAGTGAGGATGGGGTCGCTGCGCTTGCGCCGTACGGGAGCTTCGCGGGCACGACCCGGCGTCCCCCAAGCTCCGACCGATCGGGACCCCCAAAGGGAGATGCGGCTTGGGGCGTCAAGGTTCCACCGATGACGCGCGAGCGAGCCGCCGGGAAATCCCTAATTCCCTGCGGAGGCGCCTCGGGGGTCTATGGTCGAGGGCTGCGAGGGTGCATGTGTCCGTTGGCTAGAGTGCCCACACGATTGTCCGGACGGTTCCGGGCTCCGCCAGCGGAGGGGGGCCGGAGTGATCACAGCGGGGGGATGCGTTCGTCGCCGGCGACTGGGGAGTATGCGGGCGGAGCGGGGCGCGAGCGAGAAGCTCCGAACGGCAGCGGCTGCCACGCCGGAGGGCGTGGCCGTCCGCCAGGGGCCGGGGGGCCGGATTTAGGGAGGACCCATCGAGGAGCGCTGGGCGCGACATTCGTCGAATAGGACGGGCGGCTCTGTGGCGCTCGAGGGCCCCCCGTTCCGAGGGGGTCCGGCGGGGGGAAGGCCCCGAATGTGGAACCATCGCGGATCGCCCCGCGGACGTGTCGTGCGCGGGTACCGCACGCTTAGGCCGCCGGCCCAGGGATTCAGATGTAAGCCCGGGGCACACAGCTGTCTGTCGGCGTGGGTCGGGGTCCGTTTTGGAGGGGAGCGATGGAGGCGGTATGGCAGGCCCTTCGATTGCGTCGCCCTGGCCCTGGGCCGCGAGGGGGTGCCGCGTACTCGCCTTTTTCTGGAGTTCGCCCCGCGCGGCGTGTATGTTCAACGGAGAAGGCAGCCCAGGCGGAGAACTCGCCCGGAAGGGTGGGGGCGCCGACCACGTCCTCCGGGCTGCGACGGACGCCCGGCCGCACTAAGTGTTTCCCGGCGGGAATTGTGGCCATTGGTGTGCCAATTACGATGCGAGGAGCGTGTTGGGTGCGGCGCATGCGACTCGTGCCCGCGAGTGATGCAGGGCACACGCATTACCGGCGCTGGCCGCGCCGGGCGACTGTTAAACGTTGTAGAGCCCTGTCAGTACGAGCGATCAGGCCGCGTTCCTGTGGGGTGGGGTAGCGCCGGCCGTTTTGGGTGTTGTCTCCAGAGCGTGGCGGACCCGGGCTTGCCGTCGGCTACCGGGCTCGCTGCCCGCGCGCTGGCCTACTCCAACAGCAAGGTTCGCCGGGAGGGAACAGTTACGGTCTAAGACCCAACCGGCGCCGGGTCCTTGGGCTGGGACTTGGGGTGAAGTCGGCTGAGTGAGGACGTCAGAGCGACGTACGCCGACCCACGGAATACGTCTGGCACGATAGGACTTTGACCAGCGCACCTTCTGGCGGATCGGAGATGGATCCGGGGTGCGCGGGTTTGGGTTGCTGATACCATCGGAGCCAATTGGGACCACCCTCGTTTGCGGGGTGTCTGGCGCGGGCGAAATAGTTACCCACGGGGTGGGCGTGGCGTCTCGGCATCGACTCATTGCCCGGGTGACGGGCGCTGTGGGTGCGGCGCGAGTGTCTGGACGGAGCACGAATGGCGCGTTGGAAGAGGCTTGCGGGCGTGCAGAGGCTCAGAAGGCGGTTGTCAGGCCATTGCAACCAGGCAGTCGATATCGGCATCGAAGCGCGATACCCGGTGTCCGGTGAGGATGGGGAGGCAGGTGCTATCGTGCCACACCGGCATGCGGGGTGCATGAACTGCCTCTCCCCTTGCGAGGCTGGCTCGTAAGCTGCTTGTGATTAGCCAGTGGGGTACCGATTGACCGCGGTGCCGTGGTCTCCGGCGCATGAGGGCCCGACCGGAAAGCGGCGGCGCTAGGGTCATGTGGCCGTGGAGGCGGCGCCGGGGACTAAGCCGGCCGCCACGCGCAGAGCGCGCGGAGAGACTGCACGGGGCGACGCAGGCAGGTGCGACCTCTGCCCACGCAGCGGGCGTAGCCGCCGAACCGGGCGGTGGGCGGCGAAACGGCCACCCCGGAGGGAAGTATTACAGAAAGGGGACCTTCGGCCGACAATCCGGCGCGGAGGCCTGCAGGCATTTAGCGGTAGGGCCGGTCGCGTGCTCGGAGTGGGGGGGGATGTTCATTGTGAGCCGATCTGCCTAGCTCCTGGTGCACGGGCGTGGCGGGCAGCCGGGGACGACTCGGGGCCTGTCTGGGGAAGTGGGGCCCCGGCTTCCGGCGGGCCTGCGGCCCGCCCTGCACCCTGCGCGGGGCGCGGGCCGGGGAGTCCAACCCGGGACGAGTCATCGACCCGGATCATCAGGTAGGACGGCTTCGCGGAGCTTTGGCGGCTAGGGGGGTGGAAGGCCTGCAAGGCAGGTCACCAAACCACCTCTGGGACGGAGCGCGGTTTGTTTCAGGAGCCCGGGATCACGGTCCGTGAGCACCAGGGGGCGCAGGTCGGGGCGTAGTCAGAATGGGTGACGAGCCTAGCGGGCGCGTCAGCCTTGTGACTGGTGGTTCCGCCGCAGGACCGTCTCTCGCATCGAGGGTAACCGATGGGCACCACTCGGCGGGGGCCCAAAAGGAGCCCAGGGGCGATCGCTATGCGCCCCTATCCTGCGTCTGGGCACCTCTGGCGAAGTAGGGGCCCGGTTGAAGGCCAAGGCACCGGGGAGGAACATGGTCAGTCACTGGGGACGCGAGGTAACTATCGTGTGCGGTCCCGTGCGAGTGTTCCTACGGGTGTGTTTGTTGCGGCCCAACATCGGGGGTTCTTGTGCGGCGTTCCCTGGTGTGTGTCACAAGCTTCCACGAGAACCGCGTAGTCCCCGCAGGGGTTGGTTCGCACCGGGGGCCCTTCGCCGAATTCATACTGTCGGGTTGACCCCGCGTTACGCTTGTCATACGCGCGGGGACCCTGCCACCGCCCATCGCCACCAACTGGGTGGGGGCGGTGGGATGAGCGGCTGCCGGTTGCACTGGAGGGCCGCCGCAGGGCAAAAACTTAACGTGTGGGGTTGGACATTCGCGTTCGG
>SRX2526946
ATGGGAGGGGGGCCTCCGAGGGCCTGGCTTCCACCCCGGAACGACCCGGCACCACCACGCGTCTGCATATCGCTACGCAGGAACCAAGAACCACCCGGACCATTCACGCCGTGCACGAGCCCGGAACGCACCCCCGGTGAACCAAACCTACGGGCCCGACTCGGAATACCCCTTAACTGTGGGACCTAGGCCAGGGCAAGTACAGAGTACCCTTTTTTGGCACGGCAAGCCTGCCCTCCCACCCATGGCCGGGTGCATGTGCACCATCTAGTCCCAACGTACCCTCATACCCTTGCTCGGTGACCGGTCCAAGTCCACTTTTCAGCGGGCCCTGACCAATGGCGGAGCCAACGCGCTAAGCGCATCCGGCCCACGGTACGTCTCCCCTCGGCTGGCATGGGGATACCCTTACCCGCATCAGCCCAAACTCTCGCCGCAGCCTTTAGCTCTCCCCCAGCAGCAAAATCAGTGTGCCATCTGAGTGCCCCCCCTGCCCTTGGTGGTCCCTGCGTCGGCTGACGACTCCTGCATAGGAGCGCCCTCGTCAGCCCCGCTAGCCCTTAGGAACCCCCCAAACTAAGATACGAGCGATTGCACCGAGCGACGCCCCACAGTCGTCCCCGCCGCACCTTCCCGCCCTCCGTTACCCGGTCCGCTTTGAGCCGCCCTTCCCCTGCGTCAAGCCCCCTCTAACCCCTTTCCAACAAACAACCGGCCAAGCCCGGCGGACCCGTCCGCGTATTTCCCCGTCGGCCCCCCGTGCCGCACCCGACCATCTCCACGCGTGCCATCGCCTGGCGCCTTGGGCGTGCTTTAATGCTTCGACCTCGTCGTGGGCCGCGGACCATAACCCTTTAAGCCCGCAACTCGTGATCGAGCCGCCAGCTGACTTTCCTAGCGTGCCTCTAGCCGGTATTACGGGGGCCCTTGCGGCCATATTCTCCGGTTCACCGCCCCGTATGATAACTCCCTCTGCCCCACTTGATGTCCGCCCCCGTCCACGTCCTGCACGCCGGTCACTGGCGCTCGAGTCTAGATCATGCTCGTAGTCCCCGCGGAACGTCGCGCCCGAAGCATTCCGGCACCCCTGGTACCCCCCCCCCCCCAGCCTCCCGATACGGAGCCCAATGCTCGATTAATGTCGTTACAATCCGGTTAACACCTCCACACCGCGGGGACGTCCGAAAGCGGCAGTTGTGCTCCTGCCCAGCCATGCGACCGTACAAGACCTCGCGTATCCAAACCTTCCGAGACCCCCAAACTTCATCAACGGCGCCACGCCGAGCTTGGCAACGTCCCCTCCCTCCCATCGCCCCCCCGCTCACGCTCGCCACGTGTGAACCGGAGATTCCACTACCATAAGGATAGCCCTCCCCCTCTAAGCCCGTCTTGCCGGTGCGCCGCGCTCTCGGGCATGGCAGCTCACGGATTAACAGCCCTGGTACCGGGAGCTCAAGTGCCCATCGCCCGCCAAGGCCCCTAAGGGCGCGGTACCCACCCCGTCATCCCGATAGGCCACGAGCGTTAATCCGCCGCGCCGAACCTGTTGCGCAGCCTAACATCTATCAGCGATAGGTGCAGCCTTTGGGCACGATTTCGGGTACTCTCACTCGCCCGCGCGTCACAGTCCCGTGAGGACGCGTCTCTCGGAGTGGGGTGCCGGACCGCCCGTAGCGTGGCCGTCAAGTTGCTTTTCGACCCGCGCCCACTGGCGCACCCTTCGCCCACCGGCCCCGCAGCGTCGCGGCACCGCCGCCTGCCTCAGAGACGTACTCATCAAGGCGACCGCCTTTGCCCGAGTGCCGCTTCAGGTACGCACAGTACGCATCGGCACAACGGGCCCTCCGTGCCCTCGCGCTCTCGTTGCCCGAGCCCCCCACCTCACCTGGGCATTATCACTCGCCTGGTAGTCCCCTACTGCCGGACTGGCCCGCGGGATGATGATACCGCACCGCCAACACCGATAAGAGCAAAACTACCGGTTCTAAAGCCGCCAGACGCAGCCGTGGGGCAGGTGCGCGCGGGCCGCGCCTGCCGCACTGGGGTGGCCCGCGCACGATGCGACTTCGGGTGTTGCCGCTCCGCTGCCACCAGCGCGGAGGCCAACATCATGCGGCCTTGTCAGCCCCTCCGCCTCCCCGGAGCGGACCTGTGGCCCGCCTGGGGCGGAGGGAATCAAGGGGCGCGGTTTCCGCGCGGTCGGCCCGGCGGCGATGCCGGGCTGTCTCGCTCGCGGGGGTCCGGGTTACGTTCCTGCGACCGGCTTCTGACAGTAATGTCAGGTCGATGCCCGTGTTCAGCCCGCACGGACAGGTCATGCCCCGGACAGCCCCAGGAATCAGCCCCCCCATAGTTGGGTCGATCTCACCCCATTGTGTCTGCGTTGCTCGCCACGCGGCTCTCGGGCCGACCGGTGGCGCGTCGCCACCGCGTGGAGCCGGTCCTCATCGACTCAGCGTCCCCCCAAGCGTCCCGCACACCCGACTATGCCGCGTAGCCCCGCGCCTCCCGTGCCTGCACGCGGACCGCCCGTTCGGCGTTGTGCGCGGACCAGCCCTACCGCCTCCACAGTCCCACGGCGTTGGGCAACTGCCGGCTCGGCCGGGGCGTGAGCGAAGCCCCGAGCGCCGCGCGTACGCCCTCCGGCCGGCCTCGCGGGGCGGTGCCTGTGTGAGTCCCCTTCCACTTGAGACCCGCTCTTCGCTTAGGAGAGGGTACTGCTTCGCATACTCCGGACGTATCGGAGATCGGCAGTGTCGTCGTAGTTCCCGGCTTTCATCGCCCGCCCCGGCTACCCCTTACGAGTCAACGGCCCCCCCCGCGTCTGCCTCCGCGGGAACGGAACTTCCGTCGCACATAGAGTCGCGACGAGCCGGCCCCGCCCTGATGCGATGTCCGCCCAGGTGCCGCTGCGGGCCGCGCTTCCGCAGTCTCCCGCGTTGTGACGTCACCGGCCAAACTGTGCGGAGACAATAGTGGGCCTCCGGCAGAGCACCGCCTATCGCTGCACGGGGGCTTATCATATGAGCTCTCCTTTTGCCTACGGAAGCCCGCGGCTGCTACCGCCCTTCGGGCGGGGCCGACAATGGGTTATCGCGACGTAGTCGTCCCTCTGAATCCGGCTTGCCCGCGAGCAGTTCGCCCACCGCCCCTGAGTGCTGGCCCACCCCGTAGGAGGATAAGGGTTTGGGAGCGCCGTAAAACCTGCACTGGGCGCAGGGGTCCGGGCTCCCGTGCCCTAATAGTCCCCCGGACCAGTGTGTCAATACACCATGGCCTCCTTTTGCCGTGGGGCCATCCGCATGGACCCTCGCCGAGCTTCAAGCGCTTCCGCTCGCACTCCTCACCTAGCGACCACGTCCGCCCCTGGTCCGTCAGGCCGGTTGGCGCCGTTCGTCTGTGCACGGGCCATATTTCGCAACCCTCAGCGAGCTAAGAAACCACCGGTACTGCGCGGGATGCGGTGACGCCACCGCGGTGGACCACCTACCGGATCGCGCGTCATCGGTGGGGGTGACGCTGTCCCCTGAGTCAGTGGGACGAGGTTCGGTCCGGCGCACCAGGTCCCCAGTCGCGTGGGGGTAGTGGAGCCCAGACAAGGCGGAGCGCGCACGCGTCCCCGCTGGCGAGATGTGGGGCGATCGCCATGATCTCCGACCAACGCTAGACCGAGGCCTCTGGTGGAGCCGCGCGGGGGAGCCGGGACGCGCAAAGGTCGCCACGCATCTGTTGGTCAGGGGCCAGCCCGTTGGAGCGGCATTGCTCGCGTTGGCGGCGTCGGAGGTGGGCGTGACGACTTCCGTTGTGCCGGTACGGCGCGTGGAGAGAGCGGGCCCCCGGGAGGGGCTTGGGGGGGGAAGAGTGAGGCTGGGGTCGCTGCGCTCGCGTCGTACGGGAGCTTCGCGGGCACGGCCCGGCGTCCCCCGAGCCCCGACCGATCGGGGCCCCCAGGGGGAGATGCGGCTGGGGGCGTTCAGGTTTGAGCGATCACGCGCGAGCGGGCCGGCGGGAAATCCCTAATTCCCTGCAGAGGCGCCTCAGGGGTCTATAGTCGAGGGCTGCGAGGGTGCATGTGTCCGCTGGCTAAAGTGCCCACACGATTGTCCGGACGGTTCCTGGCTCCGCCAACGGAGAGGGGCTGGAGTGGTCACAGCGGGGGGATGCGTTCGTCGCCGGCGACTGGGGAGTATGCGGGCGGGGCGGGGCGCGAGCGAGAAGCTCTGAACGGCAGCGGCTGCCCCGCCGGAAGGCGTGGCCGTCCGCCATAGTCCGGGGGGCCGGATTTGGGAAGGACCCATCGAGGAGCGCCGGGCGCGACATTCGGCGAATAGGACGGGCGGCTCTGTGGCGTTCGAGGGCACCCCGCTCCGAGGGGGTCCGGCGGGGGGAGGGCCCCGAATGTGGAACCATCGAGAATCGCCCCACGGACGTGTCGTGCGCGGGTACGGCACGCTTAGGCCGCTGGCCCAGGGATTCAGATGTAAGCCCGGGGCACACAGCTGTCTGTCGGCGTGGGTCGGGGTCCGTTTTGGAGGGGAGCGATGGAGGCGGTATAGCAGGCCTTTCGACTGCGTCGCCCTGACCCTGAGCCGCAAGGGGGCGCCGCGTACTCGCCCTTCTCTGGAGCTCGCCCCGGGCGGCGTGTATGTTCAACGGACAAGGCAGCCCAGGCGGAGAGCCCGCCCTGAAGGGCGGGGGCGGCGACCAGGTCCTTCATGCTGCGCCGCACGCCCGGCTGCACTAAGTGTTTCCCGGCGGGAATTGCGGCCATTGGTGTGCCAATTACGATGCGAGGAGCGTGTTGGGTGCGGCGCATGCGGCTCGTGCACGCGAGTGATGCAGGGCACACACACTACCGGCGCCGGCCGCGCTGGGAGACTGTTAAACGTTGTAGAACCCTGTCAGTACGAGCGATCAGGCCGCGTGCCTGTGGGGTGGGGTAGCGGTGGCTGTCTTGGGTGTTGTCTCCAGAGCGTGGCGGACCCGGGCTTGACGTCGGCTACCGGACTCGCGGCCCGCGCGCTGGCCCACTCCAGCAGCAAGGTTCGCCGGGAGGGAACGGTTACGGTCTAAGACCCAACCGGCTCCGGGTCCTTGAGCCGAAACTCGGGGTGAAGTCGGCTGAGTGAGGACGTCAGCGCGACGTACGCCGACCCGCGGAATACGTCTGGCACGATAGGACGCTGGTCAGCGCACTCTCTGGCGGATCGGAGATGGATCCGGGGTGCGCGGGTCTGGGTTGCTGATACCATCGGAGCCAAACGGCACTACCCTCATTTGCGGGGTGTCTGGCGCAGGCGAAATAGTCACCCACGGGGTGGGCGTGGCGTCTCGGCACCGACTCATTGCCCGGGTCACGGGCGCTGTGGGTGCGGTGCGAGTGTCTGGACGGAGCACGAATGGGGCGTTGGAAGAGGCCTGCGGGCGTGCAGAGGCTCAGAGGGCGGTTGTCAGGCCATTGCAACCAGGCAGTCGGTATCGGCATCGAAGCGCGCTACCCGGCGCTCGGTGAGGCTGGGGAGGCGGGTGCTAACGTACCTCACCGTCACGCGGGGCGCATGGACTGACTCTCCCCTTTCGAGGCTGGCTCGTAAGCTGCTTGTGATCAGCCAGTGAGGTACCGATTGACTGCGGTGCCGTGGTCTCCGGCACATGCAGGCCCGACTGGAAAGCGGCGGCGCTAGGGCCATATGGCCGTGGAGGCGGCGCCGGGGGCTAAGCCGATCGCCACGCATGGAGCGCGCGGAGAGACTGCACGGGGCGATGCAGGCAGGTGCAACCCCTGCCCACGCAGCGGGCATGGCCGCCGAACCGGGCGGTGGGCGGCGAAACGACCACCCCGGAGGGAGGTATGACAGAAAGGGGACCTCCGGCTGACAATCCGGCGAGAAGGCCTGCAGGCATTTAGCGGTAGGGCCGGTCGCGTGCTCGAAGTGTAGGGGGATACTCATTGTGAGCCGATCTGCCTAGCTTCTGGTTTACGGGCGTGGCGGGCAGTCGGGGAAGACTCGGGGCCTGTCTGAGGAAATGGGGCCCCGGCCTTCGGCGGGCCTGCGGCCCGCCTTGCACCCTGCGCGGGGCACGGGCCGGGGAGTCCAACCCGGGGCGAGTCATCAACCCGGATCATCAGGTAGGACGGCTTCGCGGAGCTCTGGCGGCTAGGGGGGTGGAAGGCCTGCAAGGCAGGTCACTAGGCCACCTCCGGGACGGAGCGCGGTTTGTTTCGGGAGCCCGGGATCACGGTCCGTGAGCATCAGGGGGCGCAGGTCGGGGCGTAGTCAGAATGGGTGACGAGCCTAGCGGGTGCGTCGGCCTCGTGACTAGTGGTTCCGCCGCAGGACCGTTTCTCGCATCGAGGGTAACTGATAGGCCCCACTCGGCGGTGGCTCAAAAGGAGCCAAGGGGCGCTCGCTATGCGCTCCTATCCTGCGTCTGGGCCCCTCCGGCGAAGTAGGGGCGCAGTTGAAGGCCCAGGCACCGGGGAGGAACGTGGTCAGTCACCGGGGACGCGAGGTAACTATCGTGCGCGGTCCCGTGCGGTTGTTCCTACGGGTGTATTTGCTGCGGCCCAACATCGCCGGGTCTTCTGCAGCGTTCCCTGGTGTGTGTCACAAGCTTCCGCGAGAAACACGTAGTCTCCGCAGGGGTTGGTTCGCACCGGGGGTCCTTCGCCGAATTCGTACTGTCGGGTTGGCCCCGCGTTACGCTTGTCATACGCGCGGGGACCCTGCCACCGCCCATCGCCACCAACTGGGTGGGGGCGGTGGGATAAGTGGCTGCCGATTGCTCTGGAGGGCCGCCGCAGGGCACAAACTTAACGTGCGGGGTTGGACATTTGCGTTCGG
>SRX2526947
ATGGGAGGGGGGCTCCCGAGGGCCCGGCTTCCACCCCGGAACGACCCGGCACCACCACGCGTCCGTATATCACTACGCAGAAACCGAGAGTCACCCGGACCCCTCACGCCGTGCACGCGCCCGGAACGCACCCCGGGTGAACCAAGCCTACGGGCCCGACCCGAAATACCCCTTAACTGTGGGACCTAGGCCAGAGCACGTACAGAGTACCCTTTCTTTGCACGGCGAGCCTGCCCTCCCACCCATGGCCGGGTGCATGTGCACCAGCTAGTCCCAACGTACTCTCACACCCTTGCTCGGTGACCGGTCCAAGTCCACTTTTCAACGAGCCCTGACCAATGGCGGGGCCAACGCACTAAGCGCGTCCGGCCCACGGTACCTTTCCCCCCGGCTGGCGTGGGAATACCCTTACCCGCATCAGCCCAAATTCTCCCCGCAGCCTCTAGCTCTCCCCCAGCAGCAAAAGTAGTGTGCCACCTGAGTGCCCCCCCTGCCCTTGGTGGTCCCTGCGTCGGCTGACGTCCCATGCATAGGAGCGCCCTCGTCAGCCCCGCTAGCCCTTAAGGACCCCCCAAACTAAGATACGAGCGATTGCACCGAGCGACGCCCCGCAGTCGGCCCCGCCGCACCTTCCCGCCCTCCGTTACCCGGTTCGCCTTCAGCCGCCCTTCCCCTGCGTCAAGCCCCCTCTAACCCCTTTCCAACAAACAACCAGCCAAGCCCGGGGGACCTGTCCGCGTATCTCCCCGTCGGCCCCCCGTGCCGCACCCGACCGTCTACACGCGTGACGCGCGCTGGCGCCTTGGGCGTTCCTCAATACTTCGACCTCGTCGCGGGCCGCGGACCATAACCCCTTAAGCCCGCAACTCACGATCGAGCCGCCAGCCGACCTTCCTGGCGTGCCTCTAGCCGGTATTACGCGGGCCCTTGGGGCCATATTCTCCGGTTCACCGCCCCGTATGATAACTCCCTCTGCCCCACTTGATGTCCGCCCTCGCTCGCGTCCTGCACGCTGGTCACTGGCGCTCGAGTCCAGATCATGCTCGTAGCCCCCGCGGAACGTCGCGCCCGAAGCATTCCGGCACTCCTGGTACCCTTCCCTCCCCAGCCCCCCGATACGGAGCCCAATGCTCCGTTAATGTCGTTACAACCCGGTTAACACCTCCACACCACTGGGGCGTCCGAAAGCGGCAGCTGTGCTCCTGCCCAGCCATGCGACCGCACAAGATCTCGCGTATCCAAACTTTCCGAGACCCCCAAACTCCATCAACGGCGCCACGCCGAGCTTGGCAACGTCCCCGCCCTCAGATCGCCCCCTCGCTCACGCTCGCCGCGTGTGAATCGGAGATTCCACTACCACAAGGATAGCCCCCCCCCTCTAAGCCCGTCTCCCCGGCGCGCCGCGCTCTCGGGCATGGCAGCTCACGGATTAACAGCCCTGGTAGCGGGAACTCAACTGCCCACCGCCCGCTAAGACCTCTAAAGGCGCGGTACCCACCCCGTCATCCCGACAGACCACGATGGTCACTCTGCCGCGCCGAACCTGTTGCGCAGCCTAACATCTATCAGCGATAGGCGCAGCCTTTGGACATGACTTCGGGTACTCTCACTCGCCCGCGCGTCACAGTCCCGTGAGGACGCGTCTCTCGGAGTGGGGTGCCGGACCGCTCGTAGCGTGGTCGTCAAGTTGCTTTTCGACCCGCGCCCACTGGCGCACTCTTCGCCCACCGGCTCCGCAGTGTCGCGGCACCGCCGCCTGCCTCAGAGACGTACTCACCGAGGCGACCGCCCTTGCCCGAGTGCCGCTTCAGGTACGCACGGTACGCACCGGCACAACGGGCCCTCCGTGCCCTCGCCCTCTCGTTGCCCGAGCCCCCCACCTCACCTGCGCATTATCACTCGCCTGGTAGTCCCCTGCTGCCGGACTGGCTCGCGGGATACTGACACCGCGCCGCCAACACCGATAAGAGTCAAACTACCGGTCCTAAAGCCGCCGGACGCAGCCGTGCGGCAGGTGCGGGTGCGCTGCGCCCGCCGCACTGGGGTGGCCCGCGCATGATGCGACTTCGGGTGTTGCCCCTCCGCTGCCACCAACGCGGAGACCAACATCATGCGGCCTTGTCACCCCCTCCGCTTCCCCGGAGCGGACCTGTGGCTCGCCCGGGGCGGGGGGAATCGGGGGGCGCGGTTTCCGCGCGGTCGGCCCGGCGGTGATGCCGGGCTGTTTCGCTCGCGGGGGTCCGGGTTACGTTCCTGCGACCGGCCACTGATAGTAATGTCAGGCCGATGCCCGCGTCCAGCCCGCACGGACAGGCCATGCCCCGGACGGCCCCAGGAATCAGCCCCCCCATAGTTGGGTCGATCTCACCCCATTGCGCCTGCGTTGCTCGCCACGCGGCTCCCGGGCCGGCCGGCCGCGTGTCGCCACCGCGTGGAGCCGGGCCCCATCGGGTCGGCGTCCCCCCAAGCGTCCCGCACACCGGACTAGACCACATAGCCCCGCGCCTCCCGTGCCTGCATGTGGACCGCCCGTTCGGCGTTGTGCGCGGACCAGCCCTACCGCCTCCACAGTCCCACGGCGTTGGGCAACTGCCGGCTCGGCCGGGACGTGAGCGAAGCCCCGAGCGCCACGCGTACGCCCTCCGGCCGACGTCGCGGGGCGGTGCCCGTGTGGGTCCCCTTCCACTTGAGACCCGCTCTTCGCTTAGGAGAGGGTACTGCTTCGCCTACCCCGGACGTGTCGGAGATCAGCAGTGTCGTCGTAGTTCCTGGCTTTCATCGCCCGCCCAGGCTACCCTTTACGAGTCAACGGCCCCCACCGCGTCTGCCTCCGCGAGAACGGAACTTCCATCGCACATAGAGTCGCGACGAGCCGGACCCGCCCTGATGCGGTGTCCGCCCAGGTGCCGCTGCGGGCCGCCCTTCCGCAGTCTCCCGCGTTTTGACGTCACCGGCCAAACTATGCGTAGACAGTAGTGAGCCTCCCGCAGGGCGCCGCCGATCGCTGCGCGGCGGCTTATCATATGAGCTCTCCTTTTGCCTACGGAAGCCCGCGGGCGCTAGCGCCCCGCGGGCGGGGCCGACAATGGGGTATCGCGACGTAATCGTCCCTCTTAATTCGGCGTGCCCGCGAGCAGTTCGCCCACCGCCCCTGAGTGCCGGCCCACCCCGTAGGGGGATAAGGGGTGGGGAGCGCCGTACAAGCTGCATTGGGCGCAGAGATCCGAGCTCCTGTGCCCTGATGGTCCCCCGGACCAGTGTGTCACTACACCATGGCCTCCTTCGGCCGTGGGGCCGGCCGCATGGACCCTCGCCGGGCTCCAAGCGCTTCCGCTCGCACTCCTCGCCTAGCGACCACGTCCGCCCCTGGTCCGTCAGGCCGCCTGGCGCCGCTCGTCTGTGCACGGGCCATATTTCGCAACCCTCAGCGCCACAAGAAACCACCGGTACTTCGCGGAATACGGTGACGCCACCGCGGTGGACCACCTACCGGATCGCGCGTCATCGGTGGGAGTGATGCTGTCCCCTGGGTCAGTGGGACGAGGTTCGGTCCGGAGCACCAGGTCCCCAGTCGCGTGGGGGTAGTGGAGCCCAGGGGGACTTCTAGCAGCACACGTCCCCGCTGGCGAGATGTGGGGCGATCGCCATGATCTCCGACCAACGCTAGACCGAGGCCTCTGGTGGAGCCGCGCGGGAGAGCCGGGACGCGCAAAGGTCGCCACGCATCTGTTGGTCGGGAGCCAGCCCGTTGGAGCGGCATCGCTCGCGTTGGCGGCATCGGAGGTGGGAATGACGACTTCCGTTGTACCAGTGCGGCGCGTGGAGAGAGCGGGCCCCCGGGAGAGGCTTATAGGGAGAAGAGTGAGGATGGGGTCGCTGCGCTTGCGCCGTACGGGAGCTTCGCGGGCACGACCCGGCGTCCCCCAAGGTCCGACCGATCGGGACCCCCAGAGGGAGACGCGGCTTGGGGCGTCAAGGTTCCACCGATGACGCGCGAGCGAGCCGCCGGAAAATCCCTAATTCGCTGCGGAGGCGCCTCGGGGGTCTATGGTCGAGGGCTGCGAGGGTACATGTGTCCGTTGGCTAGAGTGCCCACACGATTGTTCGGACGGTTCCTGGCTCCGCCAGCGGAGGGGGGCCGGAGTGGTCACAGCGGGGGGATGCGTTCGTCGCCGGCGACTGGGGAGTATGCGGGCGGAGCCGGGCGCGAGCGAGAAGCTCCGAACGGCAGCGGCTGCCACGCCGGAGGGCGTGGCCGTCCGCTAGGGGCCGGGGGGCCGGATTTAGGGAGGACCCATCGAGGAGCGCTGGGCGCGACATTCGTCGAATAGGACGGGCGGCTCTGTGGCGCTCGAGGGCCCCCCGTTCCGAGGGGGTCCGGCGGGGGGAGGGCCCCGAATGTGGAACCATCGCGGATCGCCCCGCGGACGTGTCGTGCGTGGGTACCGCACGCTTAGGCCGCCGGCCCAGGGATTCAGATGTAAGCCCGGGGCACACAGCTGTCTGTCGGCGTGGGTCGGGGTCCGTTTTGGAGGGAAGCGATAGAGGCGGTATGGCAGGCCCTTCGATTACGTCGCCCTGGCCCTGGGCCGCGAGGGGGTGCCGCGTACTCGCCTTTTCCTGGAGTTCGCCCCGCGCGGCGTGTATGTTCAACGGAGAAGGCAGCCCAGGCGGAGAACTCACCGGGAAGGGTGGGAGCGCCGACCACGTCCTTCGGGCTGCGACGCACACCCGGCCGCACTAAGTGTCTCCCGGCGGGAATTGTGGCCATTGGTGTGCCAATTACGATGCGAGGAGCGTGTTGGGTGCGGCACATGCGACTCGTGCCCGCGAGTGATGCAGGGCACACGCATTACCGGCGCTGGCCGCGCCGGGAGACTGTTAAACGTTGTAGAGCCCTGTCAGTACGAGCGATCAGGCCGCGTTTCTGTGGGGTGGGGTAGCGCCGGCCGTTTTGGGTGTTGTCTCCAGAGTGTGGCGGACCCGGGCTTGCCGTCGGCTACCGGGCTCGCTGCCCGCGCGCTGGCCTACTCCAGCAGCAAGATTCGCCGGGAGGGAACAGTTACGGTCTAAGACCCAACCGGCGCCGGGTCCTTGGGCTGGGACTTGGGGTGAAGTCGGCTGAGTGAGGACGTCAGACCGGCGTACGCCGACCCACGGAATACGTCTGGCACGATAGGACGTTGACCAGCGCACCTTCTGGCGGATCGGAGATGGATCCGGGGTGCGCGGGTCTGGGTTGCTGATACCATCGGTGCCAATTGGGACTACCCTCGTTTGCGGGGTGTCTGGCGCGGGCGAAATAGTTACCCACGGGGTGGGCGTGGCGTCTCGGCATCGACTCATTGCCCCGGTGACGGGCGCTGTGGGTGCGGTGCGAGTGTCTGGACGGAGCACGAATGACGCGTTGGAAGAAGCCTGCGGGCGTGCAGAGGCTCAGAAGGCGGTTGTCAGGCCATTGCAACCAGGCAGTCGATATCGGCATCAAAGCGCGATACCCAGTGTCCGGTGAGGATGAGGAGGCGGATGCTATCGTGCCACACCGGCATGCGGGGTGCATGAACTGCCTCTCCCCTTGCGACGCTGGCTTGTAAGCTGCTTGTGATTAGCCAGTGGGGTACCGATTAACCGGGGTGCCGTGGTCTCCGGCGCATGAGGGCCCGACCGGAAAGCGGCGGCGCTAGGGTCATGTGGCCGTGGAGGCGGCGCCGGGGACTAAGCCGGCCGCCACGGGCAGAGCGCGCGGAGAGACTACACGGGGCGACGCAGGCAGGTGCGACCTCTGCCCACGCAGCGGGCGTAGCCGCCGAACCGGGCGGTGGGCGGCGAAACGGCCACCCCGGAGGGAAGTATTACAGAAAGGGGACCTCCGGCCGACAATCCGGCGCGAAGGCCTGCAGGCATTTAGCGGTAGGGCCGGTCGCGTGTTCGGAGTGGGGGGGGATGTTCGGTGTGAGCCGATCTGCCTAGCTCCTGGTGCACGGGCGTGGCGGGCAGCCGGGGACGACTTGGGGCCTGTCTGGGGAAGTGGGGCCCCGGCTTCCGGCGGGCCTGCGGCCCGCCCTGCACCCTGGGCGGGGCGCGGGCCGGGGAGTCCAACCCGGGGCGAATCATCAACCCGGATCATCAGGTAGGACGGCTTCGCGGAGCTTTGGCGGCTAGGGGGGTGGAAGGCCTGCAAGGCCGGTCACCAAGCCACCTCTGGGACGGAGCGCGGTTTGTTTCAGGAGCCCGGGATCACGGTCCGTGAGCACCAGGAGGCGCAGGTCGGGGCGTAGTCAGAATGGGCGACGAGCCTAGCGGGCGCGTCAGCCTCGTAACTGGTGGTTCCGCCGCAGGACCGTCTCTCGCATCGAGGGTAACCGATGGGCCCCACTCGGCGGGGGCCCAAAAGGAGCCCAGGGACGATCGCTATGCGCCCCTATCCTGCGTCTGGGCACCTCTGGCGGAGTGGGGGCCCGGTTGAAGGCCAAGGCACCGGGGAGGAACATGGTCAGTCACTGGGAACGCAGGGTAACTATCGTGTGCGGTCCCGTGCGAGTATTCCTACGGGTGTGTTTGCAGCGGCCCAACATCGGGGGTTCTTGTGCGGCGTTCCCTGGTGTGTGTCACAAGCTTCCACGAGAACCGCGTAGTCCCCGCAGGGGTTGGTTCGCACCAGGGGCCCTTCGCCGGATTCATACTGTCGGGTTGACCCCGCGTTACGCTTGTCATACACGCGGGGACCCTGCCACCGCCCATCGCCACCAACTGGGTGGGGGCGGTGGGATGAGTGGCTGCCGGTTGCTCTGGAGGGCCGCCGCAGGGCAAAAACTGAACGTGCGGGGTTGGACATTTGCGTTCGG
>SRX2526948
ATGGGAGGGGGGCTCCCGGGGGCCCGGCTTCCACCCCGGAACGACCCGGCACCACCACGCGTCCGTATATCGCTACGCAGAAACCGAGAGCCACCCGGACCCCTCATGCCGTGCACGCGCCCGGAACGCACCCCGGGTGAACCAAGCCTACGGGCCCGACCCGAAATACCCCTTAACTGGGGGACCTAGGCCAGAGCACGTACAGAGTACCCTTTTTTGGCACCCCAAGCCTGCTCTCCCACCCATGGCCGGGTGCATGTGCACCATCTAGTCCCAACGTACCCTCACACCCTTGCTCGGTGACCGGTCCAAGTCCACTTTTCGACGGGCCCTGACCAATAGCGGGGCCAACGCACTAAGCCCGTCCGGCCCACGGTACGTCTCCCCCCGGCTGGCGTGGGGATACCCTTACTCGCATCAGCCCAAACTCTCCCCGCAGCCTCTAGCTCTCCCCCGGCAGCAAAAGTAGTGTGCCACCTGAGTGCCCCCCCTGCCCTTGGTGGTCCCTGCGTCGGCTGACGTCCCATGCATAGGAGCGCCCTCGTCAGCCCCGCTAGCCCTTAGGAACCCCCCAAACTAAAATACGAGCGATTGCACCGAGCGACGTCCCGCAGTCGTCCCCGCCGCACCTTCCCGCCCTCCGTTACCCGGTCCGCTTTCAGCCGCCCTTCCCCTGCGTCAAGCCCCCTCTAACCCCTTTCCAACAAACAACCGGCCAAGCCCGGGGGACCTGTCCGCGTATCTCCCCGTCGGCCCCCCGTGCCGCACCCGACCGTCTACACGCGTGACATCGCCTGGCGCCTTGGGCGTTCCTCAATGCTTCGACCTCGTCGCGGGCCGCGGACCATAACCCCTTAAGCCCGCAACTCGTGATCGAGCCGCCAGCCGACCTTCCTGGCGTGCCTCTAGCCGGTATTACGCGGGCCCTTGCGGCCATATTCTCCGGTTCACCGCCCCGTATGATAACTCCCTCTGCCGCACTTGATGTCCGCCCTCGTTCGCGTCCTGCACGCTGCTCACTGGCGCTCGAGTCCAGATCATGCTCGTAGCCCCCGCGGAACGTTGCGCCCGAAGCATTCCGGCACCCCTGGTACCCCTCCCTCCCCAGCCCCCCGATACGGAGCCCAATGCTTCGTTAATGTCGTCGCAACCCGGTTAACACCTCCACACCACTGGGGCGGCCGAAAGCGGCAGTTGTGCTCCTGCCCAGCCATGCGACCGCACAAGACCTCGCGTATCCAAACTTTCCGAGACCCCCAAACTCCATCAACGGCGCCACGCCGAGCTTGGCAACGTCCCCGCCCTCAGATCGCCCCCCCGCCCACGCTCGCCGCGTGTGAACCGGAGATTCCACTACCACAAGGATAGCCCCCCCCCTCTAAGCCCGTCTCGCCGGCGCGTCGCGCTCTCGGGCATGGCAGCTCACGGATTAACAGCCCTGGTAGCGGGAACTCAACTGCCCACCGCCCGCTAAGGCCCCTTCAGGCGCGGTACCCACCCAGTCATCCCGACAGACCACGATGGTCACTCTGCCGCGCCGAACCTGTTGCGCAGCCTAACATCTATCAGCGATAGGCGCAGCCTTTGGACATGATTTCGGGTACTCTCACTCGCCCGCGCGTCACAGTCCCGTGAGGACGCGTCTCACGGAGTGGGGTGCCGGACCGCCCGTAGCGTGGTCGTCAAGTTGCTTTTCGACCCGCGCCCACTGGCGCACCCTCCGCCCACCGGCCCCGCAGCGTCGCGGCACCGCCGCCTGCCTCAGAGACGTACTCACCGAGGCGACCGCCCTTGCCCGAGTGCCGCTTTCGGGACGCACGGTACGCACCGGCACAACGGGCCCTCCGTGCCCTCGCCCTCTCGTTGCCCGAGCCCCCCACCTCACCTGCGCATTATCACTCGCCTGGTAGTCCCCTGCTGCCGGACTGGCTCGCGGGATACTGACACCGCGCCGCCAACACCGATAAGAGTCAAACTACCGGTCCTAAAGCCGCCGGAAGCAGCCGTGCGGCAGGTGCGGGTGCGCTGCGCCCGCCGCACTGGGGTGGCCCGCGGACGATGCGACTTCGGGTGTTGCCGCTCCGCTGCCACCAACGCGGAGACCAACATCATGCGGCCTTGTCACCCCCTCCGCCTCCCCGGAGCGGACCTGTGGCCCGCCCGGGGCGGGGGGAATCAGGGGGCGCGGTTTCCGCGCGGTCGGCCCGGCGGTGATGCCGGGCTGTTTCGCTCGCGGGGGTCCGGGTTACGTTCCTGCGACCGGCCACTGATAGTAATGTCAGGCCGATGCCCGCGTCCAGCCCGCACGGACAGGTCATGCCCCGGACGGCCCCAGGAATCAGCCCCCCCATAGTTGGGTCGATCTCACCCCATTGTGCCTGCGTTGCCCGCCACGCGGCTCCCGGGCCGGCCGGTCGCGTGTCGCCACCGCGTGGAGCCGGGCCCCATCGGCTCGGCGTCCCCCCAAGCGTCCCGCACACCGGACTATACCGCATAGCCCCGCGCCTCCCGTGCCTGCATGCGGACCGCCCGTTCGGCGTTGTGCGCGGACCAGCCCTACCGCCTCCACAGTCCCACGGCGTTGGGCAACTGCCGGCTCGGCCGGGGCGTGAGCGAAGCCCCGAGCGCCGCGCGTACGCCCTCCGGCCGACGTCGCGGGGCGGTGCCCGCGTGAGTCCCCTTCCACTTGAGACCCGCTCTTCGCTTAGGAGAGGGTACTGCTTCGCATACTCCGGACGTGCCGGAGATCAGCAGTGTCGTCGTAGTTCCCGGCTTTCATCGCCCGCCCAGGCTACCCTTTTCGAGTCAACGGCCCCCACCGCGTCTGCCTCCGCGAGAACGGAACTTCCATCGCACATAGAGTCGCGACGAGCCGGACCCGCCCTGATGCGGTGTCCCCCCAGGTGCCGCTGCGGGCCGCCCTTCCGCAGTCTCCCGCGTTTTGACGTCACCGGCCAAACTATGCGGAGACAATATTGAGCCTCCCGCAGGGCGCCGCCTATCGCTGCGCGGGGGCTTATCATATGAGCTCTCCTTTTGCCTACGGAAGCCCGCGGGTGCTAGCGCCCCGCGGGCGGGGCCGACAATGGAGTATCGCGACGTAATCGTCCCTCTTAATCCGGCGTGCCGGCGAGCAGTTCGCCCACCGCCCCTGAGTGCCGGTCCACCCCGTAGGGAGATAAGGGTTGGGGAGCGCCGTAAAAGCTGCATTGGGCGCAGAGATCCGAGCTCCTGTGCCCTGATGGTCCCCCGGACCAGTGTGTCAATACAGCATGGCCTCCTTTTGCCGTGGGGCCGTCCGCATGGACCCTCGCCAGGCTCCAAGCGCTTCCGCTCGCACTCCTCGCCTAGCGACCGCGTCCGCCCCTGGTCCGTCAGGCCGCCTGGCGCCGTTCGTCTGTGCACGGGCCATATTTCGCAACCCTCAGCGCCACAAGAAACCACCCGTACTTCGCGGGATACGGTGACGCCACCGCGGTGGACCACCTACCGGATCGCGCGTCATCGGTGGGGGTGATGCTGTCCCCTGGGTCAGTGGGACGAGGTTCGGTCCGGAGCACCAGGTCCCCAGTCGCGTGGGGGTAGTGGAGCCCAGGGGGACTTCTAGCAGCACACGTGTTGATTACCGAGATGTGGGGCGATCGCCATGATCTCCGACCAACGCTAGACCGAGGCCTCTGGTGGAGCCGCGCGGGGGAGCCGGGACGCGCAAAGGTCGCCACGCATCTGTTGGTCGGGGGCCAGCCCGTTGGAGCGGCATCGCTCACGTTGGCGGCGTCGGAGGTGGGAGTGACGACTTCCGTTGTGCCGGTGCGGCGCGTGGAGAGAGCGGGCCCCCGGGAGAGGCTTATGGGGGGAAGAGTGAGGATGGGGTCGCTGCGCTTGCGCCGTACGGGAGCTTCGCGGGCACGACCCGGCGTCCCCCAAGCTCCGACCGATCGGGACCCCCAGAGGGAGATGCGGCTTGGGGCGTCAAGGTTCCACCGATGACGCGCGAGCGAGCCGCCGGGAAATCCCTAATTCCCTGCGGAGGCGCCTCGGGGGTCTATGGTCGAGGGCTGCGAGGGTGCATGTGTCCGTTGGCTAGAGTGCCCACACGATTGTCCGGAAGGTTCCTGGCTCCGCCAGCGGAGGGGGGCCGGAGTGGTCACAGCGGGGGGATGCGTTCGTCGCCGGCGACTGGGGAGTATGCGGGCGGAGCGGGGCGCGAGCGAGAAGCTCCGAACGGCAGCGGCTGCCACGCCGGAGGGCGTGGCCGTCCGCCAGGGGCCGGGGGGCCGGATTTAGGGAGGACCCATCGAGGAGCGCTCGGCGCGACATTCGTCGAATAAGACGGGCGGCTCTGTGGCGCTCGAGGGCACCCCGTTCCGAAGGGGTCCGGCGGGGGGAGTGCCCCGAATGTGGAACCATCGCGGATCGCCCCGCGGACGTGTCGTGCTCGGGTACCGCACGCTTAGGCCGCCGGCCCAGGGATTCAGATGTAAGCCCGGGGCACACAGCTGTCTGTCCGCGTGGGTCGGGGTCCGTTTTGGAGGGGAGCGATGGAGGCAGTATGGCAGGCCCTTCGATTGCGTCGCCCTGGCCCTGGGCCGTGAGGGGGTGCCGCGTACTCGCCTTTTTCTGGAGTCCGCCCCGCGCGGCGTGTATGTTCAACGGAGAAGGCAGCCCAGGCGGAGAACTCGCCCGGAAGGGTGGGGGCGGCGACCACGTCCTTCGGGCTGCGACGCACGCCCGGCCGCACTAAGTGTTTCTCGGCGGCAATTGTGGCCATTGGTGTGCCAATTACGATGCGAGGAGCGTGTTGGGTGCGGCGCATGCGACTCGTGCCCGCGAGTGATGCAGGGCACACGCATTACCGGCGCTGGCCGCGCCGGGAGACTGTTTCACGTTGTAGAGCCCTGTCAGTACGAGCGATCAGGCCGGGTTCCTGTGGGGTGGGGTAGCGCCGGCCGTTTTGGGTGTTGTCTCCAGAGCGTGGCGGACCCGGGCTTGCCGTCGGCTACCGGGCTCGCTGCCCGCGCGCTGGCCTACTCCAGCAGCAAGGTTCGCCGGGAGGGAACAGTTACGGTCTAAGACCCAACCGGCGCCGGGTCCTTGGGCTGAAACTTGGGGTGAAGTCGGCTGAGTGAGGACGTCAGCGCGACGTACGCCGACCCACGGAATACGTCTGGCACGATAGGGCGTTGACCAGCGCACCCTCTGGCGGATCGGAGATGGATCCGGGGTGCGCGAGTCTGGGTTGCTGATACCATCGGAGCCAATTGGGACTACCCTCGTTTGCGGGGTGTCTGGCGCGGGCGAAATAGTTACCCACGGGGTGGGCGTGGCGTCTCGGCATCGACTCATTGCCCGGGTGACGGGCGCTGTGGGTGCGGTGCGAGTGTCTGGACGGAGCACGAATGGCGCGTTGGAAGAGGCCTGCGGGCGTGCAGAGGCTCAGAAGGCGGTTGTCAGGCCATTGCAACCAGGCAGTCGATATCGGCATCGAAGTGCGATACCCGGTGTCCGGTGAGGATGGGGAGGCGGGTGCTATCGTGCAACACCGGCATGCGGGGTGCATGAACTGACTCTCCCCTTGCGAGGCTGGCTCGTAAGCTGCTTGTGATTAGCCAGTGAGGTACCGATTGACCGCGGTGCCGCGGTCTCCGGCGCATGAGGGCCTGACCGGAAAGCGGCGGCGCTAGGGTCATGTGGCCGTGGAGGCGCCGTCGGCGACTAAACCGGCCGCCACGCGCAGAGCGCGCGGAGAGACTGCACGGTGCGACGCAGGCAGGTGCGACCTCTGCCCACGCAGCGGGCGTAGCCGCCGAACCGGGCGGTAGGCGGCGAAACGGCCACCCCGGAGGGAAGTATTACAGAAAGGGGACCTCCGGCCGACAATCCGGCGCGAAGGCCTGCAGGCATTTAGCGGTAGGGCCGGTCGCGTGCTCGGAGTGTAGGGGGATGTTCATTGTGAGCCGATCTGCCTAGCTCCTGGTGCACGGGCGTGGCGGACAGCCGGGGACGACTCGGGGCCTGTCTGGGGAAGTGGGGCCCCGGCTTCCAGCGGGCCTGCGGCCCGCCCCGCACCCTGCGCGGGGCGCGGGCCGGGGAGTCTAACCCGGGGCGAGTCATCAACCCGTATCATCAGGTAGGACGGCTTCGCGGAGCTTTGGCGGCTAGGGGGGTGGAAGGCCTGCAAGGCAGGTCACCAAGCCACCTCTGGGACGGAGCGGGGTTTGTTTCAGAAGCCCGGGATCACGGTCCGTGAGCACCAGGGGGCGCAGGTCGGGGCGTAGTCAGAATGGGTGACGAGCCTAGCGGGCGCGTCAGCCTCGTGACTGGTGGTTCCGCCGCAGGACCGTCTCTCGCATCGAGGGTAACCGATGGGCCCCACTCAGCGGGGGCCCAAAAGGAGCCCAGGGGCGATCGCTATGCGCCCCTATCCTGCGTCTGGGCACCTCTGGCGAAGTAGGGGCCCGGTTGAAGGCCAAGGCACCGGGGAGAAACATGGTCAGTCACTGGGGACGCGAGGTAACTATCGTGTGCGGTCCCGTGCGAGTGTTCCTACGGGTGTGTTTGTTGCGGCCCAACATCGGGGGTTCTTGTGCGGCATTCCCTGGTGTGTGTCACAAGCTTCCACGAGAACCGCGTACTCCCCGCAGGGGTTGGTTCGCACCGGGGGCCCTTCACCGAATTCATACTGTCGGGTTGACCCCGCGTTACGCTTGTCATACGCGCGGGGACCCTGCCACCGCCCATCGCCACCAACTGGGTGGGGGCGGTGGGATGAGTGGCTGCCGGTTGCACTGGAGGGCCGCCGCAGAGCAAAAACTTAACGTGCGGGCTTGGACATTTGCGTTCGG
>SRX2526949
ATGGGAGGGGGGCTCCCGAGGGCCCGGCTTCCACCCCGGAACGACCCGGCACCACCACGCGTCCGTATATCGCTACGCAGAAACCGAGAGCCACCCGGACCCCTCATGCCGTGCACGAGCCCGGAACGCACCCCGGGTGAACCAAGCCTAAGGGCCCGACCCGAAATACCCCTTAACTGTGGGACCTAGGCCAGAGCACGTACAGAGTACCCTTTTTTGGCACCCCAAGCCTGCCCTCCCACCCATGGCCGGGTGCATGTGCACCATCTAGTCCCAACGTGCCCTCACACCCTTGCTCGGTGACCGGTCCAAGTCCACTTTTCGACGGGCCCTGACCAATAGCGGGGCCAACGCACTAAGCGCGTCCGGCCCACGGTACGTCTCCCCCCGGCTGGCGTGGGGATACCCTTACTCGCATCAGCCCAAACTCTCCCCGCAGCCTCTAGCTCTCCCCCGGAAGCAAAAGTAGTGTGCCACCTGAGTGCCCCCCCTGCCCTCGGTGGTCCCTGCGTCGGCTGACGTCCCATGCATAGGAGCGCCCTCGTCAGCCCCGCTAACCCTTAGGAACCCCCCAAACTAAGATACGAGCGATTGCACCGAGCGACGCCCCGCAGTCGTCCCCGCCGCACCTTCCCGCCCTCCGTTACCCGGTCCGCCTTCAGCCGCCCTTCCCCTGCGTCAAGCCCCCTCTAACCCCTTTCCAACAAACAACCGGCCAAGCCCGGGGGACCTGTCCGCGTATCTCCCCGGCGGCCCCCCGTGCCGCACCCGACCGTCTACACGCGTGACATCGCCTGGCGCCTTGGGCGTTCCTCAATGCTTCGACCTCGTCGCGGGCCGCGGACCATAACCCCTTAAGCCCGCAACTCGTGATCGAGCCGCCAGCCGACCTTCCTGGCGTGCCTCTAGCCGGTATTACGCGGGCCCTTGCGGCCATATTCTCCGGTTCACCGCCCCGTATGATAACTCCCTCTGCCGCGTTTGATGTCCGCCCTCGTTCGCGTCCTGCACGCTGGTCACTGGCGCTCGAGTCCAGATCATGCTCGTAGCCCCCGCGGAACGTTGCGCCCGAAGCATTCCGGCACCCCTGGTACCCCTCCCTCCCCAGCCCCCCGATACGGAGCCCAATGCTTCGTTAATGTCGTCGCAACCCGGTTAACACCTCCACACCACTGGGGCGTCCGAAAGAGGCAGTTGTGCTCCTGCCCAGCCATGCGATCGCACAAGACCTCGCGTATCCAAACTTTCCGAGACCCCCAAACTCCATCAACGGCGCCACGCCGAGCTTGGCAACGTCCCCGCCCTCAGATCGCCCCCCCGCCCACGCTCGCCGCGTGTGAACCGGAGATTCCACTACCACAAGGATAGCCCCCCCCCTCTAAGCCCGTCTCGCCGGCGCGTCGCGCTCTCGGGCATGGCAGCTCACGGATTAACAGCCCTGGTAGCGGGAACTCAACTGCCCACCGCCCGCTAAGGCCCCTACAGGCGCGGTACCCACCCAGTCATCCCGACAGACCACGATGGTCACTCTGCCGCGCCGAACCTGTTGCGCAGCCTAACATCTATCAGCGATAGGCGCAGCCTTTGGACATGATTTCGGGTACTCTCACTCGCCCGCGCGTCACAGTCCCGTGAGGACGCGTCTCTCGGAGTGGGGTGCCGGACCGCCCGTAGCGTGGTCGTCAAGTTGCTTTTCAACCCGCGCCCACTGGCGCACCCTCCGCCCACCGGCCCCGCAGCGTCGCGGCACCGCCGCCTGCCTCAGAGACGTACTCACCGAGGCGACCGCCCTTGCCCGAGTGCCGCTTTCCGGACGCACGGTACGCACCGGCACAACGGGCCCTCCGTGCCCTCGCGCTCTCGTTGCCCGAGCCCCCCACCTCACCTGCGCATTGTCACTCGCCTGGTAGTCCCCTGCTGCCGGACTGGCTCGCGGGATACTGACACCGCGCCGCCAACACCGATAAGAGTCAAACTACCGGTCCTAAAGCCGCCGGACGCAGCCGTGCCGCAGGTGCGGGTGCGCTGCGCCCGCCGCACTGGGGTGGCCCGCGCACGATGCGACTTCGGGTGTTGCCCCTCCGCTGCCACCAACGCGGAGACCAACATCATGCGGCCTTGTCACCCCCTCTGCCTCCCCGGAGCGGACCTGTGGCCCGCCCGGGGCGGGGGGAATCAGGGGGCGCGGTTTCCGCGCGGTCGGCCCGGCGGTGATGCCGGGCTGTTTCGCTCGCGGGGGTCCGGGTTACGTTCCTGCGACCGGCCACTGATAGTAATGTCAGGCCGATGCCCGCGTCCAGCCCGCACGGACAGGTCATGCCCCGGACGGCCCCAGGAATCAGCCCCCCCATAGTTGGGTCGATCTCACCCCATTGTGCCTGCGTTGCTCGCCACGCGGCTCCCGGCCCGGCCGGTCGCGTGTCGCCACCGCGTGGAGCCGGGCCCCATCGGCTCGGCGTCCCCCCAAGCGTCCCGCACACCGGACTATACCGAATCGCCCCGCGCCTCCCGTGCCTGCATGCGGACCGCCCGTTCGGCGTTCTGCGCGGACCAGCCCTACCACCTCCACAGTCCCACGGCGTTGGGCAACTGCCGGCTCGGCCGGGGCGTGAGCGAAGCCCCGAGCGCCGCGCGTACGCCCTCCGCCCGACGTCGCGGGGCGGTGCCCGCGTGAGTCCCCTTCCACTTGAGACCCGCTCTTCGCTTAGGAGAGGGTACTGCTTCGCATACTCCGGACGTGTCGGCGATCAGCAGTGTCGTCGTAGTTCCCGGCTTTCATCGCCCGCCCAGGCTACCCTTTTCGAGTCAACGGCCCCCACCGCGTCTGCCTCCGCGAGAACGGAACTTCCATCGCACATAGAGTCGCGACGAGCCGGACCCGCCCTGATGCGGCGTCCCCCCAGGTCCCGCTGCGGGCCGCCCTTCCGCAGTCTCCCGCGTTTTGACGTCACCGGCCAAACTATGCGGAGACAATAGTGAGCCTCCCGCAGGGCGCCTCCTATCGCTGCGCGGGGGCTTATCATATGAGCTCTCCTTTTGCCTACGGAAGCCCGCGGGTGCTAGCGCCCCGCGGGCGGGGCCGACAATGGAGTATCGCGACGTAATCGTCCCTCTTAATCCGGCGTGCCCGCGGGCAGTTCGCCCACCGCCCCTGAGTGCTGGTCGACCCCGTAGGGAGATAAGGGTTGGGGAGCGCCTTAAAAGCTGCATTGGGCGCAGAGATCCGAGCTCCTGTGCCCTGATGGTCCCCCGGACCAGTGTGTCAATACACCATGGCCTCCTTTTGCCGTGGGGCCGTCCGCATGGACCCTCGCCAGGCTCCAAGCGCTTCCGCTCGCACTCCTCGCCTAGCGACCGCGTCCGCCCCTGGTCCGTCAGGCCGCCTGGCGCCGTTCGTCTGTGCACGGGCCATATTTCGCAACCCTCAGCGCCACAAGAAACCACCGGTACTTCGCGGGATACGGTGACGCCACCGCGGTGGACCACCTACCGGATCGCGCGTCATCGGTGGGGGTGATGCTGTCCCCTGGGTCAGTGGGACGAGGTTCGGTCCGGAGCACCAGGTCCCCAGTCGCGTGGGGGTAGTGGAGCCCAGGGGGACTTCTAGCAGCACACGTGTTGATTACCGAGATGTGGGGCGATCGCCATGATCTCCGACCAACGCTAGACCGAGGCCTCTGGTGGAGCCGCGCGGGGGAGCCGGGACGCGCAAAGGTCGCCACGCATCTGTTGGTCGGGGGCCAGCCCGTTGGAGCGGCATCGCTCACGTTGGCGGCGTCGGAGGTGGGAGTGACGACTTCCGTTGTGCCGGTGCGGCGCGTGGAGAGAGCGGGCCCCCGGGAGAGGCTTATGGGGGGAAGAGTGAGGATGGGGTCGCTGCGCTTGCGCCGTACGGGAGCTTCGCGGGCACGACCCGGCGTCCCCCAAGCTCCGACCGATCGGGACCCCCAGAGGGAGATGCGGCTTGGGGCGTCAAGGTTCCACCGATGACGCGCGAGCGAGCCGCCGGGAAATCCCTAATTCCCTGCGGAGGCGCCTCGGGGGTCTATGGTCGAGGGCTGCGAGGGTGCATGTGTCCGTTGGCTAGAGTGCCCACACGATTGTCCGGAAGGTTCCTGGCTCCGCCAGCGGAGGGGGGCCGGAGTGGTCACAGCGGGGGGATGCGTTCGTCGCCGGCGACTGGGGAGTATGCGGGCGGAGCGGGGCGCGAGCGAGAAGCTCCGAACGGCAGCGGCTGCCACGCCGGAGGGCGTGGCCGTCCGCCAGGGGCCGGGGGGCCGGATTTAGGGAGGACCCATCGAGGAACGCTCGGCGCGACATTCGTCGAATAGGACGGGCGGCTCTGTGGCGCTCGAGGGCACCCCGTTCCGAAGGGGTCCGGCGGGGGGAGTGCCCCGAATGTGGAACCATCGCGGATCGCCCCGCGGACGTGTCGTGCGCGGGTACCGCACGCTTAGGCCGCCGGCCCAGGGATTCAGATGTAAGCCCGGGGCACACAGCTGTCTGTCGGCGTGGGTCGGGGTCCGTTTTGGAGGGGAGCGATGGAGGCAGTATGGCAGGCCCTTCGATTGCGTCGCCCTGGCCCTGGGCCGTGAGGGGGTGCCGCGTACTAGCCTTTTTCTGGAGTTCACCCCCCGCGGCGTGTATGTTCAACGGAGAAGGCAGCCCAGGCGGAGAACTCGCCCGGAAGGGTGGGGGCGCCGACCACGTCCTTCGGGCTGCGACGCACGCCCGGCCGCACTAAGTGTTTCTCGGCGGCAATTGTGGCCATTGGTGTGCCAATTACGATGCGAGGAGCGTGTTGGGTGCGGCGCATGCGACTCGTGCCCGCGAGTGATGCAGGGCACACGCATTACCGGCGCTGGCCGCGCCGGGAGACCGTTTCACGTTGTAGAGCCCTGTCAGTACGAGCGATCAGGCCGCGTTCCTGTGGGGTGGGGTAGCGCCGGCCGTTTTGGGTGTTGTCTCCAGAGCGTGGCGGACCCGGGCTTGCCGTCGGCTACCGGGCTCGCTGCCCGCGCGCTGGCCTACTCCAGCAGCAAGGTTCGCCGGGAGGGAACAGTTACGGTTTAAGACCCAACCGGCGCCGGGTCCTTGGGCTGAAACTTGGGGTGAAGTCGGCTGAGTGAGGACGTCAGCGCGACGTACGCCGACCCACGGAATACGTCTGGCACGATAGGGCGTTGACCAGCGCACCCTCTGGCGGATCGGAGATGGATCCGGGGTGCGCGAGTCTGGGTTGCTGATACCATCGGAGCCAAATGGGACTACCCTCGTTTGCGGGGTGTCTGGCGCGGGCGAAATAGTTACCCACGGGGTGGGCGTGGCGTCTCGGCATCGACTCATTGCCCGGGTGACGGGCGCTGTGGGTGCGGTGCGAGTGTCTGGACGGAGCACGAATGGCGCGTTGGAAGAGGCCTGCGGGCGTGCAGAGGCTCAGAAGGCGGTTGTCAGGCCATTGCAACCAGGCAGTCGATATCGGCATCGAAGCGCGATACCCGGTGTCCGGTGAGGATGGGGAGGCGGGTGCTATCGTGCCACACCGGCATGGGGGGTGCATGAACTGCCTGTCCCCTTGCGAGGCTGGCTCGTAAGCCGCTTGTGATTAGCCAGTGAGGTACCGATTGACCGCGGTGCCGTGGTCTCCGGCGCATGAGGGCCCGACCGGAAAGCGGCGGCGCTAGGGTCATGTGGCCGTGGAGGCGGCGTCGGGGACTAAACCGGCCGCCACGCGCAGAGCGCGCGGAGAGACTGCACGGTGCGACGCAGGCAGGTGCGACCTCTGCCCACGCAGCGGGCGTAGCCGCCGAACCGGGCGGTAGGCGGCGAAACGGCCACCCCGGAGGGAAGTATTACAGAAAGGGGACCTCCGGCCGACAATCCGGCGCGAAGGCCTGCAGGCATTTAGCGGTAGGGCCGGTCGCGTGCTCGGAGTGTAGGGGGATGTTCATTGTGAGCCGATCTGCCTAGCTCCTGGTGCACGGGCGTGGCGGACAGCCGGGGACGACTCGGGGCCTGTCTGGGGAAGTGGGGCCCCGGCTTCCAGCGGGCCTGCGGCCCGCCCCGCACCCTGCGCGGGGCGCGGGCCGGGGAGTCTAACCCGGGGCGAGTCATCAACCCGTATCATCAGGTAGGACGGCTTCGCGGAGCTTTGGCGGCTAGGGGGGTGGAAGGCCTGCAAGGCAGGTCACCAAGCCACCTCTGGGACGGAGCGCGGTTTGTTTCAGAAGCCCGGGATCACGGTCCGTGAGCACCAGGGGGCGCAGGTCGGGGCGTAGTCAGAATGGGTGACGAGCCTAGCGGGCGCGTCAGCCTCGTGACTGGTGGTTCCGCCGCAGGACCGTCTCTCGCATCGAGGGTAACCGATGGGCCCCACTCGGCGGGGGCCCAAAAGGAGCCCAGGGGCGATCGCTATGCGCCCCTATCCTGCGTCTGGGCACCTCTGGCGAAGTAGGGGCCCGGTTGAAGGCCAAGGCACCGGGGAGGAACATGGTCAGTCACTGGGGACGCGAGGTAACTACCGTGTGCGGTCCCGTGCGAGTGTTCCTACGGGTGTGTTTGTTGCGGCCCAACATCGGCGGTTCTTGTGCGGCATTCCCTGGTGTGTGTCACAAGCTTCCACGAGAACCGCGTAGTCCCCGCAGGGGTTGGTTCGCACCGGGGGCCCTTCGCCGAATTCATACTGTCGGGTTGACCCCGCGTTACGCTTGTCATACGCGCGGGGACCCTGCCACCGCCCATCGCCACCAACTGGGTGGGGGCGGTGGGATGAGTGGCTGCCGGTTGCACTGGAGGGCCGCCGCAGAGCAAAAACTTAACGTGCGGGCTTGGACATTTGCGTTCGG
>SRX2526950
ATGGGAGGGGGGCCTCCGAGGGCCTGGCTTCCACCCCGGAACGACCCGGCACCACCACGCGTCTGCATATCGCTACGCAGGAACCAAGAACCACCCGGACCATTCACGCCGTGCACGAGCCCGGAACGCACCCCCGGTGAACCAAACCTACGGGCCCGACTCGGAATACCCCTTAACTGTGGGACCTAGGCCAGGGCAAGTACAGAGTACCCTTTTTTGGCACGGCAAGCCTGCCCTCCCACCCATGGCCGGGTGCATGTGCACCATCTAGTCCCAACGTACCCTCATACCCTTGCTCGGTGACCGGTCCAAGTCCACTTTTCAGCGGGCCCTGACCAATGGCGGAGCCAACGCGCTAAGCGCATCCGGCCCACGGTACGCCTCCCCCCGGCTGGCATGGGGATACCCTTACCCGCATCAGCCCAAACTCTCGCCGCAGCCTTTAGCTCTCCCCCAGCAGCAAAATCAGTGTGCCATCTGAGTGCCCCCCCTGCCCTTGGTGGTCCCTGCGTCGGCTGACGACTCCTGCATAGGAGCGCCCTCGTCAGCCCCGCTAGCCCTTAGGAACCCCCCAAACTAAGATACGAGCGATTGCACCGAGCGACGCCCCACAGTCGTCCCCGCCGCACCTTCCCGCCCTCCGTTACCCGGTCCGCTTTGAGCCGCCCTTCCCCTGCGTCAAGCCCCCTCTAACCCCTTTCCAACAAACAACCGGCCAAGCCCGGCGGACCCGTCCGCGTATTTCCCCGTCGGCCCCCCGTGCCGCACCCGACCATCTCCACGCGTGCCATCGCCTGGCGCCTTGGGCGTGCCTTAATGCTTCGACCTCGTCGTGGGCCGCGGACCATAACCCTTTAAGCCCGCAACTCGTGATCGAGCCGCCAGCTGACTTTCCTAGCGTGCCTCTAGCCGGTATTACGGGGGCCCTTGCGGCCATATTCTCCGGTTCACCGCCCCGTATGATAACTCCCTCTGCCGCACTTGATGTGCGCCCCCGTCCACGTCCTGCACGCCGGTCACTGGCGCTCGAGTCTAGATCATGCTCGTAGTCCCCGCGGAACGTCGCACCCGAAGCATTCCGGCACCCCTGGTACCCCCCCCCCCCCAGCCTCCCGATACGGAGCCCAATGCTCGATTAATGTCGTTACAATCCGGTTAACACCTCCACACCGCGGGGACGTCCGAAAGCGGCAGTTGTGCTCCTGCCCAGCCATGCGACCGCACAAGACCTCGCGTATCCAAACCTTCCGAGACCCCCAAACTTCATCAACGGCGCCACGCCGAGCTTGGCAACGTCCCCTCCCTCCCATCGCCCCCCCGCTCACGCTCGCAACGTGTGAACCGGAGATTCCACTACCATAAGGATAGCCCCCCCCCTCTAAGCCCGTCTTGCCGGTGCGCCGCGCTCTCGGGCATGGCAGCTCACGGATTAACAGCCCTGGTACCGGGAGCTCAAGTGCCCATCGCCCGCCAAGGCCCCTAAGGGCGCGGTACCCACCCCGTCATCCCGATAGGCCAGGAGCGTTAATCCGCCGCGCCGAACCTGTTGCGCAGCCTAACATCTATCAGCGATAGGTGCAGCCTTTGGGCACGATTTCGGGTACTCTCACTCGCCCGCGCGTCACAGTCCCGTGAGGACGCGTCTCTCGGAGTGGGGTGCCGGACCGCCCGTAGCGTGGCCGTCAAGTTGCTTTTCGACCCGCGCCCACTGGCGCACCCTTCGCCCACCGGCCCCGCAGCGTCGCGGCACCGCCGCCTGCCTCAGAGACGTACTCATCAAGGCGACCGCCTTTGCCCGAGTGCCGCTTCAGGTACGCACAGTACGCACCGGCACAACGGGCCCTCCGTGCCCTCGCGCTCTCGTTGCCTGAGCCCCCCACCTCACCTGGGCATTATCACTCGCCTGGTAGTCCCCTACTGCCGGACTGGCCCGCGGGATGATGATACCGCACCGCCAACACCGATAAGAGCCAAACTACCGGTTCTAAAGCCGCCAGACGCAGCCGTGGGGCAGGTGCGCGCGGGCCGCGCCTGCCGCACTGGGGTGGCCCGCGGACGATGCGACTTCGGGTGTTGCCGCTCCGCTGCCACCAGCGCGGAGGCCAACATCATGCGGCCTTGTCAGCCCCTCCGCCTCCCCGGAGCGGACCTGTGGCCCGCCTGGGGCGGAGGGAATCAAGGGGCGCGGTTTCCGCGCGGTCGGCCCGGCGGCGATGCCGGGCTGTCTCGCTCGCGGGGGTCCGGGTTACGTTCCTGCGACCGGCTTCTGACAGTAATGTCAGGTCGATGCCCGTGTTCAGCCCGCACGGACAGGTCATGCCCCGGACGGCCCCAGGAATCAGCCCCCCCATAGTTGGGTCGATCTCACCCCATTGTGTCTGCGTTGCTCGCCACGCGGCTCTCGGGCCGACCGGTGGCGCGTCGCCACCGCGTGGAGCCGGGCCTCATCGACTCAGCGTCCCCCCAAGCGTCCCGCACACCCGACTATGCCGCATAGCCCCGCGCCTCCCGTGCCTGCACGCGGACCGCCCGTTCGGCGTTGTGCGCGGACCAGCCCTACCGCCTCCACAGTCCCACGGCGTTGGGCAACTGCCGGCTCGGCCGGGGCGTGAGCGAAGCCCCGAGCGCCGCGCGTACGCCCTCCGGCCGGCCTCGCGGGGCGGTGCCTGTGTGAGTCCCCTTCCACTTGAGACCCGCTCTTCGCTTAGGAGAGGGTACTGCTTCGCATACTCCGGACGTATCGGAGATCGGCAGTGTCGTCGTAGTTCCCGGCTTTCATCGCCCGCCCCGGCTACCCCTTACGAGTCAACGGCCCCCCCCGCGTCTGCCTCCGCGGGAACGGAACTTCCGTCGCACATAGAGTCGCGACGAGCCGGCCCCGCCCTGATGCGATGTCCGCCCAGGTCCCGCTGCGGGCCGCGCTGCCGCAGTCTCCCGCGTTGTGACGTCACCGGCCAAACTGTGCGGAGACAATAGTGGGCCTCCGGCAGAGCACCGCCTATCGCTGCACGGGGGCTTATCATATGAGCTCTCCTTTAGCCTACGGAAGCCCGTGGCTGCTACCGCCCTTCGGGCGGGGCCGACAATGGGTTATCGCGACGTAGTCGTCCCTCTGAATCCGGCTTGCCCGCGAGCAGTTCGCCCACCGCCCCTGAGTGTTGGCCCACCCCGTAGGAGGATAAGGGTTTGGGAGCGCCGTAAAACCTGCACTGGGCGCAGGGGTCCGGGCTCCCGTGCCCTAATAGTCCCCCGGACCAGTGTGTCAATACACCATGGCCTCCTTTTGCCGCGGGGCCATCCGCATCGACCCTCGCCGAGCTTCAAGCGCTTCCGCTCGCACTCCTCACCTAGCGACAACGTCCGCCCCTGGTCCGTCAGGCCGGTTTGCGCCGTTCGTCTGTGCACGGGCCATATTTCGCAACCCTCAGCGAGCTAAGAAACCACCGGTACTGCGCGGGATGCGGTGACGCCACCGCGGTGGACCACCTACCGGATCGCGCGTCATCGGTGGGGGTGACGCTGTCCCCTGAGTCAGTGGGACGAGGTTCGGTCCGGCGCACCAGGTCCCCAGTCGCGTGGGGGTAGTGGAGCCCAGACAAGGCGGAGCGCGCACGCGTCCCCGCTGGCGAGATGTGGGGCGATCGCCATGATCTCCGACCAACGCTAGACCGAGGCCTCTGGTGGAGCCGCGCGGGGGAGCCGGGACGCGCAAAGGTCGCCACGCATCTGTTGGTCAGGGGCCAGCCCGTTGGAGCGGCATTGCTCGCGTTGGCGGCGTCGGAGGTGGGCGTGACGACTTCCGTTGTGCCGGTACGGCGCGTGGAGAGAGCGGGCCCCCGGGAGGGGCTTGTGGGGGGAAGAGTGAGGCTGGGGTCGCTGCGCTCGCGTCGTACGGGAGCTTCGCGGGCACGGCCCGGCGTCCCCCGAGCCCCGACCGATCGGGGCCCCCAGGGGGAGATGCGGCTGGGGGCGTTCAGGTTTGAGCGATCACGCGCGAGCGGGCCGGCGGGAAATCCCTAATTCCCTGCAGAGGCGCCTCAGGGGTCTATAGTCGAGGGCTGCGAGGGTGCATGTGTCCCCTGGCTAAAGTGACCACACGATTGTCCGGACGGTTCCTGGCTCCGCCAGCGGAGAGGGGCTGGAGTGGTCACAGCGGGGGGATGCGTTCGTCGCCGGCGACTGGCGAGTATGCGGGCGGGGCGGGGCGCGAGCGAGAAGCTCTGAACGGCAGCGGCTGCCCCGCCGGAAGGCGTGGCCGTCCGCCATGGTCCGGGGGGCCGGATTTGGGAAGGACCCATCGAGGAGCGCCGGGCGCGACATTCGGCGAATAGGACGGGCGGCTCTGTGGCGTTAGAGGGCACCCCGCTCCGAGGGGGTCCGGCGGGGGGAGGGCCCCGAATGTGGAACCATCGAGAATCGCCCCACGGACGTGTCGTGCTCGGGTACGGCACGCTTAGGCCGCTGGCCCAGGGATTCAGATGTAAGCCCGGGGCACACAGCTGTCTGTCGGCGTGGGTCGGGGTCCGTTTTGGAGGGGAGCGATGGAGGCGGTATAGCAGGCCTTTCGACTGCGTCGCCCTGACCCTGAGCCGCAAGGGGGCGCCGCGTACTCGCCCTTCTCTGGAGCTCGCCCCGGGCGGCGTGTATGTTCAACGGACAAGGCAGCCCAGGCGGAGAGCCCGCCCTGAAGGGCGGGGGCGGCGACCAGGTCCTTCATGCTGCGACGCACGCCCGGCTGCACTAAGTGTTTCCCGGCGGCAATTGCGGCCATTGGTGTGCCAATTACGATGCGAGGAGCGTGTTGGGTGCGGCGCATGCGGCTCGTGCAGGCGAGTGATGCAGGGCACACACACTACCGGCGCCGGCCGCGCCGGGAGACTGTTAAACGTTGTAGAACCCTGTCAGTACGAGCGATCAGGCCGCGTGCCTGTGGGGTGGGGTAGCGGTGGCTGTCTTGGGTGTTGTCTCCAGAGCGTGGCGGACCCGGGCTTGACGTCGGCTACCGGACTCGCGGCCCGCGCGCTGGCCCACTCCAGCAGCAAGGTTCGCCGGGAGGGAACGGTTACGGTCTAAGACCCAACCGGCTCCGGGTCCTTGAGCCGAAACTCGGGGTGAAGTCGGCTGAGTGAGGACGTCAGCGCGACGTACGCCGACCCGCGGAATACGTCTGGCACGATAGGACGTTGGTCAGCGCACTCTCTGGCGGATCGGAGATGGATCCGGGGTGCGCGGGTCTGGGTTGCTGATACCATCGGAGCCAAACGGCACTACCCTCGTTTGCGGGGTGTCTGGCGCAGGCGAAATAGTCACCCACGGGGTGGGCGTAGCGTCTCGGCACCGACTCATTGCCCGGGTGACGGGCGCTGTGGGTGCGGTGCGAGTGTCTGGACGGAGCACGAATGGGGCGTTGGAAGAGGCCTGCGGGCGTGCAGAGGCTCAGAGGGCGGTTGTCAGGCCATTGCAACCAGGCAGTCGGTATCGGCATCGAAGCGCGCTACCCGGCGCTCGGTGAGGCTGGGGAGGCGCGTGCTAACGTACCTCACCGTCACGCGGGGCGCATGGACTGACTCTCCCCTTTCGAGGCTGGCTCGTAAGCTGCTTGTGATCAGCCAGTGAGGTACCGATTGACTGCGGTGCCGTGGTCTCCGGCACATGCAGGCCCGACTGGAAAGCGGCGGCGCTAGGGCCATATGGCCGTGGAGGCGGCGCCGGCGGCTAAGCCGATCGCCACGCATGGAGCGCGCGGAGAGACTGCACGGGGCGATGCAGGCAGGTGCAACCCCTGCCCACGCAGCGGGCATGGCCGCCGAACCGGGCGGTGGGCGGCGAAACGGCCACCCCGGAGGGAGGTATGACAGAAAGGGGACCTCCGGCTGACAATCCGGCGAGAAGGCCTGCAGGCATTTAGCGGTAGGGCCGGTCGCGTGCTCGAAGTGTAGAGGGATACTCATTGTGAGCCGATCTGCCTAGCTTCTGGTTTACGGGCGTGGCGGGCAGTCGGGGAAGACTCGGGGCCTGTCTGAGGAAATGGGGCCCCGGCCTTCGGCGGGCCTGCGGCCCGCCTTGCACCCTGCGCGGGGCACGGGCCGGGGAGTCCAACCCGGGGCGAGTCATCAACCCGGATCATCAGGTAGGACGGCTTCGCGGAGCTCTGGCGGCTAGGGGGGTGGAAGGCCTGCAAGGCAGGTCACTAGGCCACCTCCGGGACGGAGCGCGGTTTGTTTCGGGAGCCCGGGATCACGGTCCGTGAGCATCAGGGGGCGCAGGTCGGGGCGTAGTCAGAATGGGTGACGAGCCTAGCGGGTGCGTCGGCCTCGTGACTAGTGGTTCCGCCGCAGGACCGTTTCTCGCATCGAGGGTAACTGATAGGCCCCACTCGGCGGTGGCTCAAAAGGAGCCAAGGGGCGCTCGCTATGCGCTCCTATCCTGCGTCTGGGCCCCTCTGGCGAAGTAGGGGCGCAGTTGAAGGCCCAGGCACCGGGGAGGAACGTGGTCAGTCACCGGGGACGCGAGGTAACTATCGTGCGCGGTTCCGTGCGGTTGTTCCTACGGGTGTATTTGCTGCGGCCCAACATCGGCGGGTCTTCTGCAGCGTTCCCTGGTGTGTGTCACAAGCTTCCGCGAGAAACACGTAGTCTCCGCAGGGGTTGGTTCGCACCGGGGGTCCTTCGCCGAATTCGTACTGTCGGGTTGGCCCCGCGTTACGCTTGTCATACGCGCGGGGACCCTGCCACCGCCCATCGCCACCAACTGGGTGGGGGCGGTGGGATAAGTGGCTGCCGATTGCTCCGGAGGGCCGCCGCAGGGCACAAACTTAACGTGCGGGGTTGGACATTTGCGTTCGG
>SRX2526951
ATGGGAGGGGGGCCTCCGAGGGCCTGGCTTCCACCCCGGAACGACCCGGCACCACCACGCGTCTGCATATCGCTACGCAGGAACCAAGAACCGCCCGGACCATTCACGCCGTGCACGAGCCCGGAACGCACCCCCGATGAACCAAACCTACGGGCCCGACTCGGAATACCCCTTAACTGTGGGACCTAGGCCAGGTCAAGTACAGAGTACCCTTTTTTGGCACGGCAAGCCTGCCCTCCCACCTATGGCCGGGTGCATGTGCACCATCTAGTCCCAACGTACCCTCACACCCTTGCTCGGTGACCGGTCCAAGTCCACTTTTCAGCGGGCCCTGACCAATGGCGGAGCCAACGCGCTAAGCCCACCCGGCCCACGGTACGTCGCCTCCCGGCTGGCATGGGGATACCCTTACCCGCATCAGCCCAAACTCTCGCCGCAGCCTCTAGCTCTCCCCCAGCAGCAAAATCAGTGTGCCATCTGAGTGCCCCCCCTGCCCTTGGTGGTCCCTGCGTCGGCTGACGACTCCTGCATAGGAGCGCCTTCGTCAGCCCCGCTAGCCCTTAGGAACCCCTCAAACTAAGATACGAGCGATTGCATCGAGCGACGCCCCACAGTCGTCCCCGCTGCACCTTCCCGCCCTCCGTTACCCGGTCCGCTTTGAGCCGCCTTTCCCCTGCGTCAAGCCCCCTCTAACCCCTTTCCAACAAACAACCGGCCAAGCTCGGCGGACCCGTCCGCGTATTTCCCCGTCGGCCCCCCGTGCCGCACCCGACCATCTCCACGCGTGCCATCGCCTGGCGCCTTGGGCGTGCCTCAATGCTTCGACCTCGTCGTGGGCCGCGGACCATAACCCTTTAAGCCCGCAACTCGTGATCGAGCCGCCAGTTGACTTTCCTAGCGTGCCTCTAGCCGGTATTACGGGGGCCCTTGGGGCCATATTCTCCGGTTCACCGCCCCGTATGATAACTCCCTCTGCCCCACTTGATGTCCGCCCCCGTCCACGTCCTGCACGCCGGTCACTGGCGCTCGAGTCCAGATCATGCTCGTAGTCCCCGCGGAACGTCGCGCCCGAAGCATTCCGGCACCCCTGGTACCCCCCCCCCCCCAGCCTCCCGATACGGAGCCCAATGCTCGATTAATGTCGTTACAATCCGGTTAACACCTCCACACCGCGGGGACGTCCGAAAGCGGCAGTTGTGCTCCTGCCCAGCCATGCGACCGCACAAGACCTCGCGTATCCAAACCTTCCGAGACCCCCAAACTTCATCAACGGCGCCACGCCGAGCTTGGCAACGTCCCCTCCCTCCCATCGCCCCCCCGCTCACGCTCGCCACGTGTGAACCGGAGATTCCACTACCACAAGGATAGCCCCCCCCCTCTAAGCCCGTCTTGCCGGTGCGCCGCGCTCTCGGGCATGGCAGCTCACGGATTAGCAGCCCTGGTACCGGGAGCTCAAGTGCCCATCGCCCGCCAAGGTCCCTAAGGGCGCGGTACCCACCCCGTCATCCCGATAGGCCACGAGGGTTAATCCGCCGCGCCGAACCTGTTGCGCAGCCTAACATCTATCAGCGATAGGTGCAGCCTTTGGGCACGATTTCGGGTACTCTCACTCGCCCGCGCGTCACAGTCCCGTGAGGACGCGTCTCTCGGAGTGGGGTGCCGGACCGCCCGTAGCGTGGCCGTCAAGTTGCTTTTCGACCCGCGCCCACTGGCGCACCCTTCGCCCACCGGCCCCGTAGCGTCGCGGCACCGCCGCCTGCCTCAGAGACGTACTCATCAAGGCGACCGCCTTTGCCCGAGTGCCGCTTCAGGTACGCACGGTACGCACCGGCACAACGGGCCCTCCGCGCCCTCGCGCTCTCGTTGCCCGAGCCCCCCACCTCACCTGGGCATTATCACTCGCCTGGTAGTCCCCTGCTGCCGGACTGGCCCGCGGGATGATGATATCGCACCGCCAACACCGATAAGAGCCAAACTACCGGTTCTAAAGCCACCAGACGCAGCCGTGGGGCAGGTGCGCGCGGGCCGCGCCTGCCGCACTGGGGTGGCCCGCGGACGATGCGACTTCGGGTGTTGCCCCTCCGCTGCCACCAGCGCGGAGGCCAACATCATGCGGCCTTGTCAGCCCCTCCGCCTCCCCGGAGCGGACCTGTGGCCCGCCTGGGGCGAAGGGAATCAGGGGGCGCGGTTTCCGCGCGGTCGGCCCGGCGGCGATGCCGGGCTGTCTCGCTCGCGGGGGTCCGGGTTACGTTCCTGCGACCGGCTTCTGATAGTAATGTCAGGTCGATGCCCGCGTTCAGCCCGCACGGACAGGTCATGCCCCGGACGGCCCCAGGAATCAGCCCCCCCATAGTTGGGTCGATCTCACCCCATTGTGTCTGCGTTGCTCGCCACGCGGCTCTCGGGCCGACCGGTGGCGCGTCGCCACCGCGTGGAGCCGGGCCTCATCGACTCAACGTCCCCCCAAGCGTCCCGCACACCGGACTATGCCGCATAGCCCCGCGCCTCCCGTGCCTGCACGCGGACCGCCCGTTCGGCGTTGTGCGCAGACCAGCCCTACCGCCTCCACAGTCCCACGGCGTTGGGCAACTGCCGGCTCGGCCGGGGCGTGAGCGAAGCCCCGAGCGCCGCGCGTACGCCCTCCGGCCGGCCTCGCGGGGCGGTGCCCGTGTGAGTCCCCTTCCACTTGAGACCCGCTCTTCGCTTAGGAGAGGGTACTGCTTCGCATACTCCGGACGTATCGGAGATCGGCAGTGTCGTCGTAGTTCCCGGCTTTCATCGCCCGCCCCGGCTACCCCTTACGAGTCAACGGCCCCCCCCGCGTCTGCCTCCGCGGGAACGGAACTTCCGTCGCACATAGAGTCGCGACGAGCCGGACCCGCCCTGATGCGATGTCCGCCCAGGTCCCGCTGCGGGCCGCGCTTCCGCAGTCTCCCGCGTTGTGACGTCACCGGCCAAACTATGCGGAGACAATATTGGGCCTCCGGCAGAGCACCGCCTATCGCTGCACGGGGGCTTATCATATGAGCTCTCCTTTTGCCTACGGAAGCCCGCGGCTGCTACCGTCCTTCGGGCGGGGCCGACAATGGGTTATCGCGACGTAGTCGTCCCTCTGAATCCGGCTTGCCCGCGAGCAGTTCGCCCACCGCCCCTGAGTGCTGGCCCGCCCCGTAGGAGGATAAGGGTTTGGGAGCGCCGTAAAACCTGCATTGGGCGCAGGGATCGGGGCTCCCGTGCCCTAATAGTCCCTCGGACCAGTGTGTCAATACACCATGGCCTCCTTTTGCCGTGGGGCCGTCCGCATGGACCCTCGCCGAGCTTCAAGCGCTTCCGCTCGCACTCCTCACCTAGCGACCACGTCCGCCCCTGGTCCGTCAGGCCGGTTGGCGCCGTTCGTCTGTGCACAGGCCATATTTCGCAACCCTCAGCGAGCTAAGAAACCACCCGTACTGCGCGGGATGCGGTGACGCCACCGCGGTGGACCACCTACCGGATCGCGCGTCATCGGTGGGGGTGACGCTGTCCCCTGAGTCAGTGGGACGAGGTTCGGTCCGGCGCACCAGGTCCCCAGCCGCGGGGGGGTAGTGGAGCCCAGACAAGGCGGAGCGCGCACGCGTCCCCGCTGGCGAGATGTGGGGCGATCGCCATGCTCTCCGACCAACGCTAGAGCGAGGCCTCTGGTGGAGCCGCGCGGAGGAGCCGGGACGCGCAAAGGTCGCCACGCATCTGTTGGTCAGGGGCCAGCCCGTTGGAGCGGCATTGCTCGCGTTGGCGACGTCGGAGATGGGCGTGACGACTTCCGTTGTGCCGTTACGGCGCGTGGAGAGAGCGGGCCCCCGGGAGGGGCTTGTGGGGGGAAGAGTGAGGCTGGGGTCGCTGCGCTCGCGTCGTACGGGAGCTTCGCGGGCACGGCCCGGTGTCCCCCGAGCCCCGACCGATCGGGGCCCCCAGAGGGAGATGCGGCTGGGGGCGTTCAGGTTTGAGCGATCACGCGCGAGCGGGCCGGCGGGAAATCCCTAATTCCCTGCGGAGGCGCCTCAGGGGTCTATAGTCGAGGGTTGCGAGGGTGCATGTGTCCGCTGGCTAAAGTGCCCACACGATTGTCCGGACGGTTCCTGGCTCCGCCAGCGGAGAGGGGCTGGAGTGGTCACAGCGGGGGGATGCGTCCGTCGCCGGCGACTGGGGAGTATGCGGGCGGGGCGGGGCGCGAGCGAGAAGCTCTGAACGGCAGCGGCTGCCCCGCCGGAAGGCGTGGCCGTCCGCCATGGTCCGGGGGGCCGGATTTGGGGAGGACCCATCGAAGAGCGCTGGGCGCGACATTCGGCGAATAGGACGGGCGGCTCTGTGGCGTTCGAGGGCACCCCGCTCCGAGGGGGTCCGGCGGGGGGAGGGCCCCGAATGTGGAACCATCGAGAATCGCCCCACGGACGTGTCGTGCGCGGGTACGGCACGCTTAGGCCGCTGGCCCAGGGATTCAGATGTAAGCCCGGGGCACACAGCTGTCTGTCGGCGTGGGTCGGGGTCCGTTTTGAAGGGGAGCGATGGAGGCGGTATAGCAGGCCCTTCGACTGCGTCGCCCTGACCCTGGGCCGCAAGGGGGCGCCGCGTACTCGCCCTTCTCTGGAGTTCGCCCCGGGCGGCGTGTATGTTCAACGGACAAGGCAGCCCAGGCGGAGAGCCCGCCCTGAAGGGCGGGGGCGCCGACCAGGTCCTTCATGCTGCGACGCACGCCCGGCCGCACTAAGTGTTTCCCGGCGGCAATTGTGGCCATTGGTGTGCCAATTACGATGCGAGGAGCGTGTTGGGTGCAGCGCATGCGGCTCGTGCACGCGAGTGATGCAGGGCACACACATTACCGGCGCCGGCCGCGCCGGGAGACTGTTAAACGTTGTAGAACCCTGTCAGTACGAGCGATCAGGCCGCGTGCCTGTGGGGTGGGGTAGCGGTGGCTGTCTTGGGTGTTGTCTCCAGAGCGTGGCGGACCCGGGCTTGACGTCGGCTACCGGACTCGCGGCCCGCGCGCTGGCCCACTCCAGCAGCAAGGTTCGCCGGGAGGGAACGGTTACGGTCTAAGACCCAACCGGCTCCGGGTCCTTGAGCTGAAACTCGGGGTGAAGTCGGCTGAGTGAGGACGTCAGAGCGACGTACGCCGACCCGCGAAATACGTCTGGCACGATAGGACGTTGGTCAGCGCACTCTCTGGCGGATCGGAGATGGATCCGGGGTGCGCGGGTCTGGGTTGCTGATACCATCGGAGCCAAACGGGACTACCCTCGTTTGCGGGGTGTCTGGCGCGGGCGAAATAGTTACCCACGGGGTGGGCGTGGCATCTCGGCACGGACTCATTGCTCGGGTCAAGGGCGCTGTGGGTGCGGTGCGAGTGTCTGGACGGAGCACGAATGGGGCGTTGGAAGAGGCCTGCGGGCGTGCAGAGGCTCAGAGGGCGGTTGTCAGGCCATTGCAACCAGGCAGTCGGTATCGGCATCGAAGCGCGCTACCCGGCGCTCGGTGAGGCTGGGGAGGCGGGTGCTAACATACCTCACCGTCACGCGGAGCGCATGGACTGACTGTCCCCTTTCGAGGCTGGCTCGTAAGCTGCTTGTGATCAGCCAGTGAGGTACCGATTGACTGCGGTGCCGTGGTCTCCGGCACATGCAGGCCCGACTGGAAAGCGGCGGCGCTAGGGCCATACGGCCGTGGAGGCGGCGCCGGGGACTAAGCCGGTCGCCACGCATGGAGCGCGCGGAGAGACTGCACAGGGCGATGCAGGCAGGTGCAACCCCTGCCCACGCAGCGGGCATGGCCGCCGAACCGGGCGGTGGGCGGCGAAACGGCCACCCCGGAGGGAGGTATGACAGAAAGGGGACCTCCGGCTGACAATCCGGCGCGAAGGCCTGCAGGCATTTAGCGGTAGGGCCGGTCGCGTGCTCGAAGTGTAGAGGGATATTCATTGTGAGCCGATCTGCCTAGCTTCTGGTGTACGGGCGTGACGGGCAGTCGGGGAAGACTCGGGGCCTGTCTGAGGAAGTGGGGCCCCGGCCTTCGGCGGGCCTGCGGCCCGCCCTGCACCCTGCGCGGGGCACGGGCCGGGGAGTCCAACCCGGGGCGAGTCATCAACCCGGATCATCAGGTAGGACGGCTTCGCGGAGCTCTGGCGGCTAGGGGGGTGGAAGGCCTGCAAGGCAGGTCACTAGGCCACCTCCGGGACGGAGCGCGGTTTGTTTCGGGAGCCCGGGATCACGGTCCGTGAGCATCAGGGGGCGCAGGTCGGGGCGTAGTCAGAATGGGTGACGAGCCTAGCGGGCGCGTCGGCCTCGTGACTGGTGGTTCCGCCGCAGGACCGTTTCTCGCATCGAGGGTAACCGATAGGCCCCACTCGGCGGTGGCTCAAAAGGAGCCCAGGGGCGCTCGCTATGCGCCCCTATCTTGCGTCTGGGCCCCTCTGGCGAAGTAGGGGCCCGATTGAAGGCCCAGGCACCGGGGAGGAACGTGGTCAGTCACCGGGGACGCGAGGTAACTATCGTGCGCGGTCCCGTGCGGTTGTTCCTACGGGTGTGTTTGCTGCGGCCCAATATCGGGGGGTCTTCTGCAGCGTTCCCTGGTGTGTGTTACAAGCTTCCGCGAGAAACACGTAGTCTCCGCAGGGGTTGGTTCGCACCGGGGGTCCTTCGCCGAATTCGTACTGTCGGGTTGGCCCCGCGTTACGCTTGTCATACGCGCGGGGACCCTGCCACCGCCCATCGCCACCAACTGGGTGGGGGCGGTGGGATAAGTGGCTGCCGATTGCTCTGGAGGGCCGCCGCAGGGCACAAACTTAACGTCCGGGGTTGGACATTTGCATTCGG
>SRX2526952
ATGGGAGGGGGGCCTCCGAGGGCCTGGCTTCCACCCCGGAACGACCCGGCACCACCACGCGTCTGCATATCGCTACGCAGGAACCAAGAACCACCCGGACCATTCACGCCGTGCACGCGCCCGGAACGCACCCCCGGTGAACCAAACCTACGGGCCCGACTCGGAATACCCCTTAACTGTGGGACCTAGACCAGGGCAAGTACAGAGTACCCTTTTTTGGCACGGCAAGCCTGCCCTCCCACCCATGGCCGGGTGCATGTGCACCATCTAGTCCCAACGTACCCTCACACCCTTGCTCGGTGACCGGTCCAAGTCCACTTTTCAGCGGGCCCTGACCAATGGCGGAGCCAACGCGCTAAGCCCATCCGGCCCACGGTACGTCTCCCCCCGGCTGGCATGGGGATACCCTTACCCGCATCAGCCCAAACTCTCGCCGCAGCCTTTAGCTCTCCCCCAGCAGCAAAATCAGTGAGCCATCTGAGTGCCCCCCCTGCCCTTGGTGGTCCCTGCGTCGGCTGACGACTCCTGCATAGGAGCGCCCTCGTCAGCCCCGCTAGCCCTTAGGAACCCCCCAAACTAAGATACGAGCGATTGCACCGAGCGGCGCCCCACAGTCGTCCCCGCCGCACCTTCCCGCCCTCCGTTACCCGGTCCGCTTTGAGCCGCCCTTCCCCTGCGTCAAGCCCCCTCTAACCCCTTTCCAACAAACAACCGGCCAAGCCCGGCGGACCCGTCCGCGTATTTCCCCGTTGGCCCCCCGTGCCGCACCCGACCATCTCCACGCGTGCCATCGCCTGGCGCCTTGGGCGTGCCTTAATGCTTCGACCTCGTCGTGGGCCGCGGACCATAACCCTTTAAGCCCGCAACTCGTGATCGAGCCGCCAGCTGACTTTCCTAGCGTGCCTCTAGCCGGTATTACGGGGGCCCTTGCGGCCATATTCTCCGGTTCACCGCCCCGTATGATAACTCCCTCTGCCGCACTTGATGTCCGCCCCCGTCCACGTCCTGCACGCCGGTCACTGGCGCTCGAGTCCAGATCATGCTCGTAGTCCCCGCGGAACGTCGCGCCCGAAGCATTCCGGCACCCCTGGTACCCCCCCCCCCCCAGCCTCCCGATACGGAGCCCAATGCTCGATTAATGTCGTTACAATCCGGTTAACACCTCCACACCGCGGGGACGTCCGAAAGCGGCAGTTGTGCTCCTGCCCAGCCATGCGACCGCACAAGACCTCGCGTATCCAAACCTTCCGAGACCCCCAAACTTCATCAACGGCGCCACGCCGAGCTTGGCAACGTCCCCTCCCTCCCATCGCCCCCCCGCTCACGCTCGCCACGTGTGAACCGGAGATTCCACTACGACAAGGATAGCCCCCCCCCTCTAAGCCCGTCTTGCCGGTGCGCCGCGCTCTCGGGCATGGCAGCTCACGGATTAACAGCCCTGGTACCGGGAGCTCAAGTGCCCATCGCCCGCCAAGGCCCCTAAGGGCGCGGTACCCACCCCGTCATCCCGATAGGCCACGAGGGTTAATCCGCCGCGCCGAACCTGTTGCGCAGCCTAACATCTATCAGCGATAGGTGCAGCCTTTGGGCACGATTTCGGGTACTCTCACTCGCCCGCGCGTCACAGTCCCGTGAGGACGCGTCTCTCGGAGTGGGGTGCCGGACCGCCCGTAGCGTGGCCGTCAAGTTGCTTTTCGACCCGCGCCCACTGGCGCACCCTTCGCCCACCGGCCCCGCAGCGTCGCGGCACCGCCGCCTGCCTCAGAGACGTACTCATCAAGGCGACCGCCTTTGCCCGAGTGCCGCTTCAGGTACGCACAGTACGCACCGGCACAACGGGCCCTCCGTGCCCTCGCGCTCTCGTTGCCCGAGCCCCCCACCTCACCTGGGCATTATCACTCGCCTGGTAGTCCCCTGCTGCCGGACTGGCCCACGGGATGATGATACCGCACCGCCAACACCGATAAGAGCCAAACTACCGGTTCTAAAGCCGCCAGACGCAGCCGTGGGGCAGGTGCGCGCGGGCCGCGCCTGCCGCACTGGGGTGGCCCGCGCACGATGCGACTTCGGGTGTTGCCCCTCCGCTGCCACCAGCGCGGAGGCCAACATCATGCGGCCTTGTCAGCCCCTCCGCCTCCCCGGAGCGGACCTGTGGCCCGCCTGGGGCGGAGGGAATCAAGGGGCGCGGTTTCCGCGCGGTCGGCCCGGCGGCGATGCCGGGCTGTCTCGCTCGCGGGGGTCCGGGTTACGTTCCTGCGACCGGCTTCTGACAGTAATGTCAGGTCGATGCCCGTGTTCAGCCCGCACGGACAGGTCATGCCCCGGACGGCCCCAGGAATCAGCCCCCCCATAGTTGGGTCGATCTCACCCCATTGTGTCTGCGTTGCTCGCCACGCGGCTCTCGGGCCGACCGGTGGCGCGTCGCCACCGCGTGGAGCCGGGCCTCATCGACTCAGCGTCCTCCCAAGCGTCCCGCACACCGGACTATGCCGCATAGCCCCGCCCCTCCCGTGCCTGCACGCGGACCGCCCGTTCGGCGTTGTGCGCGGACCAGCCCTACCGCCTCCACAGTCCCACGGCGTTGGGCAACTGCCGGCTCGGCCGGGGCGTGAGCGAAGCCCCGAGCGCCGCGCGTACGCCCTCCGGCCGGCCTCGCGGGGCGGTGCCTGTGTGAGTCCCCTTCCACTTGAGACCCGCTCTTCGCTTAGGAGAGGGTACTGCTTCGCATACTCCGGACGTATCGGAGATCGGCAGTGTCGTCGTAGTTCCCGGCTTTCATCGCCCGCCCCGGCTACCCCTTACGAGTCAACGGCCCCCCCCGCGTCTGCCTCCGCGGGAACGGAACTTCCGTCGCACATAGAGTCGCGACGAGCCGGCCCCGCCCTGATGCGATGTCCGCCCAGGTCCCGCTGCGGGCCGCGCTTCCGCAGTCTCCCGCGTTGTGACGTCACCGGCCAAACTGCGCGGAGACAATAGTGGGCCTCCGGCAGAGCACCGCCTATCACTGCACGGGGGCTTATCATATGAGCTCTCCTTTTGCCTACGGAAGCCCGCGGCTGCTACCGCCCTTCGGGCGGGGCCGACAATGGGTTATCGCGACGTAGTCGTCCCTCTGAATCCTGCTTGCCCGCGAGCAGTTCGCCCACCGCCCCTGAGTGCTGGCCCACCCCGTAGGAGGATAAGGGTTTGGGAGCGCCGTAAAACCTGCATTGGGCGCAGGGGTCCGGGCTCCCGTGCCCTAATAGTCCCCCGGACCAGCGTGTCAATACACCATGGCCTCCTTTTGCCGTGGGGCCGTCCGCATGGACCCTCGCCGAGCTTCAAGCGCTTCCGCTCGCACTCCTCACCTAGCGACCACGTCCGCCCCTGGTCCGTCAGGCCGGTTGGCGCCGTTCGTCTGTGCACGGGCCATATTTCGCAACCCTCAGCGAGCTAAGAAACCACCGGTACTGCGCGGGATGCGGTGACGCCACCGCGGTGGACCACCTACCGGATCGCGCGTCATCGGTGGGGGTGACGCTGTCCCCTGAGTCAGTGGGACGAGGTTCGGTCCGGCGCACCAGGTCCCCAGTCGCGTGGGGGTAGTGGAGCCCAGACAAGGCGGAGCGCGCACGCGTCCCCGCTGGCGAGATGTGGGGCGATCGCCATGATCTCCGACCAACGCTAGACCGAGGCCTCTGGTGGAGCCGCGCGGGGGAGCCGGGACGCGCAAAGGTCGCCACGCATCTGTTGGTCAGGGGCCAGCCCGTTGGAGCGGCATTGCTCGCGTTGGCGGCGTCGGAGGTGGGCGTGACGACTTCCGTTGTGCCGGTACGGCGCGTGGAGAGAGCGGGCCCCCGGGAGGGGCTTGTGGGGGGAAGAGTGAGGCTGGGGTCGCTGCGCTCGCGTCGTACGGGAGCTTCGCGGGCACGGCCCGGCGTCCCCCGAGCCCCGACCGCTCGGGGCCCCCAGGGGGAGATGCGGCTGGGGGCGTTCAGGTTTGAGCGATCACGCGCGAGCGGGCCGGCGGGAAATCCCTAATTCCCTGCAGAGGCGCCTCAGGGGTCTATAGTCGAGGGCTGCGAGGGTGCATGTGTCCGCTGGCTAAAGTGCCCACACGATTGTCCGGACGGTTCCTGGCTCCGCCAGCGGAGAGGGGCTGGAGTGGTCACAGCGGGGGGATGCGTTCGTCGCCGGCGACTGGGGAGTATGCGGGCGGGGCGGGGCGCGAGCGAGAAGCTCTGAACGGCAGCGGCTGCCCCGCCGGAAGGCGTGGCCGTCCGCCATGGTCCGGGGGGCCGGATTTGGGAAGGACCCATCGAGGAGCGCCGGGCGCGACATTCGGCGAATAGGACGGGCGGCTCTGTGGCGTTCGAGGGCACCGCGCTCCGAGGGGGTCGGGCGGGGGGAGGGCCCCGAATGTGGAACCATCGAGAATCGCCCCACGGACGTGTCGTGCGCGGGTACGGCACGCTTAGGCCGCTGGCCCAGGGATTCAGATGTAAGCCCGGGGCACACAGCTGTCTGTCCGCGTGGGTCGGGGTCCGTTTTGGAGGGGAGCGATGGAGGCGGTATAGCAGGCCTTTCGACTGCGTCGCGCTGACCCTGAGCCGCAAGGGGGCGCCGCGTACTCGCCCTTCTCTGGAGCTCGCCCCGGGCGGCGTGTATGTTCAACGGACAAGGCAGCCCAGGCGGAGAGCCCGCCCTGAAGGGCGGGGGCGCCGACCAGGTCCTTCATGCTGCGACGCACGCCCGGCTGCACTAAGTGTTTCCCGGCGGGAATTGCGGCCATTGGTGTGCCAATTAAGATGCGAGGAGCGTGTTGGGTGCGGCGCATGCGGCTCGTGCACGCGAGTGATGCAGGGCACACACACTACCGGCGCCGGCCGCGCCGGGAGACTGTTAAACGTTGTAGAACCCTGTCAGTACGAGCGATCAGGCCGCGTGCCTGTGGGGTGGGGTAGCGGTGGCTGTCTTGGGTGTTGTCTCCAGAGCGTGGCGGACCCGGGCTTGACGTCGGCTACCGGACTCGCGGCCCGCGCGCTGGCCCACTCCAGCAGCAAGGTTCGCCGGGAGGGAACGGTTACGGTCTAAGACCCAACCGGCTCCGGGTCCTTGAGCCGAAACTCGGGGTGAAGTCGGCTGAGTGAGGACGTCAGCGCGACGTACGCCGACCCGCGGAATACGTCTGGCACGATAGGACGTTGGTCAGCGCACTCTCTGGCGGATCGGAAATGGATCCGGGGTGCGCGGGTCTGGGTTGCTGATACCATCGGAGCCAAACGGCACTACCCTCGTTTGCGGGGTGTCTGGCGCAGGCGAAATAGTCACCCACGGGGTGGGCGTAGCGTCTCGGCACCGACTCATTGCCCGGGTGACAGGCGCTGTGGGTGCGGTGCGAGTGTCTGGACGGAGCACGAATGGGGCGTTGGAAGAGGCCTGCGGGCGTGCAGAGGCTCAGAGGGCGGTTGTCAGGCCATTGCAACCAGGCAGTCGGTATCGGCATCGAAGCGCGCTACCCGGCGCTCGGTGAGGCTGGGGAGGCGGGTGCTAACGTACCTCACCGTCACGCGGGGCGCATGGACTGACTCTCCCCTTTCGAGGCTGGCTCGTAAGCTGCTTGTGATCAGCCAGTGAGGTACCGATTGACTGCGGTGCCGTGGTCTCCGGCACATGCAGGCCCGACTGGAAAGCGGCGGCGCTAGGGCCATATGGCCGTGGAGGCGGCGCCGGCGGCTAAGCCGATCGCCACGCATGGAGCGCGCGGAGAGACTGCACGGGGCGATGCAGGCAGGTGCAACCCCTGCCCACGCAGCGGGCATGGCCGCCGAACCGGGCGGTGGGCGGCGAAACGGTCACCCCGGAGGGAGGTATGACAGAAAGGGGACCTCCGGCTGACAATCCGGCGAGAAGGCCTGCAGGCATTTAGCGGTAGGGCCGGTCGCGTGCTCGAAGTGTAGGGGGATACTCATTGTGAGCCGATCTGCCTAGCTTCTGGTGTACGGGCGTGGCGGGTAGTCGGGGAAGACTCGGGGCCTGTCTGAGGAAGTGGGGCCCCGGCCTTCGGCGGGCCTGCGGCCCGCCTTGCACCCTGCGCGGGGCACGGGCCGGGGAGTCCAACCCGGGGCGAGTCATCAACCCGGATCATCAGGTAGGACGGCTTCGCGGAGCTCTGGCGGCTAGGGGGGTGGAAGGCCTGCAAGGCAGGTCACTAGGCCACCTCCGGGACGGAGCGCGGTTTGTTTCGGGAGCCCGGGATCACGGTCCGTGAGCATCAGGGGGCGCAGGTCGGGGCGTAGTCAGAATGGGTGACGAGCCTAGCGGGCGCGTCGGCCTCGTGACTAGTGGTTCCGCCGCAGGACCGTTTCTCGCATCGAGGGTAACTGATAGGCCCCACTCGGCGGTGGCTCAAAAGGAGCCCAGGGGCGCTCGCTATGCGCTCCTATCCTGCGTCTGGGCCCCTCTGGCGAAGTAGGGGCGCAGTTGAAGGCCCAGGCACCGGGGAGGGACGTGGTCAGTCACCGGGGACGCGAGGTAACTATCGTGCGCGGTCCCGTGCGGTTGTTCCTACGGGTGTGTTTGCTGCGGCCCAACATCGGCGGGTCTTCTGCAGCGTTCCCTGGTGTGTGTCAAAAGCTTCCGCGAGAAACACGTAGTCTCCGCAGGGGTTGGTTCGCACCGGGGGCCCTTCGCCGAATTCGTACTGTCGGGTTGGCCCCGCGTTACGCTTGTCATACGCGCGGGGACCCTGCCACCGCCCATCGCCACCAACTGGGTGGGGGCGGTGGGATAAGTGGCTGCCGATTGCTCTGGAGGGCCGCCGCAGGGCACAAACTTAACGTGCGGGGTTGGACATTTGCGTTCGG
>SRX2526953
ATGGGAGGGGGGCCTCCGAGGGCCTGGCTTCCACCCCGGAACGACCCGGCACCACCACGCGTCTGCATATCGCTACGCAGGAACCAAGAACCACCCGGACAATTCACGCCGTGCACGAGCCCGGAACGCACCCCCGGTGAACCAAACCTACGGGCCCGACTCGGAATACCCCTTAACTGTGGGACCTAGGCCAGGGCAAGTACAGAGTACCCTTTTTTGGCACGGCAAGCCTGCCCTCCCACCCATGGCCGGGTGCATGTGCACCATCTAGTCCCAACGTACCCTCACACCCTTGCTTGGTGACCGGTCCAAGTCCACTTTTCAGGGGGCCCTGACCAATGGCGGAGCCAACGCGCTAAGCCCATCCGGCCCACGGTACGTCTCCCCCCGGCTGGCATGGGGATACCCTTACCCGCATCAGCCCAAACTCTCGCCGCAGCCTTTAGCTCTCCCCCAGCAGCAAAATCAGTGTGCCATCTGAGTGCCCCCCCTGCCCTTGGTGGTCCCTGCGTCGGCTGACGACTCCTGCATAGGAGCGCCCTCGTCAGCCCCACTAGCCCTTAGGAACCCCCCAAACTAAGATACGAGCGATTGCACCGAGCGACGCCCCACAGTCGTCCCCGCCGCACCTTCCCGCCCTCCGTTACCCGGTCCGCTTTGAGCCGCCCTTCCCCTGCGTCAAGCCCCCTCTAACCCCTTTCCAACAAACAACCGGCCAAGCCCGGCGGGCCCGTCCGCGTATTTCCCCGTCGGCCCCCCGTGCCGCACCCGACCATCTCCAGGCGTGCCATCGCCTGGCGCCTTGGGCGTGCCTTAATGCTTCGACCTCGTCGTGGGCCGCGGACCATAACCCTTTAAGCCCGCAACTCGTAATCGAGCCGCCAGCTGACTTTCCTAGCGTGCCTCTAGCCGGTATTACGGGGGCCCTTGCGGCCATATTCTCCGGTTCACCGCCCCGTATGATAACTCCCTCTGCCCCACTTGATGTCCGCCCCCGTCCACGTCCTGCACGCCGGTCACTGGCGCTCGAGTCCAGATCATGCTCGTAGTCCCCGCGGAACGTCGCGCCCGAAGCATTCCGGCACCCCTGGTACCCCCCCCCCCCCAGCCTCCCGATACGGAGCCCAATGCTCGATTAATGTCGTTACAATCCGGTTAACACCTCCACACCGCGGGGACGTCCGAAAGCGGCAGTTGTGCTCCTGCCCAGCCATGCGACCGCACAAGACCTCGCGTATCCAAACCTTCCGAGACCCCCAAACTTCATCAACGGCGCCACGCCGAGCTTGGCAACCTCCCCTCCCTCCCATCGCCCCCCCGCTCACGCTCGCCACGTGTGAACCGGAGATTCCACTACCACAAGGATAGCCCCCCCCCTCTAAGCCCGTCTTGCCGGTGCGCCGCGCTCTCGGGCATGGCAGCTCACGGATTAACAGCCCTGGTACCGGGAGCTCAAGTGCCCATCGCCCGCCAAGGCCCCTAAGGGCGCGGTACCCACCCCGTCATCCCGATAGGCCACGAGGGTTAATCCGCCGCGCCGAACCTGTTGCGCAGCCTAACATCTATCAGCGATAGGTGCAGCCTTTGGGCACGATTTCGGGTACTCTCACTCGCCCGCGCGTCACAGTCCCGTGAGGACGCGTCTCTCGGAGTGGGGTGCCGGACCGCCCGTAGCGTGGCCGTCAAGTTGCTTTTCGACCCGCGCCCACTGGCGCACCCTTCGCCCACCGGCCCCGCAGCGTCGCGGCACCGCCGCCTGCCTCAGAGACGTACTCATCAAGGCGGCCGCCTTTGCCCGAGTGCCGCTTCAGGTACGCACAGTACGCACCGGCACAACGGGCCCTCCGTGCCCTCGCCCTCTCGTTGCCCGAGCCCCCCACCTCACCTGGGCATTATCACTCGCCTGGTAGTCCCCTGCTGCCGGACTGGCCCGCGGGATGATGATACCGCACCGCCAACACCGATAAGAGCCAAACTACCGGTTCTAAAGCCGCCAGACGCAGCCGTGGGGCAGGTGCGCGCGGGCCGCGCCTGCCGCACTGGGGTGGCCCGCGCACGATGCGACTTCGGGTGTTGCCCCTCCGCTGCCACCAGCGCGGAGGCCAATATCATGCGGCCTTGTCAGCCCCTCCGCCTCCCCGGAGCGGACCTGTGGCCCGCCTGGGGCGGAGGGAATCAAGGGGCGCGGTTTCCGCGCGGTCGGCCCGGCGGCGATGCCGGGCTGTCTCGCTCGCGGGGGTCCGGGTTACGTTCCTGCGACCGGCTTCTGACAGTAATGTCAGGTCGATGCCCGTGTTCAGCCCGCACGGACAGGTCATGCCCCGGACGGCCCCAGGAATCAGCCCCCCCATAGTTGGGTCGATCTCACCCCATTGTGTCTGCGTTGCTCGCCACGCGGCTCTCGGGCCGACCGGTGGCGCGTCGCCACCGCGTGGAGCCGGGCCTCATCGACTCAGCGTCCCCCCAAGCGTCCCGCACACCGGACTATGCCGCATAGCCCCGCGCCTCCCGTGCCTGCACGCGGACCGCCCGTTCGGCGTTGTGCGCGGACCAGTCCTACCGCCTCCACCGTCCCACGGCGTTGGGCAACTGCCGGCTCGGCCGGGGCGTGAGCGAAGCCCCGAGCGCCGCGCGTACGCCCTCCGGCCGGCCTCGCGGGGCGGTGCCTGTGTGAGTCCCCTTCCACTTGAGACCCGCTCTTCGCTTAGGAGAGGGTACTGCTTCGCATACTCCGGACGTATCGGAGATCGGCAGTGTCGTCGTAGTTCCCGGCTTTCATCGCCCGCCCCGGCTACCCCTTACGAGTCAACGGCCCCCCCCGCGTCTGCCTCCGCGGGAACGGAACTTCCGTCGCACATAGAGTCGCGACGAGCCGGCCCCGCCCTGATGCGATGTCCGCCCAGGTGCCGCTGCGGGCCGCGCTTCCGCAGTCTCCCGCGTTGTGACGTCACCGGCCAAACTGTGCGGAGACAATAGTGGGCCTCCGGCAGAGCACCGCCTATCGCTGCACGGGGGCTTATCATATGAGCTCTCCTTTTGCCTACGGAAGCCCGCGGCTGCTACCGCCCTTCGGGCGGGGCCGACAATGGGTTATCGCGACGTAGTCGTCCCTCTGAATCCGGCTTGCCCGCGAGCAGTTCGCCCACCGCCCCTGAGTGCTGGCCCACCCCGTAGGAGGATAAGGGTTTGGGAGCGCCGTAAAACCTGCATTGGGCGCAGGGGTCCGGGCTCCCGTGCCCTAATAGTCCCCCGGACCAGTGTGTCAATACACCATGGCCTCCTTTTGCCGTGGGGCCGTCCGCATGGACCCTCGCCGAGCTTCAAGCGCTTCCGCTCGCACTCCTCACCTAGCGACCACGTCCGCCCCTGGTCCGTCAGGCCGGTTGGCGCCGTTCGTCTGTGCACGGGCCATATTTCGCAACCCTCAGCGAGCTAAGAAACCACCCGTACTGCGCGGGATGCGGTGACGCCACCGCGGTGGACCACCTACCGGATCGCGCGTCATCGGTGGGGGTGACGCTGTCCCCTGAGTCAGTGGGACGAGGTTCGGTCCGGCGCACCAGGTCCCCAGTCGCGTGGGGGTAGTGGAGCCCAGACAAGGCGGAGCGCGCACGCGTCCCCGCTGGCGAGATGTGGGGCGATCGCCATGATCTCCGACCAACGCTAGACCGAGGCCTCTGGTGGAGCCGCGCGGGGGAGCCGGGACGCGCAAAGGTCGCCACGCATCTGTTGGTCAGGGGCCAGCCCGTTGGAGCGGCATTGCTCGCGTTGGCGGCGTCGGAGGTGGGCGTGACGACTTCCGTTGTGCCGGTACGGCGCGTGGAGAGAGCGGGCCCCCGGGAGGGGCTTGTGGGGGGAAGGGTGAGGCTGGGGTCGCTGCGCTCGCGTCGTACGGGAGCTTCGCGGGCACGGCCCGGCGTCCCCCGAGCCCCGACCGATCGGGGCCCCCAGGGGGAGATGCGGCTGGGGGCGTTCAGGTTTGAGCGATCACGCGCGAGCGGGGCGGCGGGAAATCCCTAATTCCCTGCAGAGGCGCCTCAGGGGTCTATAGTCGAGGGCTGCGAGGGTGCATGTGTCCGCTGGCTAAAGTGCCCACACGATTGCCCGGACGGTTCCTGGCTCCGCCAGCGGAGAGGGGCTGGAGTGGTCACAGCGGGGGGATGCGTTCGTCGCCGGCGACTGGGGAGTATGCGGGCGGGGCGGGGCGCGAGCGAGAAGCTCTGAACGGCAGCGGCTGCCCCGCCGGAAGGCGTGGCCGTCCGCCATGGTCCGGGGGGCCGGATTTGGGAAGGACCCATCGAGGAGCGCCCGGCGCGACATTCGGCGAATAGGACGGGCGGCTCTGTGGCGTTCGAGGGCACCCCGCTCCGAGGGGGTCCGGCGGGGGGAGGGCCCCGAATGTGGAACCATCGAGAATCGCCCCACGGACGTGTCGTGCGCGGGTACGGCACGCCTAGGCCGCTGGCCCAGGGATTCAGATGTAAGCCCGGGGCACACAGCTGTCTGTCGGCGTGGGTCGGGGTCCGTTTTGGAGGGGAGCGATGGAGGCGGTATAGCAGGCCTTTCGACTGCGTCGCCCTGACCCTGAGCCGCAAGGGGGCGCCGCGTACTCGCCCTTCTCTGGAGCTCGCCCCGGGCGGCGTGTATGTTCAACGGACAAGGCAGCCCAGGCGGAGAGCCCGCCCTGAAGGGCGGGGGCGCCGACCAGGTCCTTCATGCTGCGACGCACGCCCGGCTGCACTAAGTGTTTCCCGGCGGCAATTGCGGCCATTGGTGTGCCAATTACGATGCGAGGAGCGTGTTGGGTGCGGCGCATGCGGCTCGTGCACGCGAGTGATGCAGGGCACACACACTACCGGCGCCGGCCGCGCCGGGAGACTGTTAAACGTTGTAGAACCCTGTCAGTACGAGCGATCAGGCCGCGTGCCTGTGGGGTGGGGTAGCGGTGGCTGTCTTGGGTGTTGTCTCCAGAGCGTGGCGGACCCGGGCTTGACGTCGGCTACCGGACTCGCGGCCCGCGCGCTGGCCCACTCCAGCAGCAAGGTTCGCCGGGAGGGAACGGTTACGGTCTAAGACCCAACCGGCTCCCGGTCCTTGAGCCGAAACTCGGGGTGAAGTCGGCTGAGTGAGGACGTCAGAGCGACGTACGCCGACCCGCGGAATACGTCTGGCACGATAGGACGTTGGTCAGCGCACTCTCTGGCGGATCGGAGATGGATCCGGGGTGCGCGGGTCTGGGTTGCTGATACCATCGGAGCCAAACGGCACTACCCTCGTTTGCGGGGTGTCTGGCGCAGGCGAAATAGTCACCCACGGGGTGGGCGTGGCGTCTCGGCACCGACTCATTGCCCGGGTCACGGGCGCTGTGGGTGCGGTGCGAGTGTCTGGACGGAGCACGAATGGGGCGTTGGAAGAGGCCTGCGGGCGTGCAGAGGCTCAGAGGGCGGTTGTCAGGCCATTGCAACCAGGCAATCGGTATCGGCATCGAAGCGCGCTACCCGGCGCTCGGTGAGGCTGGGGAGGCGGGTGCTAACGTACCTCACCGTCACGCGGGGCGCATGGACTGACTCTCCCCTTTCGAGGCTGGCTCGTAAGCTGCTTGTGATCAGCCAGTGAGGTACCGATTGACTGCGGTGCCGTGGTCTCCGGCACATGCAGGCCCGACTGGAAAGCGGCGGCGCTAGGGCCATATGGCCGTGGAGGCGGCGCCGGGGGCTAAGCCGATCGCCACGCATGGAGCGCGCGGAGAGACTGCACGGGGCGATGCAGGCAGATGCAACCCCTGCCCACGCAGCGGGCATGGCCGCCGAACCGGGCGGTGGGCGGCGAAACGGCCACCCCGGAGGGAGGTATGACAGAAAGGGGACCTCCGGCTGACAATCCGGCGAGAAGGCCTGCAGGCATTTAGCGGTAGGGCCGGTCGCGTGCTCGAAGTGTAGGGGGATACTCATTGTGAGCCGATCTGCCTAGCTTCTGGTGTACGGGCGTGGCGGGCAGTCGGGGAAGACTCGGGGCCTGTCTGAGGAAGTGGGGCCCCGGCCTTCGGCGGGCCTGCGGCCCGCCTTGCACCCTGCGCGGGGCACGGGCCGGGGAGTCCAACCCGGGGCGAGTCATCAACCCGGATCATCAGGTAGGACGGCTTCGCGGAGCTCTGGCGGCTAGGGGGGTGGAAGGCCTGCAAGGCAGGTCACTAGGCCACCTCCGGGACTGAGCGCGGTTTGTTTCGGGAGCCCGGGATCACGGTCCGTGAGCATCAGGGGGCGCAGGTCGGGGCGTAGTCAGAATGGGTGACGAGCCTAGCGGGCGCGTCGGCCTCGTGACTAGTGGTTCTGCCGCAGGACCGTTTCTCGCATCGAGGGTAACTGATAGGCCCCACTCGGCTGTGGCTCAAAAGGAGCCCAGGGGCGCTCGCTATGCGCTCCTATCCTGCGTCTGGGCCCCTCTGGCGAAGTAGGGGCGCAGTTGAAGGCCCAGGCACCGGGGAGGAACGTGGTCAGTCACCGGGGACGCGAGGCAACTATCGTGCGCGGTCCCGTGCGGTTGTTCCTACGGGTGTGTTTGCTGCGGCCCAACATCGGGGGGTCTTCTGCAGCGTTCCCTGGTGTGTGTCACAAGCTTCCGCGAGAAACACGTAGTCTCCGCAGGGGTTGGTTCGCACCGGGGGTCCTTCGCCGAATTCGTACTGTCGGGTTGGCCCCGCGTTACGCTTGTCATACGCGCGGGGACCCTGCCACCGCCCATCGCCACCAACTGGGTGGGGGCGGTGGGATAAGTGGCTGCCGATTGCTCTGGAGGGCCGCCGCAGGGCACAAACTTAACGTGCGGGGTTGGACATTTGCGTTCGG
>SRX2526954
ATGGGAGGGGGGCCTCCGAGGGCCTGGCTTCCACCCCGGAACGACCCGGCACCACCACGCGTCTGCATATCGCTACGCAGGAACTAAGAACCACCCGGACCATTCACGCCGTGCACGAGCCCGGAACGCACCCCCGGTGAACCAAACCTACGGGCCCGACTCGGAATACCCCTTAACTGTGGGACCTAGGCCAGGGCAAGTACAGAGTACCCTTTTTTGGCACGGCAAGCCTGCCCGCCCACCCATGGCCGGGTGCATGTGCACCATCTAGTCCCAACGTACCCTCACACCCTTGCTCGGTGACCGGTCCAAGTCCACTTTTCAGGGGGCCCTGACCAATGGCGGAGCCAACGCGCTAAGCCCATCCGGCCCACGGTACGTCTCCCCCCGGCTGGCATGGGGATACCCTTACCCGTATCAGCCCAAACTCTCGCCGCAGCCTTTAGCTCTCCCCCAGCAGCAAAATCAGTGTGCCATCTGAGTGCCCCCCCTGCCCTTGGTGGTCCCTGCGTCGGCTGACGACTCCTGCATAGGAGCGCCCTCGTCAGCCCCGCTAGCCCTTAGGAACCCCCCAAACTAAGATACGAGCGATTGCACCGAGCGACGCCCCACAGTCGTCCCCGCCGCGCCTTCCCGCCCTCCGTTACCCGGTCCGCTTTGAGCCGCCCTTCCCCTGCGTCAAGCCCCCTCTAACCCCTTTCCAACAAACAATCGGCCAAGCCCGGCGGACCCGTCCGCGTATTTCCCTGTCGGCCCCCCGTGCCGCACCCGACCATCTCCCCGCGTGCCATCGCCTGGCGCCTTGGGCGTGCCTTAATGCTTCGACCTCGTCGTGGGCCGCGGACCATAACTCTTTAAGCCCGCAACTCGTGATCGAGCCGCCAGCTGACTTTCCTAGCGTGCCTCTAGCCGGTATTACGGGGGCCCTTGCGGCCATATTCTCCGGTTCACCGCCCCGTATGATAACTCCCTCTGCCGCACTTGATGTCCGCCCCCGTCCACGTCCTGCACGCCGGTCACTGGCGCTCGAGTCCAGATCATGCTCGTAGTCCCCGCGGAACGTCGCGCCCGAAGCATTCCGGCACCCCTGGGACCCCCCCCCCCCCAGCCTCCCGATACGGAGCCCAATGCTCGATTAATGTCGTTACAATCCGGTTAACACCTCCACACCGCGGGGACGTCCGAAAGCGGCAGTTGTGCTCCTGCCCAGCCATGCGACCGCACAAGACCTCGCGTATCCAAACCTTCCGAGACCCCCAAACTTCATCAACGGCGCCAGGCCGAGCTTGGCAACGTCCCCTCCCTCCCATCGCCCCCCCGCTCACGCTCGCCACGCGTGAACCGGAGATTCCACTACCACAAGGATAGCCCCCCCCCTCTAAGCCCGGCTCGCCGGTGCGCCGCGCTCTCGGGCATGGCAGCTCACGGATTAACAGCCCTGGTACCGGGAGCTCAAGTGCCCATCGCCCGCCAAGGCCCCTAAGGGCGCGGTACCCACCCCGTCATCCCGATAGGCCACGAGGGTTAATCCGCCGCGCCGAACCTGTTGCGCAGCCTAACATCTATCAGCGATAGGTGCAGCCTTTGGGCACGATTTCGGGTACTCTCACTCGCCCGCGCGTCACAGTCCCGTGAGGACGCGTCTCTCGGAGTGGGGTGCCGGACCGCCCGTAGCGTGGCCGTCAAGTTGCTTTTCGACCCGCGCCCACTGGCGCACCCTTCGCCCACCGGCCCCGCAGCGTCGCGGCACCGCCGCCTGCCTCAAAGACGTACTCATCAAGGCGACCGCCTTTGCCCGAGTGCCGCTTCAGGTACGCACAGTACGCACCGGCACAACGGGCCCTCCGTGCCCTCGCCCTCTCGTTGCCCGAGCCCCCCACCTCACCTGGGCATTATCATTCGCCTGGTAGTCCCCTGCTGCCGGACTGGCCCGCGGGATGATAATACCGCACCGCCAACACCGATAAGAGCCAAACTACCGGTTCTAAAGCCGCCAGACGCAGCCGTGGGGCAGGTGCGCGCGGGCCGCGCCTGCCGCACTGGGGTGGCCCGCGCACGATGCCACTTCGGGTGTTGCCCCTCCGCTGCCACCAGCGCGGAGGCCAACATCATGCGGCCTTGTCAGCCCCTCCGCCTCCCCGGAGCGGACCTGTGGCCCGCCTGGGGCGGAGGGAATCAAGGGGCGCGGTTTCCGCGCGGTCGGCCCGGCGGCGATGCCGGGCTGTCTCGCTCGCGGGGGTCCGGGTTACGTTCCTGCGACCGGCTTCTGACAGTAATGTCAGGTCGATGCCCGTGTTCAGCCCGCACGGACAGGTCATGCCCCGGACGGCCCCAGGAATCAGCCCCCCCATAGTTGGGTCGATCTCACCCCATTGTGTCTGCGTTGCTCGCCACGCGGCTCTCGGGCCGACCGGTGGCGCGTCGCCACCGCGTGGAGCCGGGCCTCATCGACTCAGCGTCCCCCCAAGCGTCCCGCACACCGGACTATGTCGCATAGCCCCGCGCCTCCCGTGCCTGCACGCGGACCGCCCGTTCGGCGTTGTGCGCGGACCAGCCCTACCGCCTCCACCGTCCCACGGCGTTGGGCAACTGCCGGCTCGGCCGGGGCGTGAGCGAAGCCCCGAGCGCCGCGCGTACGCCCTCCGGCCGGCCTCGCGGGGCGGTGCCTGTGTGAGTCCCCTTCCACTTGAGACCCGCTCTTCGCTTAGGAGAGGGTACTGCTTCGCATACTCCGGACGTATCGGAGATCGGCAGTGTCGTCGTAGTTCCCGGCTTTGATCGCCCGCCCCGGCTACCCCTTACGAGTCAACGGCCCCCCCCGCGTCTGCCTCCGCGGGAACGGAACTTCCGTCGCACATAGAGTCGCGACGAGCCGGCCCCGCCCTGATGCGATGTCCGCCCAGGTGCCGCTGCGGGCCGCGCTTCCGCAGTCTCCCGCGTTGTGACGTCACTGGCCAAACTGTGCGGAGACAATAGTGGGCCTCCGGCAGAGCACCGCCTATCGCTGCACGGGGGCTTATCATATGAGCTCTCCTTTTGCCTACGGAAGCCCGCGGCTGCTACCGCCCTTCGGGCGGGGCCGACAATGGGTTATCGCGACGTAGTCGTCCCTCTGAATCCGGCTTGCCCGCGAGCAGTTCGCCCACCGCCCCTGAGTGCTGGCCCACCCCGTAGGAGGATAAGGGTTTGGGAGCGCCGTAAAACCTGCATTGGGCGCAGGGGTCCGGGCTCCCGTGCCCTAATAGTCCCCCGGACCAGTGTGTCAATACACCATGGCCTCCTTTTGCCGTGGGGCCGTCCGCATGGACCCTCGCCGAGCTTCAAGCGCTTCCGCTCGCACTCCTCACCTAGCGACCACGTCCGCCCCTGGTCCGTCAGGCCGGTTGGCGCCGTTCGTCTGTGCACGGGCCATATTTCGCAACCCTCAGCGAGCTAAGAAACCACCGGTACTGCGCGGGATGCGGTGACGCCACCGCGGTGGACCACCTACCGGATCGCGCGTCATCGGTGGGGGTGACGCTGTCCCCTGAGTCAGTGGGACGAGGTTCGGTCCGGCGCACCAGGTCCCCAGTCGCGTGGGGGTAGTGGAGCCCAGACAAGGCGGAGCGCGCACGCGGCCCCGCTGGCGAGATGTGGGGCGATCGCCATGATCTCCGACCAACGCTAGACCGAGGCCTCTGGTGGAGCCGCGCGGGGGAGCCGGGACGCGCAAAGGTCGCCACGCATCTGTTGGTCAGGGGCCAGCCCGTTGGAGCGGCATTGCTCGCGTTGGCGGCGTCGGAGGTGGGCGTGACGACTTCCGTTGTGCCGGTACGGCGCGTGGAGAGAGCGGGCCCCCGGGAGGGGCTTGTGGGGGGAAGAGTGAGGCTGGGGTCGCTGCGCTCGCGTCGTACGGGAGCTTCGCGGGCACGGCCCGGCGTCCCCCGAGCCCCGACCGATCGGGGCCCCCAGGGGGAGATGCGGCTGGGGGCGTTCAGGTTTGAGCGATCACGCGCGAGCGGGCCGGCGGGAAATCCCTAATTCCCTGCAGAGGCGCCTCAGGGGTCTATAGTCGAGGGCTGCGAGGGTGCATGTGTCCGCTGGCTAAAGTGCCCACACGATTGCCCGGACGGTTCCTGGCTCCGCCAGCGGAGAGGGGCTGGAGTGGTCACAGCGGGGGGATGCGTTCGTCGCCGGCGACTGGCGAGTATGCGGGCGGGGCGGGGCGCGAGCGAGAAGCTCTGAACGGCAGCGGCTGCCCCGCCGGAAGGCGTGGCCGTCCGCCATGGTCCGGGGGGCCGGATTTGGGAAGGACCCATCGAGGAGCGCCCGGCGCGACATTCGGCGAATAGGACGGGCGGCTCTGTGGCGTTCGAGGGCACCCCGCTCCGAGGGGGTCCGGCGGGGGGAGGGCCCCGAATGTGGAACCATCGAGAATCGCCCCACGGACGTGTCGTGCGCGGGTACGGCACGCTTAGGCCGCTGGCCCAGGGATTCAGATGTAAGCCCGGGGCACACAGCTGTCTGTCCGCGTGGGTCGGGGTCCGTTTTGGAGGGGAGCGATGGAGGCGGTATAGCAGGCCTTTCGACTGCGTCGCCCTGACCCTGAGCCGCAAGGGGGCGCCGCGTACTCGCCCTTCTCTGGAGCTCGCCCCGGGCGGCGTGTATGTTCAACGGACAAGGCAGCCCAGGCGGAGAGCCCGCCCTGAAGGGCGGGGGCGGCGACCAGGTCCTTCATGCTGCGACGCACGCCCGGCTGCACTAAGTGTTTCCCGGCGGCAATTGCGGCCATTGGTGTGCCAATTACGATGCGAGGAGCGTGTTGGGTGCGGCGCATGCGGCTCGTGCACGCGAGTGATGCAGGGCACACACACTACCGGCGCCGGCCGCGCCGGGAGACTGTTAAACGTTGTAGAACCCTGTCAGTACGAGCGATCAGGCCGCGTGCCTGTGGGGTGGGGTAGCGGTGGCTGTCTTGGGTGTTGTCTCCAGAGCGTGGCGGACCCGGGCTTGACGTCGGCTACCGGACTCGCGGCCCGCGCGCTGGCCCACTCCAGCAGCAAGGTTCGCCGGGAGGGAACGGTTACGGTCTAAGACCCAACCGGCTCCGGGTCCTTGAGCCGAAACTCGGGGTGAAGTCGGCTGAGTGAGGACGTCAGCGCGACGTACGCCGACCCGCGGAATACGTCTGGCACGATAGGACGTTGGTCAGCGCACTCTCTGGCGGATCGGAGATGGATCCGGGGTGCGCGGGTCTGGGTTGCTGATACCATCGGAGCCAAACGGCACTACCCTCGTTTGCGGGGTGTCTGGCGCAGGCGAAATAGTCACCCACGGGGTAGGCGTGACGTCTCGGCACCGACTCATTGCCCGGGTCACGGGCGCTGTGGGTGCGGTGCGAGTGTCTGGACGGAGCACGAATGGGGTGTTGGAAGAGGCCTGCGGGCGTGCAGAGGCTCAGAGGGCGGTTGTCAGGCCATTGCAACCAGGCAGTCGGTATCGGCATCGAAGCGCGCTACCCGGCGCTCGGTGAGGCTGGGGAGGCGGGTGCTAACGTACCTCACCGTCACGGGGGGCGCATGGACTGACTCTCCCCTTTCGAGGCTGGCTCGTAAGCTGCTTGTGATCAGCCAGTGAGGTACCGATTGACTGCGGTGCCGTGGTCTCCGGCACATACAGGCCCGACTGGAAAGCGGCGGCGCTAGGGCCATATGGCCGTGGAGGCGGCGCCGGCGGCTAAGCCGATCGCCACGCATGGAGCGCGCGGAGAGACTGCACGGGGCGATGCAGGCAGGTGCAACCCCTGCCCACGCAGCGGGCATGGCCGCCGAACCAGGCGGTGGGCGGCGAAACGGCCACCCCGGAGGGAGATATGACAGAAAGGGGACCTCCGGCTGACAATCCGGCGAGAAGGCCTGCAGGCATTTAGCGGTAGGGCCGGTCGCGTGCTCGAAGTGTAGGGGGATACTCATTGTGAGCCGATCTGCCTAGCTTCTGGTGTACGGGCGTGGCGGGCAGTCGGGGAAGACTCGGGGCCTGTCTGAGGAAGTGGGGCCCCGGCCTTCGGCGGGCCTGCGGCCCGCCTTGCATCCTGCGCGGGGCACGGGCCGGGGAGTCCAACCCGGGGCGAGTCATCAACCCGGATCATCAGGTAGGACGGCTTCGCGGAGCTCTGGCGGCTAGGGGGGTGGAAGGCCTGCAAGGCAGGTCACTAGGCTACCTCCGGGACGGAGCGCGGTTTGTTTCGGGAGCCCGGGATCACGGTCCGTGAGCATCAGGGGGCGCAGGTCGGGGCGTAGTCAGAATGGGTGACGAGCCTAGCGGGCGCGTCGGCCTCGTGACTAGTGGTTCCGCCGCAGGACCGTTTCTCGCATCGAGGGTAACTGATAGGCCCCACTCGGCTGTGGCTCAAAAGGAGCCCAGGGGCGCTCGCTATGCGCTCCTATCCTGCGTCTGGGCCCCTCTGGCGAAGTAGGGGCGCAGTTGAAGGCCCAGGCACCGGGGAGGAACGTGGTCAGTCACCGGGGACGCGAGGTAACTATCGTGCGCGGTCCCGTGCGGTTGTTCCTACGGGTGTGTTTGCTGCGGCCCAACATCGGGGGGTCTTCTGCAGCGTTCCCTGGTGTGTGTCACAAGCTTCCGCGAGAAACACGTAGTCTCCGCAGGGGTTGGTTCGCACCGGGGGTCCTTCGCCGAATTCGTACTGTCGGGTTGGCCCCGCGTTACGCTTGTCATACGCGCGGGGACCCTGCCACCGCCCATCGCCACCAACTGGGTGGGGGCGGTGGGATAAGTCGCCGCCGATTGCTCTGGAGGGCCGCCGCAGGGCACAAACTTAACGTGCGGGGTTGGACATTTGCGTTCGG
>SRX2526955
ATGGGAGGGGGGCTCCCGAGGGCCCGGCTTCCACCCCGGAACGACCCGTCACCACCACGCGTCCGTATATCGCTACGCAGAAACCGAGAGCCACCCGGACCCCTCACGCCGTGCACGCACCCGGAACGCACCCCGGGTGAACCAAGCCTACGGGCCCGACCCGAAATACCCCTTAACTGTGGGACTTAGGCCAGAGCACGTACAGAGTACCCTTTTTTGGCACGGCGAGCCTGCCCTCTCACCCGTGGCCGGGTGCATGTGCACCATCTAGTCCCGACGTACCCTCACACCCTTGCTCGGTGACCGGTCCAAGTCCACTTTTCAACGGCCCCTGACCAATGGCGGGGCCAACGCACTAAGCGCGTCCGGCCCACGGTACGTCTCCCCCCGGCTGGCGTGGGGATACCCTTACCCGCATCAGCCCAAACTTTCCCCGCAGCCTCTAGCCCTCCCCCAGCAGCAAAAGTAGTGTGCCACCTGAGTGCCCCCCCTGCCCTTGGTGGTCCCTGCGTCGGCTGACGTCCCATGCATAGGAGCGCCCTCGTCAGCCCCGCTAGCCCTTAGGAACCCCCCAAACTAAGATACGAGCGATTGCACCGAGCGACGCCCCGCAGTCGTCCCCGCCGCACCTTCCCGCCCTCCGTTACCCGGTCCGTCTTCAGCCGCCCTTCCCCTGCGTCAGGCCCCCTCTAACCCCTTTCCAACAAACAACCGGCCAAGCCCGGGGGACCTGTCCGCGTATCTCCCCGTCGGCCCCCCGTGCCGCACCCGACCGTCTACACGCGTGACATCGCCTGGCGCCGTGGGCGTTCCTCAATGCTTCGACCTCGTCGCGGGCCGCGGACCATAACCCCTTAAGCCCGCAACTCGTGATCGAGCCGCCATCCGTCCTTCCTGGCGTGCCTCTAGCCGGTATTACGCGGGCCCTTGGGGCCATATTCTCCGGTTCACCGCCCCGTATGATAACTCCCTCTGCCCCACTTGATGTCCGCCCTCGCTCGCGTCCTGCACGCTGGTCACTGGCGCTCGAGTCCAGATCATGCTCGTAGCCCCCGCGGAACGTCGCGCCCGAAGCATTCCGGCACCCCGGGTACTCCTCCCTCCCCAGCCCCCCGATACGGAGCCCAATGCTCCGTTAATGTCGTCACAACCCGGTTAACACCTCCACACCACTGGGGTGTCCGAAAGCGGCAGTTGTGCTCCTGCCCAGCCATGCGACCGCACAAGACCTCGCGTATCCAAACTTTCCGAGACCCCCAAACTCCATCAACGGCGCCACGCCGAGCTTGGCAACGTCCCCGCCCTCAGATCGCCCCCCCGCTCACGCTCGCCGCGTGTGAACTAAAGATTCCACTACCACAAGGATAGCCCCCCCCTTCTAAGCCCGTCTCGCCGGCGCGCCGCGCTCTCGGGCATGGCAGCTCACGGATTAACAGCCCTGGTAGCGGGAACTCAACTGCCCACCGCCCGCTAAGGCCCCTACAGGCGCGGTACCCACCCCGTTATCCCGACAGACCACGATGGTCACTCTGCCGCGCCGAACCTGTTGCGCAGCCTAACATCTATCAGCGATAGGCGCAGCCTTTGGACATGATTTCGGGTACTCTCACTCGCCCGCGCGTCACAGTCCCGTGAGGACGCGTCTCTCGGAGTGGGGTGCCGGACCGCCCGTAGCGTGGTCGTCAAGTTGCTTTTCGACCCGCGCCCACTGGCGCACCCTTCGCCCACCGGCCCCGCAGCGTCGCGGCACCGCCGCCTGCCTCAGAGACGTACTCACCGAGGCGACCGCCCTTGCCCGAGTGCCGCTTCAGGTACGCACGGTACGCACCGGCACAACGGGCCCTCCGTGACCTCGCCCTCTCGTTGCCCGAGCCCCCCACCTCACCTGCGCATTATCACTCGCCTGGTAGTCCCCTGCTGCCGGACTGGCTCGCGGGATACTGACACCGCGCCGCCAACACCGATAAGAGTCAAACTACCGGTCCTAAAGCCGCCGGACGCAGCCGTGCGGCAGGTGCGGGTGCGCTGCGCCCGCCGCACTGGGGTGGCCCGCGCACGATGCGACTTCGGGTGTTGCCCCTCCGCTGCCACCAACGCGGAGACCAACATCATGCGGCCTTGTCACCCCCTCCGCCTCCCCGGAGCGGACCTGTGGCCCGCCCGGGGCGGGGGGAATCAGGGGGCGCGGTTTCCGCGCGGTCGGCCCGGCGGTGATGCCGGGCTGTTTTGCTCGCGGGGGTCCGGGTTACGTTCCTGCGACCGGCCACTGTTAGTAATGTCAGGCCGATGCCCGCGTCCAGCCCGCACGGACAGGTCATGCCCCGGACGGCCCCAGGAATCAGCCCCCCCATAGTTGGGTCGATCTCACCCCATTGTGCCTGCGTTGCTCGCCACGCGGCTCCCGGGCCGGCCGGTCGCGTGTTGCCACCGCGTGGAGCCGGGCCCCATCGGCTCGGCGTCCCCCCAAGCGTCCCGCACACCGGACTATACCGCATAGCCCCGCGCCTCCCGTGCCTGCGTGCGGACCGCCCGTTCGGCGTTGTGCGCGGACCAGCCCTACCGCCTCCACAGTCCCACGGCCTTGGGCAACTGCCGGCTCGGCCGGGGCGTGAGCGAAGCCCTGAGCGCCGCGCGTACGCCCTCCGGCCGACGTCGCGGGGCGGTGCCCGTGTGAGTCCCCTTCCACTTGAGACCCGCTCTTCGCTTAGGAGAGGGTACTGCTTCGCATACCCCGGACGTGTCGGAGATCAGCAGTGTCGTCGTAGTTCCCGGCTTTCATCGCCCACCCAGGCTACCCTTTACGAGTCAACGGCCCCCACCGCGTCTGCCTCCGCGAGAACGGAACTTCCATCGCACATAGAGTCGCGACGAGCCGGACCCGCCCTGATGCGGTGTCCCCCCAGGTGCCGCTGCGGGCCGCCCTTCCGCAGTCTCCCGCGTTTTGACGTCACCGGCCAAACTATGCGGAGACAATAGTGAGCCTCCCGCAGGGCGCCGCCTATCGCTGCGCGGGGGCTTATCATATGAGCTCTCCTTTTGCCTACGGAAGCCCGCGGGTGCTAGCGCCCCGCGGGCGGGGCCGACAATGGGGTATCGCGACGTAATCGTCCCTCTTAATCCGGCGTGCCCGCGAGCTGTTCGCCCACCGCCCCTGAGTGCCGGCCCACCCCGTAGGGGGATAAGGGTTGGGGAGCGCCGTAAAAGCTGCATTGGGCGCAGAGATCCGAGCTCCTGTGCCCTGATGGTCCCCCGGACCAGTGTGTCACTACACCATGGCCTCCTTTGGCCGTGGGGCCGTCCGCATGGACCCTCGCCGGGCTCCAAGCGCTTCCGCTCGCACTCCTCGCCTAGCGACCACGTCCGCCCCTGGTCCGTCAGGCCGCCTGGCGCCGTTCGTCTGTGCACGGGCCATATTTCGCAACCCTCAGCGCCACGAGAAACCACCGGTACTTCGCGGGATACGGTGACGCCACCGCGGTGGACCACCTACCGGATCGCGCGTCATCGGTGGGGGTGATGCTGTCCCCTGGGTCAGTGGGACGAGGTTCGGTCCGGAGCACCAGGTCCCCAGTCGCGTGGGGGTAGTGGAGCCCAGGGGGACTTCTAGCAGCACACGTCCCCGCTGGCGAGATGTGGGGCGATCGCCATGATCTCCGACCAACGCTAGACCGAGGCCTCTGGTGGAGCCGCGCGGGGGAGCCGGGACGCGCAAAGGTCGCCACGCATCTGTTGGTCGGGGGCCAGCCCGTTGGAGCGGCATCGCTCGCGTTGGCGGCGTCGGAGGTGGGAGTGACGACTTCCGTTGTGCCGGTGCGGCGCGTGGAGAGAGCGGGCCCCCGGGAGAGGCTTATGGGGGGAAGAGTGAGGATGGGGTCGCTGCGCTTGCGCCGTACGGGAGCTTCGCGGGCACGACCCGGCGTCCCCCAAGCTCCGACCGATCGGGACCCCCAAAGGGAGATGCGGCTTGGGGCGTCAAGGTTCCACCGATGACGCGCGAGCGAGCCGCCGGGAAATCCCTAATTCCCTGCGGAGGCGCCTCGGGGGTCTATGGTCGAGGGCTGCGAGGGTGCATGTGTCCGTTGGCTAGAGTGCCCACACGATTGTCCGGACGGTTCCTGGCTCCGCCAGCGGAGGGGGGCCGGAGTGGTCACAGCGGGGGGATGCGTTCGTCGCCGGCGACTGGGGAGTATGCGGGCGGAGCGGGGCGCGAGCGAGAAGCTCCGAACGGCAGCGGCTGCCACGCCGGAGGGCGTGGCCGTCCGCCAGGGGCCGGGGGGCCGGATTTAGGGAGGACCCATCGAGGAGCGCTGGGCGCGACATTCGTCGAATAGGACGGGCGGCTCTGTGGCGCTCGAGGGCCCCCCGTTCCGAGGGGGTCCGGCGGGGGGAGGGCCCCGAATGTGGAACCATCGCGGATCGCCCCGCGGACGTGTCGTGCGCGGGTACCGCACGCTTAGGCCGCCGGCCCAGGGATTCAGATGTAAGCCCGGGGCACACAGCTGTCTGTCGGCGTGGGTCGGGGTCCGTTTTGGAGGGGAGCGATGGAGGCGGTATGGCAGGCCCTTCGATTGCGTCGCCCTGGCCCTGGGCCGCGAGGGGGTGCCGCGTACTCGCCTTCTTCTGGAGTTCGCCCCGCGCGGCGTGTATGTTCAACGGAGAAGGCAGCCCAGGCGGAGAACTCGCCCGGAAGGGTGGGGGCGCCGACCACGTCCTCCGGGCTGCGACGGACGCCCGGCCGCACTAAGTGTTTCCCGGCGGGAATTGTGGCCATTGGTGTGCCAATTACGATGCGAGGAGCGTGTTGGGTGCGGCGCATGCGACTCGTGCCCGCGAGTGATGCAGGGCACACGCATTACCGGCGCTGGCCGCGCCGGGAGACTGTTAAACGTTGTAGGGCCCTGTCAGTACGAGCGATCAGGCCGCGTTCCTGTGGGGTGGGGTAGCGCCGGCCGTTTTGGGTGTTGCCTCCAGAGCGTGGCGGATCCGGGCTTGCCGTCGGCTACCGGGCTCGCTGCCCGTGCGCTGGCCTACTCCAGCAGCAAGGTTCGCCGGGAGGGAACAGTTACGGTCTAAGACCCAACCGGCGCCGGGTCCTTGGGCTGGGACTTGGGGTGAAGTCGGCTGAGTGAGGACGTCAGAGCGACGTACGCCGACCCACGGAATACGTCTGGCACGATAGGACGTTGACCAGCGCACCTTCTGGCGGATCGGAGATGGATCCGGGGTGCGCGGGTCTGGGTTGCTGATACCATCGGAGCCAATTGGGACTACCCTCGTTTGCGGGGTGTCTGGCGCGGGCGAAATAGTTACCCACGGGGTGGGCGTGGCGTCTCGGCATCGACTCATTGCCCGGGTGACGGGCGCTGTGGGTGCGGCGCGAGTGTCTGGACGGAGCACGAATGGCGCGTTGGAAGAGGCCTGCGGGCGTGCAGAGGCTCAGAAGGCGGTTGTCAGGCCATTGCAACCAGGCAGTCGATATCGGCATCGAAGCGCGATACCCGGTGTCCGGTGAGGATGGGGAGGCAGGTGCTATCGTGCCACACCGGCATGCGGGGTGCATGAACTGCCTCTCCCCTTGCGAGGCTGGCTCGTAAGCTGCTTGTGATTAGCCAGTGGGGTACCGATTGACCGCGGTGCCGTGGTCTCCGGCGCATGAGGGCCCGACCGGAAAGCGGCGGCGCTAGGGTCATGTGGCCGTGGAGGCGGCGCCGGGGACTAAGCCGGCCGCCACGCGCAGAGCGCGCGGAGAGACTGCACGGGGCGACGCAGGCAGGTGCGACCTCTGCCCACGCAGCGGGCGTAGCCGCCGAACCGGGCGGTGGGCGGCGAAACGGCCACCCCGGAGGGAAGTATTACAGAAAGGGGACCTCCGGCCGACAATCCGGCGCGAAGGCCTGCAGGCATTTAGCGGTAGGGCCGGTCGCGTGCTCGGAGTGGGGGGGGATGTTCATTGTGAGCCGATCTGCCTAGCTCCTGGTGCACGGGCGTGGCGGGCAGCCGGGGACGACTCGGGGCCTGTCTAGGGAAGTGGGGCCCCGGCTTCCGGCGGGCCTGCGGCCCGCCCTGCACCCTGCGCGGGGCGCGGGCCGGGGAGTCCAACCCGGGGCGAGTCATCGACCCGGATCATCAGGTAGGACGGCTTCGCGGAGCTTTGGCGGCTAGGGGGGTGGAAGGCCTGCAAGGCAGGTCACCAAACCACCTCTGGGACGGAGCGCGGTTTGTTTCAGGAGCCCGGGATCACGGTCCGTGAGCACCAGGGGGCGCAGGTCGGGGCGTAGTCAGAATGGGTGACGAGCCTAGCGGGCGCGTCAGCCTCGTGACTGGTGGTTCCGCCGCAAGACCGTCTCTCGCATCGAGGGTAACCGATGGGCACCACTCGGCGGGGGCCCAAAAGGAGCCCAGGGGCGATCGCTATGCGCCCCTATCCTGCGTCTGGGCACCTCTGGCGAAGTAGGGGCCCGGTTGAAGGCCAAGGCACCGGGGAGGAACATGGTCAGTCACTGGGGACGCGAGGTAACTATCGTGTGCGGTCCCGTGCGAGTGTTCCTACGGGTGTGTTTGTTGCGGCCCAACATCGGGGGTTCTTGTGCGGCGTTCCCTGGTGTGTGTCACAAGCTTCCACGAGAACCGCGTAGTCCCCGCAGGGGTTGGTTCGCACCGGGGGCCCTTCGCCGAATTCATACTGTCGGGTTGACCCCGCGTTACGCTTGTCATACGCGCGGGGACCCTGCCACCGCCCATCGCCACCAACTGGGTGGGGGCGGTGGGATGAGCGGCTGCCGGTTGCTCTGGAGGGCCGCCGCAGGGCAAAAACTTAACGTGTGGGGTTGGACATTCGCGTTCGG
>SRX2526956
ATGGGAGGGGGGCTCCCGAGGGCCCGGCTTCCACCCCGGAACGACCCGGCACCACCACGCGTCCGTATATCGCTACGCAGAAACCGAGAGCCACCCGGACCCCTCACGCCGTGCACGCGCCCGGAACGCACCCCGGGTGAACCAAGCCTACGGGCCCGACCCGAAATACCCCTTAACTGTGGGACCTAGGCCAGAGCACGTACAGAGTACCCTTTTTTGGCACGGCGAGCCTGCCCTCCCACCCATGGCCGGGTGCATGTGCACCATCTAGTCCCAACGTACCCTCACACCCTTGCTCGGTGACCGGTCCAAGTCCACTTTTCAACGGGCCCTGACCAGTGGCGGGGCTAACGCATTAAGCGCGTCCGGCCCACGGTACGTCTCCCCCCGGCTGGCGTGGGGATACCCTTACCCGCATCAGCCCAAACTCTCCCCGCAGCCTCTAGCTCTCCCCCAGCAGCAAAAGTAGTGTGCCACCTGAGTGCCCCCCCTGCCCTTGGTGGTCCCTGCGTCGGCTGACGTCCCATGCATAGGAGCGCCCTCGTCAGCCCCGCTAGCCCTTAGGAACCCCCCAAACTAAGATACGAGCGATTGCACCGAGCGACGCCCCGCAGTCGTCCCCGCCGCACCTTCCCGCCCTCCGTTACCCGGTCCGCCTTCAGCCGCCCCTCCCCTGCGTCAAGCCCCCTCTAACCCCTTTCCAACAAACAACCGGCCAAGCCCGGGGGACCTGTCCGCGTATCTCCCCGTCGGCCCCCCGTGCCGCACCCGACCGTCTACACGCGTGACATCGCCTGGCGCCTTGGGCGTTCCTCAATGCTTCGACCTCGTCGCGGGCCGCGGACCATAACCCCTTAAATCCGCAACTCGTGATCGAGCCGCCAGCCGACCTTCCTGGCGTGCCTCTAGCCGGTATTACGCGGGCCCTTGGGGCCATATTCTCCGGTTCACCGCCCCGTATGATAACTCCCTCTGCCCCACTTGATGTCCGCCCTCGCTCGCGTCCTGCACGCTGGTCACTAGCGCTCGAGTCCAGATCATGCTCGTAGCCCCCGCGGAACGTCGCGCCCGAAGCATTCCGGCACCCCTGGTACCCCTCCCTCCCTAGCCCCCCGATACGGAGCCCAATGCTCCGTTAATGTCGTTACAACCCGGTTAACACCTCCACACTACTGGGGCGTCCGAAGGCGGCAGTTGTGCTCCTGCCCAGCCATGCGACCGCACAAGACCTCGCGTATCCAAACTTTCCGAGACCCCCAAACTCCATCAACGGCGCCACGCCGAGCTTGGCAACGTCCCCGCCCTCAGATCGCCCCCCCGCTCACGCTCGCCGCGTGTGAACCGGAGATTCCACTACCACAAGGATAGCCCCCCCCCTCTAAGCCCGTCTCGCCGGCGCGCCGCGCTCTCGGGCATGGCAGCTCACGGATTAACAGCCCTGGTAGCGGGAACTCAACTGCCCACCGCCCGCTAAGGCCCCTAAAAGCGCGGTACCCACCCCGTCATCCCGACAGACCACGATGGTCACTCTGCCGCGCCGAACCTGTTGCGTAGCCTAACATCTATCAGCGATAGGCGCAGCCTTTGGACATGATTTCGGGTACTCTTACTCGCCCGCGCGTCACAGTCCCGTGAGGACGCGTCTCTCGGAGTGGGGTGCCGGACCGCCCGTAGCGTGGTCGTCAAGTTGCTTTTCGACCCGCGCCCACTGGCGCACCCTTCGCCCACCGGCCCTGCAGCGTCGCGGCACCGCCGCCTGCCTCAGAGACGTACTCACCGAGGCGACCGCCCTTGCCCGAGTGCCGCTTCAGGTACGCACGGTACGCACCGGCACAACGGGCCCTCCGTGCCCTCGCCCTCTCGTTGCCCGAGCCCCCCACCTCACCTGCGCATTATCACTCGCCTGGTAGTCCCCTGCTGCCGGACTGGCTCGCGGGATACTGACACCGCGCCGCCAACACCGATAAGAGTCAAACTACCGGTCCTAAAGCCGCCGGACGCAGCCGTGCGGCAGGTGCGGGTGCGCTGCGCCCGCCGCACTGGGGTGGCCCATGCACGATGCGACTTCGGGTGTTGCCCCTCCGCTGCCACCAACGCGGAGACCAACATCATGCGGCCTTGTCACCCCCTCCGCCTCCCCGGAGCGGACCTGTGGCCCGCCCGGGGCGGGGGGAATCAGGGGGCGCGGTTTCCGCGCGGTCGGCCCGGCGGTGATGCCGGGCTGTTTCGCTCGCGGGGGCCCGGGTTACGTTCCTGCGACCGGCCACTGATAGTAATGTCAGGCCGATGCCCGCGTCCAGCCCGCACGGACAGGTCATGCCCCGGACGGCCCCAGGAATCAGCCCCCCCATAGTTGGGTCGATCTCACCCCATTGTGCCTGCGTTGCTCGCCACGCGGCTCCCGGGCCGGCCGGCCGCGTGTCGCCACTGCGTGGAGCCGGGCCCCATCGGCTCGGCGTCCCCCCAAGCGTCCCGCACACCGGACTATACCGCATAGCCCCGCGCCTCCCGTGCCTGCATGCGGACCGCCCGTTCGGCGTTGTGCGCGGACCAGCCCTACCGCCTCCACAGTCCCACGGCGTTGGGCAACTGCCGGCTCGGCCGGGGCGTGAGCGAAGCCCCGAGCGCCGCGCGTACGCCCTCCGGCCGACGTCGCGGGGCGGTGCCCGTGTGGGTCCCCTTCCACTTGAGACCCGCTCTTCGCTTAGGAGAGGGTACTGCTTCGCATACCCCGGACGTGTCGGAGATCAGCAGTGTCGTCGTAGTTCCCGGCTTTCATCGCCCGCCCAGGCTACCCTTTACGAGTCAACGGCCCCCACCGCGTCTGCCTCCGCGAGAACGGAACTTCCATCGCACATAGAGTCGCGACGAGCCGGACCCGCCCTGATGCGGTGTCCGCCCAGGTGCCGCTGCGGGCCGCCCTTCCGCAGTCTCCCGCGTTTTGACGTCACCGGCCACACTATGCGGAGACAATAGTGAGCCTCCCGCAGGGCGCCGCCTATCGCTGCGCGGGGGCTTATCATATGAGCTCTCCTTTTGCCTACGGAAGCCCGCGGGTGCTAGCGCCCCGCGGGCGGGGCCGACAATGGGGTATCGCGACGTAATCGTCCCTCTTAATCCGGCGTGCCCGCGAGCAGTTCGCCCACCGCCCCTGAGTGCCGGCCCACCCCGTAGGGGGATAAGGGTTGGGGAGCGCCGTAAAAGCTGCATTGGGCGCAGAGATCCGAGCTCCTGTGCCCTGATGGTCCCCCGGACCAGTGTGTCACTACACCACGGCCTCCTTTGGCCGTGGGGCCGTCCGCATGGACCCTCGCCGGGCTCCAAGCGCTTCCGCTCGCACTCCTCGCCTAGCGACCACGTCCGCCCCTGGTCCGTCAGGCCGCCTGGCGCCGTTCGTCTGTGCACGGGCCATATTTCGCAACCCTCAGCGCCACAAGAAACCACCGGTACTTCGCGGGATACGGTGACGCCACCGCGGTGGACCACCTACCAGATCGCGCGTCATCGGTGGGGGTGATGCTGTCCCCTGGGTCAGTGGGACGAGGTTCGGTCCGGAGCACCAGGTCCCCAGTCGCGTGGGGGTAGTGGAGCCCAGGGGGACTTCTAGCAGCACACGTCCCCGCTGGCGAGATGTGGGGCGATCGCCATGATCTCCGACCAACGCTAGACCGAGGCCTCTGGTGGAGCCGCGCGGGGGAGCCGAGACGCGCAAAGGTCGCCACGCATCTGTTGGTCGGGGGCCAGCCCGTTGGAGCGGCATCGCTCGCGTTGGCGGCGTCGGAGGTGGGAGTGACGACTTCCGTTGTGCCGGTGCGGCGCGTGGAGAGAGCGGGTCCCCGGGAGAGGCTTATGGGGGGAAGAGTGAGGATGGGGTCGCTGCGCTTGCGCCGTACGGGAGCTTCGCGGGCACGACCCGGCGTCCCCCAAGCTCCGACCGATCGGGACCCCCAGAGGGAGATGCGGCTTGGGGCGTCAAGGTTCCACCGATGACGCGCGAGCGAGCCGCCGGGAAATCCCTAATTCCCTGCGGAGGCGCCTCGGGGGTCTATGGTCGAGGGCTGCGAGGGTGCATGTGTCCGTTGGCTAGAGTGCCCACACGATTGTTCGGACGGTTCCTGGCTCCGCCAGCGGAGGGGGGCCGGAGTGGTCACAGCGGGGGGATGCGTTCGTCGCCGGCGACTGGGGAGTATGCGGGCGGAGCGGGGCGCGAGCGAGAAGCTCCGAACGGCAGCGGCTGCCACGCCGGAGGGCGTGGCCGTCCGCCAGGGGCCGGGGGGCCGGATTTAGGGAGGACCCATCGAGGAGCGCTGGGCGCGACATTCGTCGAATAGGACGGGCGGCTCCGTCGCGCTCGAGGGCCCCCCGTTCCGAGGGGGTCCGGCAGGGGGAGGGCCCCGAATGTGGAACCATCGCGGATCGCCCCGTGGACGTGTCGTGCGCGGGTCCCGCACGCTTAGGCCGCCGGCCCAGGGATTCAGATGTAAGCCCGGGGCACACAGCTGTCTGTCGGCGTGGGTCGGGGTCCGTTTTGGAGGGGAGCGATGGAGGCGGTATGGCAGGCCCTTCGATTGCGTCGCCCTGGCCCTGGGCCGCGAGGGGGTGCCGCGTACTCGGCTTTTTCTGGAGTTCGCCCCGCGCGGCGTGTATCTTCAACGGAGAAGGCAGCCCAGGCGGAGAACTCGCCCGGAAGGGTGGGGGCGCCGACCACGTCCTTCGGGCTGCGACGCACGCCCGGCCGCACTAAGTGTCTCCCGGCGGGAATTGTGGCCATTGGTGTGCCAATTACGATGCGAGGAGCGTGTTGGGTGCGGCGCATGCGACTCGTGCCCGCGAGTGATGCAGGGCACACGCATTACCGGCGCTGGCCGCGCCGGGAGACTGTTAAACGTTGTAGAGCCCTGTCAGTACGAGCGATCAGGCCGCGTTCCTGTGGGGTGGGGTAGCGCCGGCCGTTTTGGGTGTTGTCTCCAGAGCGTGGCGGACCCGGGCTTGCCGTCGGCTACCGGGCTCGCTGCCCGCGCGCTGGCCTACTCCAGCAGCAAGGTTCGCCGGGAGGGAACAGTTACGGTCTAAGACCCAACCGGCGCCGGGTCCTTGGGCTGGGACTTGGGGTGAAGTCGGCTGAGTGAGGACGTCAGAGCGACGTACGCCGACCCACGGAATACGTCTGGCACGATAGGACGTTGACCAGCGCACCCTCTGGCGGGTCGGAGATGGATCCGGGGTGCGCGGGTCTGGGTTGCTGATACCATCGAAGCCAATTGGGACTACCCTCGTTTGCGGGGTGTCTGGCGCGGGCGAAATAGTTACCCACGGGGTGGGCGTGGCGTCTCGGCATCGACTCATTGCCCGGGTGACGGGCGCTGTGGGTGCGGTGCGAGTGTGTGGACGGAGCACGAATGGCGCGTTGGAAGAGGCCTGCGGGCGTGCAGAGGCTCAGAAGGCGGTTGTCAGGCCATTGCAACCAGGCAGTCGATATCGGCATGGAAGCGCGATACCCGGTGTCCGGTGAGGATGGGGAGGCGGGTGCTATCGTGCCACACCGGCATGCGGGGTGCATGAACTGCCTCTCCCCTTGCGAGGCTGGATCGTAAGCTGCTTGTGATTAGCCAGTGGGGTACCGATTAACCGGGGTGCCATGGTCTCCGGCGCATGAGGGCCCGACCGGAAAGCGGCGGCGCTAGGGTCATGTGGCCGTGGAGGCGGCGCCGGGGACTAAGCCGGCCGCCACGCGCAGAGCGCGCGGAGAGACTGCACGGGGCGACGCAGGCAGGTGCGACCTCTGCCCACGCAGCGGGCGTAGCCTCCGAACCGGGCGGTGGGCGGCGAAACGGCCACCCCGGAGGGAAGTATTACAGAAAGGGGACCTCCGGCCGACAATCCGGCGCGAAGGCCTGCAGGCATTTAGCGGTAGGGTCGGTCGCGTGCTCGGAGTGGAGGGGGATGTTCATTGTGAGCCGATCTGCCTAGTTCCTGGTGCACGGGCGTGGCGGGCAGCCGGGGACGACTCGGGGCCTGTCTGGGGAAGTGGGGCCCCGGCTTCCGGCGGGCCTGCGGCCCGCCCTGCACCCTGCGCGGGGCGCGGGCCGGGGAGTCCAACCCGGGGCGAGTCATCAACCCGGATCATCAGGTAGGATGGCTTCGCGGAGCTTTAGCGGCTAGGGGGGTGGAAGGCCTGCAAGGCAGGTCACCAAGCCACCTTTGGGACGGAGCGCGGTTTGTTTCAGGAGCCCGGGATCACGGTCCGTGAGCACCGGGGGGCGCAGGTCGGGGCGTAGTCAGAATGGGTGACGAGCCTAGCGGGCGCGTCAGCCTCGTGACTGGTGGTTCCGCCGCAGGACCGTCTCTCGCATCGAGGGTAACCGATGGGCCCCACTCGGCGGGGGCCCAAAAGGAGCCCAGGGGCGATCGCTACGCGCCCCTATCCTGCGTCTGGGCACCTCTGGCGAAGTAGGGGCCCGGTTGAAGGCCAAGGCACCGGGGAGGAACATGGTCAGTCACTGGGGACGCGAGGTAACTATCGTGTGCGGTCCCGTGCGAGTGTTCCTACGGGTGTGTTTGCTGCGGCCCAACATCGGGGGTTCTTGTGCGGCGTTCCCTGGTGTGTGTCACAAGCTTCCACGAGAACCGCGTAGTCCCCGCAGGGGTTGGTTCGCACCGGGGGCCCTTCGCCGAATTCATACAGTCAGGTTGACCCCGCGTTACGCTTGTCATACGCGCGGGGACCCTGCCACCGCCCATCGCCACCAACTGGGTGGGGGCGGTGGGATGAGTGGCTGCCGGTTGCTCTGGAGGGCCGCCGCAGGGCAAAAACTTAACGTGCGGGGTTGGACATTTGTGTTCGG
>SRX2526957
[truncated: 4,409,683 more chars]
