# Supplementary material for: Selective sweep sites and SNP dense regions differentiate Mycobacterium bovis isolates across scales
Source: Front Microbiol. 2022 Sep 7;13:787856. doi: 10.3389/fmicb.2022.787856 (PMC9489834; doi:10.3389/fmicb.2022.787856)
Supplement: Supplementary file 1 [file Data_Sheet_1.ZIP › SupplementaryMaterials_Revised/SupplementaryFile2_ModelSummary.log]

IQ-TREE multicore version 2.2.0-beta COVID-edition for Linux 64-bit built Dec 16 2021 built Dec 16 2021
Developed by Bui Quang Minh, James Barbetti, Nguyen Lam Tung,
Olga Chernomor, Heiko Schmidt, Dominik Schrempf, Michael Woodhams, Ly Trong Nhan.

Host:    ss-sub4.gacrc.uga.edu (AVX, 31 GB RAM)
Command: /home/noahaus/bin/iqtree2 --alisim alignment_5000 -s full_mbov_data.fasta --length 4349904 -af fasta
Seed:    978380 (Using SPRNG - Scalable Parallel Random Number Generator)
Time:    Thu Mar 17 10:31:23 2022
Kernel:  AVX - 1 threads (16 CPU cores detected)

Reading alignment file full_mbov_data.fasta ... Fasta format detected
Reading fasta file: done in 49.0113 secs using 84.99% CPU
Alignment most likely contains DNA/RNA sequences
Constructing alignment: done in 51.9963 secs using 91.08% CPU
Alignment has 701 sequences with 4349904 columns, 3478 distinct patterns
3528 parsimony-informative, 3317 singleton sites, 4343059 constant sites
            Gap/Ambiguity  Composition  p-value
Analyzing sequences: done in 0.02174 secs using 95.47% CPU
   1  SRR5817693    0.00%    passed    100.00%
   2  SRX2526900    0.00%    passed    100.00%
   3  SRX2526901    0.00%    passed    100.00%
   4  SRX2526902    0.00%    passed    100.00%
   5  SRX2526903    0.00%    passed    100.00%
   6  SRX2526904    0.00%    passed    100.00%
   7  SRX2526905    0.00%    passed    100.00%
   8  SRX2526906    0.00%    passed    100.00%
   9  SRX2526907    0.00%    passed    100.00%
  10  SRX2526908    0.00%    passed    100.00%
  11  SRX2526909    0.00%    passed    100.00%
  12  SRX2526910    0.00%    passed    100.00%
  13  SRX2526911    0.00%    passed    100.00%
  14  SRX2526912    0.00%    passed    100.00%
  15  SRX2526913    0.00%    passed    100.00%
  16  SRX2526914    0.00%    passed    100.00%
  17  SRX2526915    0.00%    passed    100.00%
  18  SRX2526916    0.00%    passed    100.00%
  19  SRX2526917    0.00%    passed    100.00%
  20  SRX2526918    0.00%    passed    100.00%
  21  SRX2526919    0.00%    passed    100.00%
  22  SRX2526920    0.00%    passed    100.00%
  23  SRX2526921    0.00%    passed    100.00%
  24  SRX2526922    0.00%    passed    100.00%
  25  SRX2526923    0.00%    passed    100.00%
  26  SRX2526924    0.00%    passed    100.00%
  27  SRX2526925    0.00%    passed    100.00%
  28  SRX2526926    0.00%    passed    100.00%
  29  SRX2526927    0.00%    passed    100.00%
  30  SRX2526928    0.00%    passed    100.00%
  31  SRX2526929    0.00%    passed    100.00%
  32  SRX2526930    0.00%    passed    100.00%
  33  SRX2526931    0.00%    passed    100.00%
  34  SRX2526932    0.00%    passed    100.00%
  35  SRX2526933    0.00%    passed    100.00%
  36  SRX2526934    0.00%    passed    100.00%
  37  SRX2526935    0.00%    passed    100.00%
  38  SRX2526936    0.00%    passed    100.00%
  39  SRX2526937    0.00%    passed    100.00%
  40  SRX2526938    0.00%    passed    100.00%
  41  SRX2526939    0.00%    passed    100.00%
  42  SRX2526940    0.00%    passed    100.00%
  43  SRX2526941    0.00%    passed    100.00%
  44  SRX2526942    0.00%    passed    100.00%
  45  SRX2526943    0.00%    passed    100.00%
  46  SRX2526944    0.00%    passed    100.00%
  47  SRX2526945    0.00%    passed    100.00%
  48  SRX2526946    0.00%    passed    100.00%
  49  SRX2526947    0.00%    passed    100.00%
  50  SRX2526948    0.00%    passed    100.00%
  51  SRX2526949    0.00%    passed    100.00%
  52  SRX2526950    0.00%    passed    100.00%
  53  SRX2526951    0.00%    passed    100.00%
  54  SRX2526952    0.00%    passed    100.00%
  55  SRX2526953    0.00%    passed    100.00%
  56  SRX2526954    0.00%    passed    100.00%
  57  SRX2526955    0.00%    passed    100.00%
  58  SRX2526956    0.00%    passed    100.00%
  59  SRX2526957    0.00%    passed    100.00%
  60  SRX2526958    0.00%    passed    100.00%
  61  SRX2526959    0.00%    passed    100.00%
  62  SRX2526960    0.00%    passed    100.00%
  63  SRX2526961    0.00%    passed    100.00%
  64  SRX2526962    0.00%    passed    100.00%
  65  SRX2526963    0.00%    passed    100.00%
  66  SRX2526964    0.00%    passed    100.00%
  67  SRX2526965    0.00%    passed    100.00%
  68  SRX2526966    0.00%    passed    100.00%
  69  SRX2526967    0.00%    passed    100.00%
  70  SRX2526968    0.00%    passed    100.00%
  71  SRX2526969    0.00%    passed    100.00%
  72  SRX2526970    0.00%    passed    100.00%
  73  SRX2526971    0.00%    passed    100.00%
  74  SRX2526972    0.00%    passed    100.00%
  75  SRX2526973    0.00%    passed    100.00%
  76  SRX2526974    0.00%    passed    100.00%
  77  SRX2526975    0.00%    passed    100.00%
  78  SRX2526976    0.00%    passed    100.00%
  79  SRX2526977    0.00%    passed    100.00%
  80  SRX2526978    0.00%    passed    100.00%
  81  SRX2526980    0.00%    passed    100.00%
  82  SRX2526981    0.00%    passed    100.00%
  83  SRX2526982    0.00%    passed    100.00%
  84  SRX2526983    0.00%    passed    100.00%
  85  SRX2526984    0.00%    passed    100.00%
  86  SRX2526985    0.00%    passed    100.00%
  87  SRX2526986    0.00%    passed    100.00%
  88  SRX2526987    0.00%    passed    100.00%
  89  SRX2526988    0.00%    passed    100.00%
  90  SRX2526989    0.00%    passed    100.00%
  91  SRX2526990    0.00%    passed    100.00%
  92  SRX2526991    0.00%    passed    100.00%
  93  SRX2526992    0.00%    passed    100.00%
  94  SRX2526993    0.00%    passed    100.00%
  95  SRX2526994    0.00%    passed    100.00%
  96  SRX2526995    0.00%    passed    100.00%
  97  SRX2526996    0.00%    passed    100.00%
  98  SRX2526997    0.00%    passed    100.00%
  99  SRX2526998    0.00%    passed    100.00%
 100  SRX2526999    0.00%    passed    100.00%
 101  SRX2527000    0.00%    passed    100.00%
 102  SRX2527001    0.00%    passed    100.00%
 103  SRX2527002    0.00%    passed    100.00%
 104  SRX2527003    0.00%    passed    100.00%
 105  SRX2527004    0.00%    passed    100.00%
 106  SRX2527005    0.00%    passed    100.00%
 107  SRX2527006    0.00%    passed    100.00%
 108  SRX2527007    0.00%    passed    100.00%
 109  SRX2527008    0.00%    passed    100.00%
 110  SRX2527009    0.00%    passed    100.00%
 111  SRX2527010    0.00%    passed    100.00%
 112  SRX2527011    0.00%    passed    100.00%
 113  SRX2527012    0.00%    passed    100.00%
 114  SRX2527013    0.00%    passed    100.00%
 115  SRX2527014    0.00%    passed    100.00%
 116  SRX2527015    0.00%    passed    100.00%
 117  SRX2527016    0.00%    passed    100.00%
 118  SRX2527017    0.00%    passed    100.00%
 119  SRX2527018    0.00%    passed    100.00%
 120  SRX2527019    0.00%    passed    100.00%
 121  SRX2527020    0.00%    passed    100.00%
 122  SRX2527021    0.00%    passed    100.00%
 123  SRX2527022    0.00%    passed    100.00%
 124  SRX2527023    0.00%    passed    100.00%
 125  SRX2527024    0.00%    passed    100.00%
 126  SRX2527025    0.00%    passed    100.00%
 127  SRX2527026    0.00%    passed    100.00%
 128  SRX2527027    0.00%    passed    100.00%
 129  SRX2527028    0.00%    passed    100.00%
 130  SRX2527029    0.00%    passed    100.00%
 131  SRX2527030    0.00%    passed    100.00%
 132  SRX2527031    0.00%    passed    100.00%
 133  SRX2527032    0.00%    passed    100.00%
 134  SRX2527033    0.00%    passed    100.00%
 135  SRX2527034    0.00%    passed    100.00%
 136  SRX2527035    0.00%    passed    100.00%
 137  SRX2527036    0.00%    passed    100.00%
 138  SRX2527037    0.00%    passed    100.00%
 139  SRX2527038    0.00%    passed    100.00%
 140  SRX2527039    0.00%    passed    100.00%
 141  SRX2527040    0.00%    passed    100.00%
 142  SRX2527041    0.00%    passed    100.00%
 143  SRX2527042    0.00%    passed    100.00%
 144  SRX2527043    0.00%    passed    100.00%
 145  SRX2527044    0.00%    passed    100.00%
 146  SRX2527045    0.00%    passed    100.00%
 147  SRX2527046    0.00%    passed    100.00%
 148  SRX2527047    0.00%    passed    100.00%
 149  SRX2527048    0.00%    passed    100.00%
 150  SRX2527049    0.00%    passed    100.00%
 151  SRX2527050    0.00%    passed    100.00%
 152  SRX2527051    0.00%    passed    100.00%
 153  SRX2527052    0.00%    passed    100.00%
 154  SRX2527053    0.00%    passed    100.00%
 155  SRX2527054    0.00%    passed    100.00%
 156  SRX2527055    0.00%    passed    100.00%
 157  SRX2527056    0.00%    passed    100.00%
 158  SRX2527057    0.00%    passed    100.00%
 159  SRX2527058    0.00%    passed    100.00%
 160  SRX2527059    0.00%    passed    100.00%
 161  SRX2527060    0.00%    passed    100.00%
 162  SRX2527061    0.00%    passed    100.00%
 163  SRX2527062    0.00%    passed    100.00%
 164  SRX2527063    0.00%    passed    100.00%
 165  SRX2527064    0.00%    passed    100.00%
 166  SRX2527065    0.00%    passed    100.00%
 167  SRX2527066    0.00%    passed    100.00%
 168  SRX2527067    0.00%    passed    100.00%
 169  SRX2527068    0.00%    passed    100.00%
 170  SRX2527069    0.00%    passed    100.00%
 171  SRX2527070    0.00%    passed    100.00%
 172  SRX2527071    0.00%    passed    100.00%
 173  SRX2527072    0.00%    passed    100.00%
 174  SRX2527073    0.00%    passed    100.00%
 175  SRX2527074    0.00%    passed    100.00%
 176  SRX2527075    0.00%    passed    100.00%
 177  SRX2527076    0.00%    passed    100.00%
 178  SRX2527077    0.00%    passed    100.00%
 179  SRX2527078    0.00%    passed    100.00%
 180  SRX2527079    0.00%    passed    100.00%
 181  SRX2527080    0.00%    passed    100.00%
 182  SRX2527081    0.00%    passed    100.00%
 183  SRX2527082    0.00%    passed    100.00%
 184  SRX2527083    0.00%    passed    100.00%
 185  SRX2527084    0.00%    passed    100.00%
 186  SRX2527085    0.00%    passed    100.00%
 187  SRX2527086    0.00%    passed    100.00%
 188  SRX2527087    0.00%    passed    100.00%
 189  SRX2527088    0.00%    passed    100.00%
 190  SRX2527089    0.00%    passed    100.00%
 191  SRX2527090    0.00%    passed    100.00%
 192  SRX2527091    0.00%    passed    100.00%
 193  SRX2527092    0.00%    passed    100.00%
 194  SRX2527093    0.00%    passed    100.00%
 195  SRX2527094    0.00%    passed    100.00%
 196  SRX2527095    0.00%    passed    100.00%
 197  SRX2527096    0.00%    passed    100.00%
 198  SRX2527097    0.00%    passed    100.00%
 199  SRX2527098    0.00%    passed    100.00%
 200  SRX2527099    0.00%    passed    100.00%
 201  SRX2527100    0.00%    passed    100.00%
 202  SRX2527101    0.00%    passed    100.00%
 203  SRX2527102    0.00%    passed    100.00%
 204  SRX2527103    0.00%    passed    100.00%
 205  SRX2527104    0.00%    passed    100.00%
 206  SRX2527105    0.00%    passed    100.00%
 207  SRX2527106    0.00%    passed    100.00%
 208  SRX2527107    0.00%    passed    100.00%
 209  SRX2527108    0.00%    passed    100.00%
 210  SRX2527109    0.00%    passed    100.00%
 211  SRX2527110    0.00%    passed    100.00%
 212  SRX2527111    0.00%    passed    100.00%
 213  SRX2527112    0.00%    passed    100.00%
 214  SRX2527113    0.00%    passed    100.00%
 215  SRX2527114    0.00%    passed    100.00%
 216  SRX2527115    0.00%    passed    100.00%
 217  SRX2527116    0.00%    passed    100.00%
 218  SRX2527118    0.00%    passed    100.00%
 219  SRX2527119    0.00%    passed    100.00%
 220  SRX2527120    0.00%    passed    100.00%
 221  SRX2527121    0.00%    passed    100.00%
 222  SRX2527122    0.00%    passed    100.00%
 223  SRX2527123    0.00%    passed    100.00%
 224  SRX2527124    0.00%    passed    100.00%
 225  SRX2527125    0.00%    passed    100.00%
 226  SRX2527126    0.00%    passed    100.00%
 227  SRX2527127    0.00%    passed    100.00%
 228  SRX2527128    0.00%    passed    100.00%
 229  SRX2527129    0.00%    passed    100.00%
 230  SRX2527130    0.00%    passed    100.00%
 231  SRX2527132    0.00%    passed    100.00%
 232  SRX2527133    0.00%    passed    100.00%
 233  SRX2527134    0.00%    passed    100.00%
 234  SRX2527135    0.00%    passed    100.00%
 235  SRX2527136    0.00%    passed    100.00%
 236  SRX2527137    0.00%    passed    100.00%
 237  SRX2527138    0.00%    passed    100.00%
 238  SRX2527139    0.00%    passed    100.00%
 239  SRX2527140    0.00%    passed    100.00%
 240  SRX2527141    0.00%    passed    100.00%
 241  SRX2527142    0.00%    passed    100.00%
 242  SRX2527143    0.00%    passed    100.00%
 243  SRX2527144    0.00%    passed    100.00%
 244  SRX2527145    0.00%    passed    100.00%
 245  SRX2527146    0.00%    passed    100.00%
 246  SRX2527147    0.00%    passed    100.00%
 247  SRX2527148    0.00%    passed    100.00%
 248  SRX2527149    0.00%    passed    100.00%
 249  SRX2527150    0.00%    passed    100.00%
 250  SRX2527151    0.00%    passed    100.00%
 251  SRX2527152    0.00%    passed    100.00%
 252  SRX2527153    0.00%    passed    100.00%
 253  SRX2527154    0.00%    passed    100.00%
 254  SRX2527155    0.00%    passed    100.00%
 255  SRX2527156    0.00%    passed    100.00%
 256  SRX2527157    0.00%    passed    100.00%
 257  SRX2527158    0.00%    passed    100.00%
 258  SRX2527159    0.00%    passed    100.00%
 259  SRX2527160    0.00%    passed    100.00%
 260  SRX2527161    0.00%    passed    100.00%
 261  SRX2527162    0.00%    passed    100.00%
 262  SRX2527163    0.00%    passed    100.00%
 263  SRX2527164    0.00%    passed    100.00%
 264  SRX2527165    0.00%    passed    100.00%
 265  SRX2527166    0.00%    passed    100.00%
 266  SRX2527167    0.00%    passed    100.00%
 267  SRX2527168    0.00%    passed    100.00%
 268  SRX2527169    0.00%    passed    100.00%
 269  SRX2527170    0.00%    passed    100.00%
 270  SRX2527171    0.00%    passed    100.00%
 271  SRX2527172    0.00%    passed    100.00%
 272  SRX2527173    0.00%    passed    100.00%
 273  SRX2527174    0.00%    passed    100.00%
 274  SRX2527175    0.00%    passed    100.00%
 275  SRX2527176    0.00%    passed    100.00%
 276  SRX2527177    0.00%    passed    100.00%
 277  SRX2527178    0.00%    passed    100.00%
 278  SRX2527179    0.00%    passed    100.00%
 279  SRX2527180    0.00%    passed    100.00%
 280  SRX2527181    0.00%    passed    100.00%
 281  SRX2527182    0.00%    passed    100.00%
 282  SRX2527183    0.00%    passed    100.00%
 283  SRX2527184    0.00%    passed    100.00%
 284  SRX2527185    0.00%    passed    100.00%
 285  SRX2527186    0.00%    passed    100.00%
 286  SRX2527187    0.00%    passed    100.00%
 287  SRX2527188    0.00%    passed    100.00%
 288  SRX2527189    0.00%    passed    100.00%
 289  SRX2527190    0.00%    passed    100.00%
 290  SRX2527191    0.00%    passed    100.00%
 291  SRX2527192    0.00%    passed    100.00%
 292  SRX2527193    0.00%    passed    100.00%
 293  SRX2527194    0.00%    passed    100.00%
 294  SRX2527195    0.00%    passed    100.00%
 295  SRX2995962    0.00%    passed    100.00%
 296  SRX2995963    0.00%    passed    100.00%
 297  SRX2995964    0.00%    passed    100.00%
 298  SRX2995965    0.00%    passed    100.00%
 299  SRX2995966    0.00%    passed    100.00%
 300  SRX2995967    0.00%    passed    100.00%
 301  SRX2995968    0.00%    passed    100.00%
 302  SRX2995969    0.00%    passed    100.00%
 303  SRX2995970    0.00%    passed    100.00%
 304  SRX2995972    0.00%    passed    100.00%
 305  SRX2995973    0.00%    passed    100.00%
 306  SRX2995974    0.00%    passed    100.00%
 307  SRX2995975    0.00%    passed    100.00%
 308  SRX2995976    0.00%    passed    100.00%
 309  SRX2995977    0.00%    passed    100.00%
 310  SRX2995978    0.00%    passed    100.00%
 311  SRX2995979    0.00%    passed    100.00%
 312  SRX2995980    0.00%    passed    100.00%
 313  SRX2995981    0.00%    passed    100.00%
 314  SRX2995983    0.00%    passed    100.00%
 315  SRX2995984    0.00%    passed    100.00%
 316  SRX2995985    0.00%    passed    100.00%
 317  SRX2995986    0.00%    passed    100.00%
 318  SRX2995987    0.00%    passed    100.00%
 319  SRX2995988    0.00%    passed    100.00%
 320  SRX2995990    0.00%    passed    100.00%
 321  SRX2995991    0.00%    passed    100.00%
 322  SRX2995992    0.00%    passed    100.00%
 323  SRX2995993    0.00%    passed    100.00%
 324  SRX2995994    0.00%    passed    100.00%
 325  SRX2995995    0.00%    passed    100.00%
 326  SRX2995996    0.00%    passed    100.00%
 327  SRX2995997    0.00%    passed    100.00%
 328  SRX2995998    0.00%    passed    100.00%
 329  SRX2995999    0.00%    passed    100.00%
 330  SRX2996000    0.00%    passed    100.00%
 331  SRX2996001    0.00%    passed    100.00%
 332  SRX2996002    0.00%    passed    100.00%
 333  SRX2996003    0.00%    passed    100.00%
 334  SRX2996004    0.00%    passed    100.00%
 335  SRX2996005    0.00%    passed    100.00%
 336  SRX2996006    0.00%    passed    100.00%
 337  SRX2996007    0.00%    passed    100.00%
 338  SRX2996008    0.00%    passed    100.00%
 339  SRX2996009    0.00%    passed    100.00%
 340  SRX2996010    0.00%    passed    100.00%
 341  SRX2996011    0.00%    passed    100.00%
 342  SRX2996012    0.00%    passed    100.00%
 343  SRX2996013    0.00%    passed    100.00%
 344  SRX2996014    0.00%    passed    100.00%
 345  SRX4901471    0.00%    passed    100.00%
 346  SRX4901472    0.00%    passed    100.00%
 347  SRX4901473    0.00%    passed    100.00%
 348  SRX4901474    0.00%    passed    100.00%
 349  SRX4901475    0.00%    passed    100.00%
 350  SRX4901476    0.00%    passed    100.00%
 351  SRX4901477    0.00%    passed    100.00%
 352  SRX4901478    0.00%    passed    100.00%
 353  SRX4901479    0.00%    passed    100.00%
 354  SRX4901480    0.00%    passed    100.00%
 355  SRX4901481    0.00%    passed    100.00%
 356  SRX4901482    0.00%    passed    100.00%
 357  SRX4901483    0.00%    passed    100.00%
 358  SRX4901484    0.00%    passed    100.00%
 359  SRX4901485    0.00%    passed    100.00%
 360  SRX4901486    0.00%    passed    100.00%
 361  SRX4901487    0.00%    passed    100.00%
 362  SRX4901488    0.00%    passed    100.00%
 363  SRX4901489    0.00%    passed    100.00%
 364  SRX4901490    0.00%    passed    100.00%
 365  SRX4901492    0.00%    passed    100.00%
 366  SRX4901493    0.00%    passed    100.00%
 367  SRX4901494    0.00%    passed    100.00%
 368  SRX4901495    0.00%    passed    100.00%
 369  SRX4901496    0.00%    passed    100.00%
 370  SRX4901497    0.00%    passed    100.00%
 371  SRX4901498    0.00%    passed    100.00%
 372  SRX4901499    0.00%    passed    100.00%
 373  SRX4901500    0.00%    passed    100.00%
 374  SRX4901501    0.00%    passed    100.00%
 375  SRX4901502    0.00%    passed    100.00%
 376  SRX4901503    0.00%    passed    100.00%
 377  SRX4901504    0.00%    passed    100.00%
 378  SRX4901505    0.00%    passed    100.00%
 379  SRX4901506    0.00%    passed    100.00%
 380  SRX4901507    0.00%    passed    100.00%
 381  SRX4901508    0.00%    passed    100.00%
 382  SRX4901509    0.00%    passed    100.00%
 383  SRX4901510    0.00%    passed    100.00%
 384  SRX4901511    0.00%    passed    100.00%
 385  SRX4901512    0.00%    passed    100.00%
 386  SRX4901513    0.00%    passed    100.00%
 387  SRX4901514    0.00%    passed    100.00%
 388  SRX4901515    0.00%    passed    100.00%
 389  SRX4901516    0.00%    passed    100.00%
 390  SRX4901517    0.00%    passed    100.00%
 391  SRX4901518    0.00%    passed    100.00%
 392  SRX4901519    0.00%    passed    100.00%
 393  SRX4901520    0.00%    passed    100.00%
 394  SRX4901521    0.00%    passed    100.00%
 395  SRX4901522    0.00%    passed    100.00%
 396  SRX4901523    0.00%    passed    100.00%
 397  SRX4901524    0.00%    passed    100.00%
 398  SRX4901525    0.00%    passed    100.00%
 399  SRX4901526    0.00%    passed    100.00%
 400  SRX4901527    0.00%    passed    100.00%
 401  SRX4901528    0.00%    passed    100.00%
 402  SRX4901529    0.00%    passed    100.00%
 403  SRX4901530    0.00%    passed    100.00%
 404  SRX4901531    0.00%    passed    100.00%
 405  SRX4901532    0.00%    passed    100.00%
 406  SRX4901533    0.00%    passed    100.00%
 407  SRX4901534    0.00%    passed    100.00%
 408  SRX4901535    0.00%    passed    100.00%
 409  SRX4901536    0.00%    passed    100.00%
 410  SRX4901537    0.00%    passed    100.00%
 411  SRX4901538    0.00%    passed    100.00%
 412  SRX4901539    0.00%    passed    100.00%
 413  SRX4901540    0.00%    passed    100.00%
 414  SRX4901541    0.00%    passed    100.00%
 415  SRX4901542    0.00%    passed    100.00%
 416  SRX4901543    0.00%    passed    100.00%
 417  SRX4901544    0.00%    passed    100.00%
 418  SRX4901545    0.00%    passed    100.00%
 419  SRX4901547    0.00%    passed    100.00%
 420  SRX4901548    0.00%    passed    100.00%
 421  SRX4901549    0.00%    passed    100.00%
 422  SRX4901550    0.00%    passed    100.00%
 423  SRX4901551    0.00%    passed    100.00%
 424  SRX5399999    0.00%    passed    100.00%
 425  SRX5400000    0.00%    passed    100.00%
 426  SRX5400001    0.00%    passed    100.00%
 427  SRX5400002    0.00%    passed    100.00%
 428  SRX5400003    0.00%    passed    100.00%
 429  SRX5400004    0.00%    passed    100.00%
 430  SRX5400006    0.00%    passed    100.00%
 431  SRX5400007    0.00%    passed    100.00%
 432  SRX5400008    0.00%    passed    100.00%
 433  SRX5400009    0.00%    passed    100.00%
 434  SRX5400010    0.00%    passed    100.00%
 435  SRX5400011    0.00%    passed    100.00%
 436  SRX5400012    0.00%    passed    100.00%
 437  SRX5400013    0.00%    passed    100.00%
 438  SRX5400014    0.00%    passed    100.00%
 439  SRX5400015    0.00%    passed    100.00%
 440  SRX5400016    0.00%    passed    100.00%
 441  SRX5400017    0.00%    passed    100.00%
 442  SRX5400018    0.00%    passed    100.00%
 443  SRX5400019    0.00%    passed    100.00%
 444  SRX5400020    0.00%    passed    100.00%
 445  SRX5400021    0.00%    passed    100.00%
 446  SRX5400022    0.00%    passed    100.00%
 447  SRX5400023    0.00%    passed    100.00%
 448  SRX5400024    0.00%    passed    100.00%
 449  SRX5400025    0.00%    passed    100.00%
 450  SRX5400028    0.00%    passed    100.00%
 451  SRX5400029    0.00%    passed    100.00%
 452  SRX5400030    0.00%    passed    100.00%
 453  SRX5400031    0.00%    passed    100.00%
 454  SRX5400032    0.00%    passed    100.00%
 455  SRX5400033    0.00%    passed    100.00%
 456  SRX5400034    0.00%    passed    100.00%
 457  SRX5400036    0.00%    passed    100.00%
 458  SRX5400038    0.00%    passed    100.00%
 459  SRX5400039    0.00%    passed    100.00%
 460  SRX5400040    0.00%    passed    100.00%
 461  SRX5400041    0.00%    passed    100.00%
 462  SRX5400042    0.00%    passed    100.00%
 463  SRX5400043    0.00%    passed    100.00%
 464  SRX5400044    0.00%    passed    100.00%
 465  SRX5400045    0.00%    passed    100.00%
 466  SRX5400046    0.00%    passed    100.00%
 467  SRX5400047    0.00%    passed    100.00%
 468  SRX5400048    0.00%    passed    100.00%
 469  SRX5400050    0.00%    passed    100.00%
 470  SRX5400051    0.00%    passed    100.00%
 471  SRX5400052    0.00%    passed    100.00%
 472  SRX5400053    0.00%    passed    100.00%
 473  SRX5400054    0.00%    passed    100.00%
 474  SRX5400055    0.00%    passed    100.00%
 475  SRX5400056    0.00%    passed    100.00%
 476  SRX5400057    0.00%    passed    100.00%
 477  SRX5400059    0.00%    passed    100.00%
 478  SRX5400063    0.00%    passed    100.00%
 479  SRX5400068    0.00%    passed    100.00%
 480  SRX5400069    0.00%    passed    100.00%
 481  SRX5400070    0.00%    passed    100.00%
 482  SRX5400071    0.00%    passed    100.00%
 483  SRX5400072    0.00%    passed    100.00%
 484  SRX5400075    0.00%    passed    100.00%
 485  SRX5400077    0.00%    passed    100.00%
 486  SRX5400078    0.00%    passed    100.00%
 487  SRX5400079    0.00%    passed    100.00%
 488  SRX5400080    0.00%    passed    100.00%
 489  SRX5400082    0.00%    passed    100.00%
 490  SRX5400083    0.00%    passed    100.00%
 491  SRX5400084    0.00%    passed    100.00%
 492  SRX5400087    0.00%    passed    100.00%
 493  SRX5400089    0.00%    passed    100.00%
 494  SRX5400090    0.00%    passed    100.00%
 495  SRX5400091    0.00%    passed    100.00%
 496  SRX5400092    0.00%    passed    100.00%
 497  SRX5400093    0.00%    passed    100.00%
 498  SRX5400094    0.00%    passed    100.00%
 499  SRX5400095    0.00%    passed    100.00%
 500  SRX5400096    0.00%    passed    100.00%
 501  SRX5400097    0.00%    passed    100.00%
 502  SRX5400098    0.00%    passed    100.00%
 503  SRX5400099    0.00%    passed    100.00%
 504  SRX5400100    0.00%    passed    100.00%
 505  SRX5400101    0.00%    passed    100.00%
 506  SRX5400102    0.00%    passed    100.00%
 507  SRX5400104    0.00%    passed    100.00%
 508  SRX5400105    0.00%    passed    100.00%
 509  SRX5400106    0.00%    passed    100.00%
 510  SRX5400107    0.00%    passed    100.00%
 511  SRX5400109    0.00%    passed    100.00%
 512  SRX5400111    0.00%    passed    100.00%
 513  SRX5400112    0.00%    passed    100.00%
 514  SRX5400113    0.00%    passed    100.00%
 515  SRX5400114    0.00%    passed    100.00%
 516  SRX5400115    0.00%    passed    100.00%
 517  SRX5400119    0.00%    passed    100.00%
 518  SRX5400120    0.00%    passed    100.00%
 519  SRX5400121    0.00%    passed    100.00%
 520  SRX5400122    0.00%    passed    100.00%
 521  SRX5400123    0.00%    passed    100.00%
 522  SRX5400124    0.00%    passed    100.00%
 523  SRX5400125    0.00%    passed    100.00%
 524  SRX5400126    0.00%    passed    100.00%
 525  SRX5400128    0.00%    passed    100.00%
 526  SRX5400129    0.00%    passed    100.00%
 527  SRX5400130    0.00%    passed    100.00%
 528  SRX5400131    0.00%    passed    100.00%
 529  SRX5400133    0.00%    passed    100.00%
 530  SRX5400134    0.00%    passed    100.00%
 531  SRX5400135    0.00%    passed    100.00%
 532  SRX5400136    0.00%    passed    100.00%
 533  SRX5400137    0.00%    passed    100.00%
 534  SRX5400138    0.00%    passed    100.00%
 535  SRX5400139    0.00%    passed    100.00%
 536  SRX5400140    0.00%    passed    100.00%
 537  SRX5400141    0.00%    passed    100.00%
 538  SRX5400142    0.00%    passed    100.00%
 539  SRX5400145    0.00%    passed    100.00%
 540  SRX5400146    0.00%    passed    100.00%
 541  SRX5400147    0.00%    passed    100.00%
 542  SRX5400153    0.00%    passed    100.00%
 543  SRX5400154    0.00%    passed    100.00%
 544  SRX5400155    0.00%    passed    100.00%
 545  SRX5400156    0.00%    passed    100.00%
 546  SRX5400157    0.00%    passed    100.00%
 547  SRX5400158    0.00%    passed    100.00%
 548  SRX5400159    0.00%    passed    100.00%
 549  SRX5400160    0.00%    passed    100.00%
 550  SRX5400161    0.00%    passed    100.00%
 551  SRX5400162    0.00%    passed    100.00%
 552  SRX5400167    0.00%    passed    100.00%
 553  SRX5400169    0.00%    passed    100.00%
 554  SRX5400170    0.00%    passed    100.00%
 555  SRX5400171    0.00%    passed    100.00%
 556  SRX5400172    0.00%    passed    100.00%
 557  SRX5400174    0.00%    passed    100.00%
 558  SRX5400175    0.00%    passed    100.00%
 559  SRX5400176    0.00%    passed    100.00%
 560  SRX5400177    0.00%    passed    100.00%
 561  SRX5400178    0.00%    passed    100.00%
 562  SRX5400179    0.00%    passed    100.00%
 563  SRX5400180    0.00%    passed    100.00%
 564  SRX5400181    0.00%    passed    100.00%
 565  SRX5400182    0.00%    passed    100.00%
 566  SRX5400183    0.00%    passed    100.00%
 567  SRX5400184    0.00%    passed    100.00%
 568  SRX5400185    0.00%    passed    100.00%
 569  SRX5400186    0.00%    passed    100.00%
 570  SRX5400187    0.00%    passed    100.00%
 571  SRX5400188    0.00%    passed    100.00%
 572  SRX5400189    0.00%    passed    100.00%
 573  SRX5400190    0.00%    passed    100.00%
 574  SRX5400191    0.00%    passed    100.00%
 575  SRX5400192    0.00%    passed    100.00%
 576  SRX5400193    0.00%    passed    100.00%
 577  SRX5400194    0.00%    passed    100.00%
 578  SRX5400196    0.00%    passed    100.00%
 579  SRX5400197    0.00%    passed    100.00%
 580  SRX5400199    0.00%    passed    100.00%
 581  SRX5400201    0.00%    passed    100.00%
 582  SRX5400202    0.00%    passed    100.00%
 583  SRX5400204    0.00%    passed    100.00%
 584  SRX5400206    0.00%    passed    100.00%
 585  SRX5400207    0.00%    passed    100.00%
 586  SRX5400209    0.00%    passed    100.00%
 587  SRX5400210    0.00%    passed    100.00%
 588  SRX5400211    0.00%    passed    100.00%
 589  SRX5400212    0.00%    passed    100.00%
 590  SRX5400213    0.00%    passed    100.00%
 591  SRX5400215    0.00%    passed    100.00%
 592  SRX5400216    0.00%    passed    100.00%
 593  SRX5400217    0.00%    passed    100.00%
 594  SRX5400218    0.00%    passed    100.00%
 595  SRX5400219    0.00%    passed    100.00%
 596  SRX5400220    0.00%    passed    100.00%
 597  SRX5400221    0.00%    passed    100.00%
 598  SRX5400222    0.00%    passed    100.00%
 599  SRX5400223    0.00%    passed    100.00%
 600  SRX5400224    0.00%    passed    100.00%
 601  SRX5400225    0.00%    passed    100.00%
 602  SRX5400227    0.00%    passed    100.00%
 603  SRX5400228    0.00%    passed    100.00%
 604  SRX5400229    0.00%    passed    100.00%
 605  SRX5400230    0.00%    passed    100.00%
 606  SRX5400232    0.00%    passed    100.00%
 607  SRX5400233    0.00%    passed    100.00%
 608  SRX5400234    0.00%    passed    100.00%
 609  SRX5400235    0.00%    passed    100.00%
 610  SRX5400236    0.00%    passed    100.00%
 611  SRX5400237    0.00%    passed    100.00%
 612  SRX5400238    0.00%    passed    100.00%
 613  SRX5400239    0.00%    passed    100.00%
 614  SRX5400240    0.00%    passed    100.00%
 615  SRX5400241    0.00%    passed    100.00%
 616  SRX5400242    0.00%    passed    100.00%
 617  SRX5400243    0.00%    passed    100.00%
 618  SRX5400244    0.00%    passed    100.00%
 619  SRX5400245    0.00%    passed    100.00%
 620  SRX5400246    0.00%    passed    100.00%
 621  SRX5400247    0.00%    passed    100.00%
 622  SRX5400248    0.00%    passed    100.00%
 623  SRX5400249    0.00%    passed    100.00%
 624  SRX5400250    0.00%    passed    100.00%
 625  SRX5400251    0.00%    passed    100.00%
 626  SRX5400252    0.00%    passed    100.00%
 627  SRX5400253    0.00%    passed    100.00%
 628  SRX5400255    0.00%    passed    100.00%
 629  SRX5400257    0.00%    passed    100.00%
 630  SRX5400258    0.00%    passed    100.00%
 631  SRX5400259    0.00%    passed    100.00%
 632  SRX5400260    0.00%    passed    100.00%
 633  SRX5400261    0.00%    passed    100.00%
 634  SRX5400262    0.00%    passed    100.00%
 635  SRX5400263    0.00%    passed    100.00%
 636  SRX5400264    0.00%    passed    100.00%
 637  SRX5400265    0.00%    passed    100.00%
 638  SRX5400266    0.00%    passed    100.00%
 639  SRX5400267    0.00%    passed    100.00%
 640  SRX5400268    0.00%    passed    100.00%
 641  SRX5400269    0.00%    passed    100.00%
 642  SRX5400270    0.00%    passed    100.00%
 643  SRX5400271    0.00%    passed    100.00%
 644  SRX5400272    0.00%    passed    100.00%
 645  SRX5400275    0.00%    passed    100.00%
 646  SRX5400276    0.00%    passed    100.00%
 647  SRX5400277    0.00%    passed    100.00%
 648  SRX5400278    0.00%    passed    100.00%
 649  SRX5400280    0.00%    passed    100.00%
 650  SRX5400281    0.00%    passed    100.00%
 651  SRX5400283    0.00%    passed    100.00%
 652  SRX5400286    0.00%    passed    100.00%
 653  SRX5400287    0.00%    passed    100.00%
 654  SRX5400288    0.00%    passed    100.00%
 655  SRX5400289    0.00%    passed    100.00%
 656  SRX5400290    0.00%    passed    100.00%
 657  SRX5400291    0.00%    passed    100.00%
 658  SRX5400296    0.00%    passed    100.00%
 659  SRX5400297    0.00%    passed    100.00%
 660  SRX5400299    0.00%    passed    100.00%
 661  SRX5400300    0.00%    passed    100.00%
 662  SRX5400301    0.00%    passed    100.00%
 663  SRX5400303    0.00%    passed    100.00%
 664  SRX5400304    0.00%    passed    100.00%
 665  SRX5400305    0.00%    passed    100.00%
 666  SRX5400306    0.00%    passed    100.00%
 667  SRX5400307    0.00%    passed    100.00%
 668  SRX5400308    0.00%    passed    100.00%
 669  SRX5400309    0.00%    passed    100.00%
 670  SRX5400310    0.00%    passed    100.00%
 671  SRX5400311    0.00%    passed    100.00%
 672  SRX5400312    0.00%    passed    100.00%
 673  SRX5400313    0.00%    passed    100.00%
 674  SRX5400314    0.00%    passed    100.00%
 675  SRX5400315    0.00%    passed    100.00%
 676  SRX5400316    0.00%    passed    100.00%
 677  SRX5400317    0.00%    passed    100.00%
 678  SRX5400324    0.00%    passed    100.00%
 679  SRX5400325    0.00%    passed    100.00%
 680  SRX5400327    0.00%    passed    100.00%
 681  SRX5400328    0.00%    passed    100.00%
 682  SRX5400329    0.00%    passed    100.00%
 683  SRX5400330    0.00%    passed    100.00%
 684  SRX5400331    0.00%    passed    100.00%
 685  SRX5400332    0.00%    passed    100.00%
 686  SRX5400333    0.00%    passed    100.00%
 687  SRX5400334    0.00%    passed    100.00%
 688  SRX5400335    0.00%    passed    100.00%
 689  SRX5400339    0.00%    passed    100.00%
 690  SRX5400340    0.00%    passed    100.00%
 691  SRX5400341    0.00%    passed    100.00%
 692  SRX5400342    0.00%    passed    100.00%
 693  SRX5400343    0.00%    passed    100.00%
 694  SRX5400344    0.00%    passed    100.00%
 695  SRX5400345    0.00%    passed    100.00%
 696  SRX5400346    0.00%    passed    100.00%
 697  SRX5400347    0.00%    passed    100.00%
 698  SRX5400348    0.00%    passed    100.00%
 699  SRX5400349    0.00%    passed    100.00%
 700  SRX5400350    0.00%    passed    100.00%
 701  LT708304.1    0.00%    passed    100.00%
****  TOTAL         0.00%  0 sequences failed composition chi2 test (p-value<5%; df=3)
NOTE: minimal branch length is reduced to 0.000000022989 for long alignment
NOTE: SRX5400003 is identical to SRX5400002 but kept for subsequent analysis
NOTE: SRX5400051 is identical to SRX5400004 but kept for subsequent analysis
NOTE: SRX5400039 is identical to SRX5400010 but kept for subsequent analysis
NOTE: SRX5400184 is identical to SRX5400019 but kept for subsequent analysis
NOTE: SRX5400263 is identical to SRX5400024 but kept for subsequent analysis
NOTE: SRX5400056 is identical to SRX5400054 but kept for subsequent analysis
NOTE: SRX5400264 is identical to SRX5400107 but kept for subsequent analysis
NOTE: SRX5400306 is identical to SRX5400134 but kept for subsequent analysis
NOTE: SRX5400229 is identical to SRX5400136 but kept for subsequent analysis
NOTE: SRX5400154 is identical to SRX5400153 but kept for subsequent analysis
Checking for duplicate sequences: done in 0.0237861 secs using 91.48% CPU
Identifying sites to remove: done in 11.648 secs using 99.54% CPU
NOTE: 5 identical sequences (see below) will be ignored for subsequent analysis
NOTE: SRX5400211 (identical to SRX5400004) is ignored but added at the end
NOTE: SRX5400057 (identical to SRX5400054) is ignored but added at the end
NOTE: SRX5400312 (identical to SRX5400054) is ignored but added at the end
NOTE: SRX5400233 (identical to SRX5400136) is ignored but added at the end
NOTE: SRX5400237 (identical to SRX5400153) is ignored but added at the end
Alignment was printed to full_mbov_data.fasta.uniqueseq.phy

For your convenience alignment with unique sequences printed to full_mbov_data.fasta.uniqueseq.phy

NOTE: Restoring information from model checkpoint file full_mbov_data.fasta.model.gz

CHECKPOINT: Initial tree restored
Perform fast likelihood tree search using GTR+I+G model...
CHECKPOINT: Tree restored, LogL: -5970824.845
NOTE: ModelFinder requires 786 MB RAM!
ModelFinder will test up to 299 DNA models (sample size: 4349904) ...
 No. Model         -LnL         df  AIC          AICc         BIC
  1  GTR+F         5982192.558  1397 11967179.116 11967180.014 11985739.189
  2  GTR+F+I       5955814.256  1398 11914424.512 11914425.412 11932997.871
  3  GTR+F+G4      5975478.666  1398 11953753.332 11953754.232 11972326.691
  4  GTR+F+I+G4    5969822.151  1399 11942442.302 11942443.203 11961028.946
  5  GTR+F+R2      5978880.589  1399 11960559.178 11960560.079 11979145.822
  6  GTR+F+R3      5973797.320  1401 11950396.640 11950397.543 11969009.856
  7  GTR+F+R4      5949440.122  1403 11901686.244 11901687.150 11920326.031
  8  GTR+F+R5      5949503.094  1405 11901816.188 11901817.097 11920482.546
 20  SYM+R4        6165343.524  1400 12333487.048 12333487.950 12352086.978
 33  TVM+F+R4      5949229.575  1402 11901263.150 11901264.055 11919889.651
 46  TVMe+R4       6165356.212  1399 12333510.424 12333511.325 12352097.068
 59  TIM3+F+R4     5949230.381  1401 11901262.762 11901263.665 11919875.978
 72  TIM3e+R4      6165609.925  1398 12334015.850 12334016.750 12352589.209
 85  TIM2+F+R4     5949172.740  1401 11901147.480 11901148.383 11919760.696
 98  TIM2e+R4      6165444.015  1398 12333684.030 12333684.930 12352257.389
111  TIM+F+R4      5949223.588  1401 11901249.176 11901250.079 11919862.392
124  TIMe+R4       6165678.410  1398 12334152.820 12334153.720 12352726.179
137  TPM3u+F+R4    5949230.772  1400 11901261.544 11901262.446 11919861.474
150  TPM3+R4       6165610.043  1397 12334014.086 12334014.985 12352574.159
163  TPM2u+F+R4    5949172.790  1400 11901145.580 11901146.482 11919745.510
176  TPM2+R4       6165444.830  1397 12333683.661 12333684.559 12352243.734
189  K3Pu+F+R4     5949224.554  1400 11901249.108 11901250.010 11919849.038
202  K3P+R4        6165678.732  1397 12334151.464 12334152.362 12352711.537
215  TN+F+R4       5949235.341  1400 11901270.682 11901271.584 11919870.612
228  TNe+R4        6165750.488  1397 12334294.976 12334295.874 12352855.049
241  HKY+F+R4      5949235.784  1399 11901269.568 11901270.469 11919856.212
254  K2P+R4        6165750.898  1396 12334293.796 12334294.693 12352840.583
267  F81+F+R4      5950331.921  1398 11903459.842 11903460.742 11922033.201
280  JC+R4         6166623.150  1395 12336036.300 12336037.196 12354569.802
293  UNREST+FO+R4  5949133.466  1407 11901080.933 11901081.844 11919773.863
Akaike Information Criterion:           UNREST+FO+R4
Corrected Akaike Information Criterion: UNREST+FO+R4
Bayesian Information Criterion:         TPM2u+F+R4
Best-fit model: TPM2u+F+R4 chosen according to BIC

All model information printed to full_mbov_data.fasta.model.gz
CPU time for ModelFinder: 554.313 seconds (0h:9m:14s)
Wall-clock time for ModelFinder: 564.851 seconds (0h:9m:24s)

NOTE: 314 MB RAM (0 GB) is required!
Estimate model parameters (epsilon = 0.100)
1. Initial log-likelihood: -5949172.787
Optimal log-likelihood: -5949172.787
Rate parameters:  A-C: 0.71235  A-G: 2.16519  A-T: 0.71235  C-G: 1.00000  C-T: 2.16519  G-T: 1.00000
Base frequencies:  A: 0.172  C: 0.329  G: 0.327  T: 0.172
Site proportion and rates:  (0.345,0.398) (0.325,0.403) (0.330,0.995) (0.000,4031.554)
Parameters optimization took 1 rounds (2.088 sec)
Wrote distance file to... 
Computing ML distances based on estimated model parameters...
Calculating distance matrix: done in 7.53543 secs using 99.99% CPU
Computing ML distances took 7.566604 sec (of wall-clock time) 7.561856 sec (of CPU time)
Setting up auxiliary I and S matrices: done in 0.0122411 secs using 96.26% CPU
Constructing RapidNJ tree: done in 0.024009 secs using 171.6% CPU
Computing RapidNJ tree took 0.036392 sec (of wall-clock time) 0.053115 sec (of CPU time)
Log-likelihood of RapidNJ tree: -5950235.905
--------------------------------------------------------------------
|             INITIALIZING CANDIDATE TREE SET                      |
--------------------------------------------------------------------
Generating 98 parsimony trees... 17.701 second
Computing log-likelihood of 98 initial trees ... 122.999 seconds
Current best score: -5949172.787

Do NNI search on 20 best initial trees
Optimizing NNI: done in 5.1933 secs using 99.99% CPU
Estimate model parameters (epsilon = 0.100)
BETTER TREE FOUND at iteration 1: -5949044.774
Optimizing NNI: done in 11.5485 secs using 99.99% CPU
Optimizing NNI: done in 165.07 secs using 99.99% CPU
Optimizing NNI: done in 138.2 secs using 99.99% CPU
Optimizing NNI: done in 160.665 secs using 99.99% CPU
Optimizing NNI: done in 153.025 secs using 99.99% CPU
Optimizing NNI: done in 162.515 secs using 99.99% CPU
Optimizing NNI: done in 163.842 secs using 99.99% CPU
Optimizing NNI: done in 167.759 secs using 99.99% CPU
Optimizing NNI: done in 167.608 secs using 99.88% CPU
Iteration 10 / LogL: -5975045.748 / Time: 0h:24m:15s
Optimizing NNI: done in 146.795 secs using 99.7% CPU
Optimizing NNI: done in 152.864 secs using 99.98% CPU
Optimizing NNI: done in 164.938 secs using 99.99% CPU
Optimizing NNI: done in 145.386 secs using 99.99% CPU
Optimizing NNI: done in 157.967 secs using 99.99% CPU
Optimizing NNI: done in 157.976 secs using 99.99% CPU
Optimizing NNI: done in 151.403 secs using 99.99% CPU
Optimizing NNI: done in 164.722 secs using 99.99% CPU
Optimizing NNI: done in 173.102 secs using 99.99% CPU
Optimizing NNI: done in 159.66 secs using 99.99% CPU
Iteration 20 / LogL: -5976304.713 / Time: 0h:50m:33s
Finish initializing candidate tree set (20)
Current best tree score: -5949044.774 / CPU time: 3018.689
Number of iterations: 20
--------------------------------------------------------------------
|               OPTIMIZING CANDIDATE TREE SET                      |
--------------------------------------------------------------------
Optimizing NNI: done in 20.3025 secs using 99.79% CPU
Optimizing NNI: done in 20.6875 secs using 99.99% CPU
Optimizing NNI: done in 23.5039 secs using 99.99% CPU
Optimizing NNI: done in 23.1785 secs using 99.99% CPU
Optimizing NNI: done in 17.7254 secs using 99.99% CPU
Optimizing NNI: done in 22.6677 secs using 99.99% CPU
Optimizing NNI: done in 15.8615 secs using 99.98% CPU
Optimizing NNI: done in 16.4281 secs using 99.99% CPU
Optimizing NNI: done in 17.3618 secs using 99.99% CPU
Optimizing NNI: done in 17.2515 secs using 99.92% CPU
Iteration 30 / LogL: -5949189.579 / Time: 0h:53m:50s (2h:11m:50s left)
Optimizing NNI: done in 15.352 secs using 99.99% CPU
Optimizing NNI: done in 13.193 secs using 99.99% CPU
Optimizing NNI: done in 17.7356 secs using 99.99% CPU
Optimizing NNI: done in 16.1011 secs using 99.99% CPU
Optimizing NNI: done in 17.7272 secs using 99.99% CPU
Optimizing NNI: done in 14.0759 secs using 99.98% CPU
Optimizing NNI: done in 15.2065 secs using 99.99% CPU
Estimate model parameters (epsilon = 0.100)
BETTER TREE FOUND at iteration 37: -5949030.028
Optimizing NNI: done in 17.6059 secs using 99.99% CPU
Optimizing NNI: done in 16.798 secs using 99.98% CPU
Optimizing NNI: done in 15.038 secs using 99.99% CPU
Iteration 40 / LogL: -5949415.235 / Time: 0h:56m:34s (2h:20m:42s left)
Optimizing NNI: done in 13.8873 secs using 99.99% CPU
Optimizing NNI: done in 14.1278 secs using 99.99% CPU
Optimizing NNI: done in 23.4642 secs using 99.99% CPU
Optimizing NNI: done in 16.5474 secs using 99.99% CPU
Optimizing NNI: done in 17.3505 secs using 99.99% CPU
Optimizing NNI: done in 17.0996 secs using 99.99% CPU
Optimizing NNI: done in 13.8884 secs using 99.99% CPU
Estimate model parameters (epsilon = 0.100)
BETTER TREE FOUND at iteration 47: -5949027.342
Optimizing NNI: done in 13.6994 secs using 99.99% CPU
Optimizing NNI: done in 15.7599 secs using 99.98% CPU
Optimizing NNI: done in 14.9437 secs using 99.99% CPU
Iteration 50 / LogL: -5949055.578 / Time: 0h:59m:19s (1h:57m:27s left)
Optimizing NNI: done in 16.3293 secs using 99.99% CPU
Optimizing NNI: done in 13.625 secs using 99.99% CPU
Estimate model parameters (epsilon = 0.100)
BETTER TREE FOUND at iteration 52: -5948989.617
Optimizing NNI: done in 13.5815 secs using 99.99% CPU
Estimate model parameters (epsilon = 0.100)
BETTER TREE FOUND at iteration 53: -5948892.968
Optimizing NNI: done in 15.8303 secs using 99.99% CPU
Optimizing NNI: done in 12.1837 secs using 99.99% CPU
Optimizing NNI: done in 13.1172 secs using 99.99% CPU
Optimizing NNI: done in 14.7604 secs using 99.96% CPU
Optimizing NNI: done in 15.1461 secs using 99.96% CPU
Optimizing NNI: done in 14.8358 secs using 99.93% CPU
Optimizing NNI: done in 15.8743 secs using 99.98% CPU
Iteration 60 / LogL: -5949536.044 / Time: 1h:1m:51s (1h:37m:30s left)
Optimizing NNI: done in 14.7192 secs using 99.96% CPU
Optimizing NNI: done in 14.7003 secs using 99.96% CPU
Optimizing NNI: done in 13.7828 secs using 99.96% CPU
Optimizing NNI: done in 12.973 secs using 99.98% CPU
Optimizing NNI: done in 12.2996 secs using 99.99% CPU
Optimizing NNI: done in 14.0615 secs using 99.99% CPU
Optimizing NNI: done in 13.6945 secs using 99.99% CPU
Optimizing NNI: done in 13.2765 secs using 99.99% CPU
Optimizing NNI: done in 13.2947 secs using 99.99% CPU
Estimate model parameters (epsilon = 0.100)
BETTER TREE FOUND at iteration 69: -5948882.279
Optimizing NNI: done in 14.9789 secs using 99.99% CPU
Iteration 70 / LogL: -5949236.548 / Time: 1h:4m:14s (1h:32m:10s left)
Optimizing NNI: done in 16.098 secs using 99.99% CPU
Optimizing NNI: done in 12.3877 secs using 99.99% CPU
Optimizing NNI: done in 16.3842 secs using 99.99% CPU
Optimizing NNI: done in 14.1957 secs using 99.99% CPU
Optimizing NNI: done in 13.091 secs using 99.99% CPU
Optimizing NNI: done in 13.5849 secs using 99.99% CPU
Optimizing NNI: done in 14.3975 secs using 99.99% CPU
Optimizing NNI: done in 13.1958 secs using 99.97% CPU
Optimizing NNI: done in 13.4892 secs using 99.98% CPU
Optimizing NNI: done in 14.8285 secs using 99.98% CPU
Estimate model parameters (epsilon = 0.100)
BETTER TREE FOUND at iteration 80: -5948872.545
Iteration 80 / LogL: -5948872.545 / Time: 1h:6m:41s (1h:24m:25s left)
Optimizing NNI: done in 14.8748 secs using 99.98% CPU
Optimizing NNI: done in 14.6104 secs using 99.98% CPU
Optimizing NNI: done in 16.4143 secs using 99.97% CPU
Optimizing NNI: done in 13.2459 secs using 99.98% CPU
Optimizing NNI: done in 13.4384 secs using 99.97% CPU
Optimizing NNI: done in 11.4026 secs using 99.97% CPU
Optimizing NNI: done in 16.4384 secs using 99.98% CPU
Optimizing NNI: done in 13.1852 secs using 99.98% CPU
Optimizing NNI: done in 15.4068 secs using 99.98% CPU
Optimizing NNI: done in 14.014 secs using 99.98% CPU
Iteration 90 / LogL: -5949365.720 / Time: 1h:9m:7s (1h:9m:54s left)
Optimizing NNI: done in 14.3471 secs using 99.97% CPU
Optimizing NNI: done in 13.2951 secs using 99.99% CPU
Optimizing NNI: done in 15.4256 secs using 99.99% CPU
Optimizing NNI: done in 13.2502 secs using 99.99% CPU
Optimizing NNI: done in 13.7419 secs using 99.99% CPU
Estimate model parameters (epsilon = 0.100)
BETTER TREE FOUND at iteration 95: -5948844.469
Optimizing NNI: done in 14.6691 secs using 99.98% CPU
Optimizing NNI: done in 13.8093 secs using 99.99% CPU
Optimizing NNI: done in 15.0152 secs using 99.99% CPU
Optimizing NNI: done in 15.2782 secs using 99.99% CPU
Optimizing NNI: done in 14.1627 secs using 99.98% CPU
Iteration 100 / LogL: -5948915.560 / Time: 1h:11m:35s (1h:8m:41s left)
Optimizing NNI: done in 13.5225 secs using 99.99% CPU
Optimizing NNI: done in 13.4278 secs using 99.99% CPU
Optimizing NNI: done in 15.4508 secs using 99.99% CPU
Optimizing NNI: done in 12.5809 secs using 99.99% CPU
Optimizing NNI: done in 16.5839 secs using 99.99% CPU
Optimizing NNI: done in 12.6435 secs using 99.99% CPU
Optimizing NNI: done in 16.8893 secs using 99.98% CPU
Estimate model parameters (epsilon = 0.100)
BETTER TREE FOUND at iteration 107: -5948815.703
Optimizing NNI: done in 16.4576 secs using 99.99% CPU
Optimizing NNI: done in 13.7778 secs using 99.99% CPU
Optimizing NNI: done in 12.1149 secs using 99.99% CPU
Iteration 110 / LogL: -5949222.523 / Time: 1h:14m:5s (1h:5m:55s left)
Optimizing NNI: done in 13.0728 secs using 99.99% CPU
Optimizing NNI: done in 22.9887 secs using 99.99% CPU
Optimizing NNI: done in 15.7511 secs using 99.99% CPU
Optimizing NNI: done in 16.3274 secs using 99.99% CPU
Optimizing NNI: done in 14.3197 secs using 99.99% CPU
Optimizing NNI: done in 12.8714 secs using 99.99% CPU
Optimizing NNI: done in 14.2431 secs using 99.99% CPU
Optimizing NNI: done in 15.0903 secs using 99.99% CPU
Optimizing NNI: done in 13.8855 secs using 99.99% CPU
Optimizing NNI: done in 11.8319 secs using 99.98% CPU
Iteration 120 / LogL: -5948911.044 / Time: 1h:16m:38s (0h:56m:1s left)
Optimizing NNI: done in 12.0521 secs using 99.99% CPU
Optimizing NNI: done in 15.2525 secs using 99.99% CPU
Optimizing NNI: done in 18.0855 secs using 99.95% CPU
Optimizing NNI: done in 13.8731 secs using 99.97% CPU
Optimizing NNI: done in 14.9618 secs using 99.98% CPU
Optimizing NNI: done in 12.3929 secs using 99.97% CPU
Optimizing NNI: done in 14.52 secs using 99.98% CPU
Optimizing NNI: done in 14.0474 secs using 99.99% CPU
Optimizing NNI: done in 13.538 secs using 99.98% CPU
Optimizing NNI: done in 13.6825 secs using 99.97% CPU
Iteration 130 / LogL: -5949193.306 / Time: 1h:19m:3s (0h:47m:11s left)
Optimizing NNI: done in 14.1803 secs using 99.99% CPU
Optimizing NNI: done in 15.4274 secs using 99.98% CPU
Optimizing NNI: done in 17.089 secs using 99.99% CPU
Optimizing NNI: done in 13.9496 secs using 99.99% CPU
Optimizing NNI: done in 16.4207 secs using 99.99% CPU
Optimizing NNI: done in 14.8629 secs using 99.99% CPU
Optimizing NNI: done in 16.373 secs using 99.99% CPU
Optimizing NNI: done in 12.5476 secs using 99.98% CPU
Optimizing NNI: done in 12.1382 secs using 99.99% CPU
Optimizing NNI: done in 12.5187 secs using 99.99% CPU
Iteration 140 / LogL: -5949364.909 / Time: 1h:21m:32s (0h:39m:18s left)
Optimizing NNI: done in 13.8834 secs using 99.99% CPU
Optimizing NNI: done in 16.7354 secs using 99.99% CPU
Optimizing NNI: done in 12.8608 secs using 99.97% CPU
Optimizing NNI: done in 13.9712 secs using 99.98% CPU
Optimizing NNI: done in 16.8005 secs using 99.98% CPU
Optimizing NNI: done in 12.3962 secs using 99.99% CPU
Optimizing NNI: done in 14.5917 secs using 99.99% CPU
Optimizing NNI: done in 13.5313 secs using 99.97% CPU
Optimizing NNI: done in 11.3983 secs using 99.97% CPU
Optimizing NNI: done in 13.2396 secs using 99.99% CPU
Iteration 150 / LogL: -5949211.151 / Time: 1h:23m:54s (0h:32m:5s left)
Optimizing NNI: done in 12.4648 secs using 99.99% CPU
Optimizing NNI: done in 16.1509 secs using 99.99% CPU
Optimizing NNI: done in 12.9304 secs using 99.99% CPU
Optimizing NNI: done in 12.4199 secs using 99.99% CPU
Optimizing NNI: done in 13.4707 secs using 99.99% CPU
Optimizing NNI: done in 14.1228 secs using 99.98% CPU
Optimizing NNI: done in 13.0152 secs using 99.99% CPU
Optimizing NNI: done in 15.9281 secs using 99.99% CPU
Optimizing NNI: done in 17.2734 secs using 99.98% CPU
Optimizing NNI: done in 12.081 secs using 99.97% CPU
Iteration 160 / LogL: -5949137.731 / Time: 1h:26m:17s (0h:25m:30s left)
Optimizing NNI: done in 14.1943 secs using 99.98% CPU
Optimizing NNI: done in 13.0825 secs using 99.97% CPU
Optimizing NNI: done in 12.312 secs using 99.99% CPU
Optimizing NNI: done in 16.477 secs using 99.98% CPU
Optimizing NNI: done in 14.7808 secs using 99.98% CPU
Optimizing NNI: done in 12.6582 secs using 99.99% CPU
Optimizing NNI: done in 15.4054 secs using 99.99% CPU
Optimizing NNI: done in 12.5675 secs using 99.99% CPU
Optimizing NNI: done in 14.1007 secs using 99.99% CPU
Optimizing NNI: done in 14.3044 secs using 99.99% CPU
Iteration 170 / LogL: -5949621.530 / Time: 1h:28m:39s (0h:19m:24s left)
Optimizing NNI: done in 16.3745 secs using 99.99% CPU
Optimizing NNI: done in 17.1949 secs using 99.99% CPU
Optimizing NNI: done in 12.5111 secs using 99.99% CPU
Optimizing NNI: done in 16.2355 secs using 99.99% CPU
Optimizing NNI: done in 13.6704 secs using 99.99% CPU
Optimizing NNI: done in 15.5892 secs using 99.98% CPU
Optimizing NNI: done in 12.6822 secs using 99.99% CPU
Estimate model parameters (epsilon = 0.100)
BETTER TREE FOUND at iteration 177: -5948781.632
Optimizing NNI: done in 13.6597 secs using 99.99% CPU
Optimizing NNI: done in 12.9514 secs using 99.99% CPU
Optimizing NNI: done in 13.5088 secs using 99.99% CPU
Iteration 180 / LogL: -5948952.206 / Time: 1h:31m:9s (0h:49m:23s left)
Optimizing NNI: done in 13.5541 secs using 99.98% CPU
Optimizing NNI: done in 14.3492 secs using 99.98% CPU
Optimizing NNI: done in 14.0285 secs using 99.99% CPU
Optimizing NNI: done in 12.1269 secs using 99.99% CPU
Optimizing NNI: done in 13.7705 secs using 99.99% CPU
Optimizing NNI: done in 12.2425 secs using 99.99% CPU
Optimizing NNI: done in 14.0236 secs using 99.99% CPU
Optimizing NNI: done in 13.6509 secs using 99.99% CPU
Optimizing NNI: done in 14.4272 secs using 99.99% CPU
Optimizing NNI: done in 13.8715 secs using 99.99% CPU
Iteration 190 / LogL: -5948821.057 / Time: 1h:33m:28s (0h:43m:1s left)
Optimizing NNI: done in 16.6873 secs using 99.99% CPU
Optimizing NNI: done in 16.833 secs using 99.99% CPU
Optimizing NNI: done in 13.7948 secs using 99.99% CPU
Optimizing NNI: done in 12.6824 secs using 99.99% CPU
Optimizing NNI: done in 16.764 secs using 99.99% CPU
Optimizing NNI: done in 15.7395 secs using 99.99% CPU
Optimizing NNI: done in 12.8896 secs using 99.99% CPU
Optimizing NNI: done in 13.2454 secs using 99.99% CPU
Optimizing NNI: done in 13.4792 secs using 99.99% CPU
Optimizing NNI: done in 14.405 secs using 99.99% CPU
Iteration 200 / LogL: -5949213.822 / Time: 1h:35m:57s (0h:37m:7s left)
Optimizing NNI: done in 14.7321 secs using 99.99% CPU
Optimizing NNI: done in 12.7451 secs using 99.99% CPU
Optimizing NNI: done in 12.5765 secs using 99.98% CPU
Optimizing NNI: done in 14.468 secs using 99.99% CPU
Optimizing NNI: done in 13.6509 secs using 99.98% CPU
Optimizing NNI: done in 18.9641 secs using 99.98% CPU
Optimizing NNI: done in 15.4698 secs using 99.98% CPU
Optimizing NNI: done in 17.0659 secs using 99.98% CPU
Optimizing NNI: done in 15.9662 secs using 99.98% CPU
Optimizing NNI: done in 13.5374 secs using 99.98% CPU
Iteration 210 / LogL: -5948950.394 / Time: 1h:38m:29s (0h:31m:34s left)
Optimizing NNI: done in 13.9448 secs using 99.98% CPU
Optimizing NNI: done in 15.4115 secs using 99.99% CPU
Estimate model parameters (epsilon = 0.100)
BETTER TREE FOUND at iteration 212: -5948772.986
Optimizing NNI: done in 14.7067 secs using 99.99% CPU
Optimizing NNI: done in 13.9996 secs using 99.99% CPU
Optimizing NNI: done in 13.3684 secs using 99.99% CPU
Optimizing NNI: done in 15.2531 secs using 99.99% CPU
Optimizing NNI: done in 14.514 secs using 99.99% CPU
Optimizing NNI: done in 13.2122 secs using 99.99% CPU
Optimizing NNI: done in 14.3115 secs using 99.99% CPU
Optimizing NNI: done in 12.5473 secs using 99.99% CPU
Iteration 220 / LogL: -5948836.349 / Time: 1h:40m:55s (0h:42m:24s left)
Optimizing NNI: done in 14.739 secs using 99.99% CPU
Optimizing NNI: done in 11.7065 secs using 99.99% CPU
Optimizing NNI: done in 15.0524 secs using 99.99% CPU
Optimizing NNI: done in 19.5246 secs using 99.99% CPU
Optimizing NNI: done in 14.4884 secs using 99.99% CPU
Optimizing NNI: done in 13.9305 secs using 99.99% CPU
Optimizing NNI: done in 15.0989 secs using 99.99% CPU
Optimizing NNI: done in 16.4242 secs using 99.99% CPU
Optimizing NNI: done in 14.6212 secs using 99.99% CPU
Optimizing NNI: done in 12.9149 secs using 99.99% CPU
Iteration 230 / LogL: -5949039.678 / Time: 1h:43m:27s (0h:37m:2s left)
Optimizing NNI: done in 15.8377 secs using 99.99% CPU
Optimizing NNI: done in 15.6334 secs using 99.99% CPU
Optimizing NNI: done in 15.5768 secs using 99.99% CPU
Optimizing NNI: done in 12.6007 secs using 99.99% CPU
Optimizing NNI: done in 14.0222 secs using 99.99% CPU
Optimizing NNI: done in 17.2064 secs using 99.99% CPU
Optimizing NNI: done in 12.0175 secs using 99.99% CPU
Optimizing NNI: done in 16.6542 secs using 99.99% CPU
Optimizing NNI: done in 14.5199 secs using 99.98% CPU
Optimizing NNI: done in 15.8248 secs using 99.99% CPU
Iteration 240 / LogL: -5948799.899 / Time: 1h:46m:0s (0h:31m:56s left)
Optimizing NNI: done in 14.1552 secs using 99.99% CPU
Optimizing NNI: done in 13.7781 secs using 99.99% CPU
Optimizing NNI: done in 12.8999 secs using 99.99% CPU
Optimizing NNI: done in 12.7669 secs using 99.97% CPU
Optimizing NNI: done in 13.3996 secs using 99.97% CPU
Optimizing NNI: done in 14.3488 secs using 99.97% CPU
Optimizing NNI: done in 11.9142 secs using 99.95% CPU
Optimizing NNI: done in 16.5485 secs using 99.98% CPU
Optimizing NNI: done in 12.1847 secs using 99.97% CPU
Optimizing NNI: done in 15.4686 secs using 99.99% CPU
Iteration 250 / LogL: -5948930.427 / Time: 1h:48m:20s (0h:26m:58s left)
Optimizing NNI: done in 15.0712 secs using 99.98% CPU
Optimizing NNI: done in 14.5741 secs using 99.97% CPU
Optimizing NNI: done in 12.5414 secs using 99.99% CPU
Optimizing NNI: done in 15.1636 secs using 99.99% CPU
Optimizing NNI: done in 13.4833 secs using 99.99% CPU
Optimizing NNI: done in 14.6008 secs using 99.99% CPU
Optimizing NNI: done in 13.7571 secs using 99.99% CPU
Optimizing NNI: done in 15.2885 secs using 99.98% CPU
Optimizing NNI: done in 16.6114 secs using 99.99% CPU
Estimate model parameters (epsilon = 0.100)
BETTER TREE FOUND at iteration 259: -5948769.823
Optimizing NNI: done in 16.2376 secs using 99.99% CPU
Iteration 260 / LogL: -5948824.823 / Time: 1h:50m:52s (0h:42m:22s left)
Optimizing NNI: done in 16.3427 secs using 99.99% CPU
Optimizing NNI: done in 13.4925 secs using 99.99% CPU
Optimizing NNI: done in 15.714 secs using 99.99% CPU
Optimizing NNI: done in 14.8933 secs using 99.99% CPU
Optimizing NNI: done in 14.487 secs using 99.99% CPU
Optimizing NNI: done in 14.3574 secs using 99.99% CPU
Optimizing NNI: done in 12.7649 secs using 99.99% CPU
Optimizing NNI: done in 16.1304 secs using 99.99% CPU
Optimizing NNI: done in 12.3221 secs using 99.99% CPU
Optimizing NNI: done in 12.9203 secs using 99.99% CPU
Iteration 270 / LogL: -5948894.598 / Time: 1h:53m:19s (0h:37m:29s left)
Optimizing NNI: done in 15.3396 secs using 99.99% CPU
Optimizing NNI: done in 16.0699 secs using 99.99% CPU
Optimizing NNI: done in 14.1006 secs using 99.99% CPU
Optimizing NNI: done in 9.77788 secs using 99.99% CPU
Optimizing NNI: done in 14.8238 secs using 99.99% CPU
Optimizing NNI: done in 16.042 secs using 99.99% CPU
Optimizing NNI: done in 12.8666 secs using 99.99% CPU
Estimate model parameters (epsilon = 0.100)
BETTER TREE FOUND at iteration 277: -5948758.362
Optimizing NNI: done in 15.5074 secs using 99.99% CPU
Optimizing NNI: done in 15.2617 secs using 99.99% CPU
Optimizing NNI: done in 13.2088 secs using 99.98% CPU
Iteration 280 / LogL: -5948996.769 / Time: 1h:55m:47s (0h:40m:15s left)
Optimizing NNI: done in 13.6759 secs using 99.99% CPU
Optimizing NNI: done in 16.1172 secs using 99.99% CPU
Optimizing NNI: done in 18.1323 secs using 99.99% CPU
Optimizing NNI: done in 14.2514 secs using 99.99% CPU
Estimate model parameters (epsilon = 0.100)
BETTER TREE FOUND at iteration 284: -5948732.010
Optimizing NNI: done in 13.7079 secs using 99.99% CPU
Optimizing NNI: done in 12.9374 secs using 99.99% CPU
Optimizing NNI: done in 13.4512 secs using 99.98% CPU
Optimizing NNI: done in 17.801 secs using 99.99% CPU
Optimizing NNI: done in 13.7398 secs using 99.99% CPU
Optimizing NNI: done in 14.7089 secs using 99.99% CPU
Iteration 290 / LogL: -5949087.295 / Time: 1h:58m:20s (0h:38m:29s left)
Optimizing NNI: done in 13.5862 secs using 99.99% CPU
Optimizing NNI: done in 15.2888 secs using 99.99% CPU
Optimizing NNI: done in 12.8299 secs using 99.99% CPU
Optimizing NNI: done in 14.2549 secs using 99.99% CPU
Optimizing NNI: done in 15.5754 secs using 99.98% CPU
Optimizing NNI: done in 13.0487 secs using 99.99% CPU
Optimizing NNI: done in 13.5696 secs using 99.99% CPU
Optimizing NNI: done in 13.0356 secs using 99.99% CPU
Optimizing NNI: done in 13.4064 secs using 99.99% CPU
Optimizing NNI: done in 14.4634 secs using 99.99% CPU
Iteration 300 / LogL: -5949045.647 / Time: 2h:0m:42s (0h:33m:54s left)
Optimizing NNI: done in 12.8999 secs using 99.99% CPU
Optimizing NNI: done in 14.6943 secs using 99.99% CPU
Optimizing NNI: done in 15.8501 secs using 99.99% CPU
Optimizing NNI: done in 14.6403 secs using 99.99% CPU
Optimizing NNI: done in 11.7245 secs using 99.99% CPU
Optimizing NNI: done in 13.5783 secs using 99.99% CPU
Optimizing NNI: done in 14.8022 secs using 99.99% CPU
Optimizing NNI: done in 14.542 secs using 99.98% CPU
Optimizing NNI: done in 14.5771 secs using 99.99% CPU
Optimizing NNI: done in 16.1918 secs using 99.99% CPU
Iteration 310 / LogL: -5948814.586 / Time: 2h:3m:9s (0h:29m:29s left)
Optimizing NNI: done in 14.2425 secs using 99.99% CPU
Estimate model parameters (epsilon = 0.100)
BETTER TREE FOUND at iteration 311: -5948712.686
Optimizing NNI: done in 16.5811 secs using 99.96% CPU
Optimizing NNI: done in 13.9799 secs using 99.99% CPU
Optimizing NNI: done in 14.0141 secs using 99.99% CPU
Optimizing NNI: done in 15.9457 secs using 99.99% CPU
Optimizing NNI: done in 12.4426 secs using 99.99% CPU
Optimizing NNI: done in 15.5002 secs using 99.99% CPU
Optimizing NNI: done in 13.6642 secs using 99.98% CPU
Optimizing NNI: done in 13.8296 secs using 99.98% CPU
Optimizing NNI: done in 14.275 secs using 99.98% CPU
Iteration 320 / LogL: -5950219.554 / Time: 2h:5m:38s (0h:35m:50s left)
Optimizing NNI: done in 13.8702 secs using 99.96% CPU
Optimizing NNI: done in 13.0676 secs using 99.99% CPU
Optimizing NNI: done in 12.0552 secs using 99.99% CPU
Optimizing NNI: done in 15.8103 secs using 99.99% CPU
Optimizing NNI: done in 13.8434 secs using 99.99% CPU
Optimizing NNI: done in 15.7205 secs using 99.99% CPU
Optimizing NNI: done in 16.3048 secs using 99.99% CPU
Optimizing NNI: done in 13.0993 secs using 99.99% CPU
Optimizing NNI: done in 14.244 secs using 99.98% CPU
Optimizing NNI: done in 14.5902 secs using 99.97% CPU
Iteration 330 / LogL: -5948991.900 / Time: 2h:8m:3s (0h:31m:31s left)
Optimizing NNI: done in 14.6343 secs using 99.93% CPU
Optimizing NNI: done in 14.7627 secs using 99.97% CPU
Optimizing NNI: done in 13.9675 secs using 99.99% CPU
Optimizing NNI: done in 12.5663 secs using 99.99% CPU
Estimate model parameters (epsilon = 0.100)
BETTER TREE FOUND at iteration 334: -5948690.299
Optimizing NNI: done in 17.0129 secs using 99.99% CPU
Optimizing NNI: done in 15.1146 secs using 99.99% CPU
Optimizing NNI: done in 14.2068 secs using 99.99% CPU
Optimizing NNI: done in 13.4971 secs using 99.99% CPU
Optimizing NNI: done in 13.9239 secs using 99.99% CPU
Optimizing NNI: done in 12.0285 secs using 99.98% CPU
Iteration 340 / LogL: -5948751.318 / Time: 2h:10m:31s (0h:36m:11s left)
Optimizing NNI: done in 16.4532 secs using 99.99% CPU
Optimizing NNI: done in 13.6758 secs using 99.99% CPU
Optimizing NNI: done in 14.5832 secs using 99.98% CPU
Optimizing NNI: done in 13.3177 secs using 99.99% CPU
Optimizing NNI: done in 16.5497 secs using 99.99% CPU
Optimizing NNI: done in 13.8122 secs using 99.99% CPU
Optimizing NNI: done in 13.0215 secs using 99.99% CPU
Optimizing NNI: done in 14.5469 secs using 99.99% CPU
Optimizing NNI: done in 11.8713 secs using 99.99% CPU
Optimizing NNI: done in 14.1313 secs using 99.99% CPU
Iteration 350 / LogL: -5948733.580 / Time: 2h:12m:56s (0h:31m:59s left)
Optimizing NNI: done in 15.7033 secs using 99.99% CPU
Optimizing NNI: done in 14.6249 secs using 99.99% CPU
Optimizing NNI: done in 12.6393 secs using 99.99% CPU
Optimizing NNI: done in 14.8149 secs using 99.99% CPU
Optimizing NNI: done in 12.3647 secs using 99.98% CPU
Optimizing NNI: done in 17.2123 secs using 99.98% CPU
Optimizing NNI: done in 12.7128 secs using 99.99% CPU
Optimizing NNI: done in 14.8828 secs using 99.99% CPU
Optimizing NNI: done in 14.0878 secs using 99.99% CPU
Optimizing NNI: done in 16.8604 secs using 99.99% CPU
Iteration 360 / LogL: -5949243.456 / Time: 2h:15m:25s (0h:27m:54s left)
Optimizing NNI: done in 12.8405 secs using 99.99% CPU
Optimizing NNI: done in 14.656 secs using 99.99% CPU
Optimizing NNI: done in 14.8616 secs using 99.98% CPU
Optimizing NNI: done in 12.5228 secs using 99.96% CPU
Optimizing NNI: done in 14.1796 secs using 99.95% CPU
Optimizing NNI: done in 14.2966 secs using 99.97% CPU
Optimizing NNI: done in 14.9346 secs using 99.97% CPU
Optimizing NNI: done in 14.9867 secs using 99.99% CPU
Optimizing NNI: done in 15.2791 secs using 99.98% CPU
Optimizing NNI: done in 13.665 secs using 99.99% CPU
Iteration 370 / LogL: -5948917.373 / Time: 2h:17m:50s (0h:23m:54s left)
Optimizing NNI: done in 11.7394 secs using 99.99% CPU
Optimizing NNI: done in 13.323 secs using 99.99% CPU
Optimizing NNI: done in 14.9551 secs using 99.99% CPU
Optimizing NNI: done in 14.5055 secs using 99.99% CPU
Optimizing NNI: done in 14.6996 secs using 99.99% CPU
Optimizing NNI: done in 16.6543 secs using 99.99% CPU
Optimizing NNI: done in 13.6229 secs using 99.99% CPU
Optimizing NNI: done in 12.995 secs using 99.99% CPU
Optimizing NNI: done in 14.4896 secs using 99.98% CPU
Optimizing NNI: done in 14.4633 secs using 99.99% CPU
Iteration 380 / LogL: -5948983.945 / Time: 2h:20m:14s (0h:19m:58s left)
Optimizing NNI: done in 13.9882 secs using 99.99% CPU
Optimizing NNI: done in 16.7185 secs using 99.99% CPU
Optimizing NNI: done in 14.8518 secs using 99.99% CPU
Optimizing NNI: done in 12.7324 secs using 99.98% CPU
Optimizing NNI: done in 13.7443 secs using 99.99% CPU
Optimizing NNI: done in 15.4522 secs using 99.99% CPU
Optimizing NNI: done in 13.4258 secs using 99.99% CPU
Optimizing NNI: done in 16.3051 secs using 99.99% CPU
Optimizing NNI: done in 13.1062 secs using 99.99% CPU
Optimizing NNI: done in 11.5377 secs using 99.99% CPU
Iteration 390 / LogL: -5948785.569 / Time: 2h:22m:39s (0h:16m:8s left)
Optimizing NNI: done in 13.6475 secs using 99.99% CPU
Optimizing NNI: done in 14.3021 secs using 99.99% CPU
Optimizing NNI: done in 12.6075 secs using 99.99% CPU
Optimizing NNI: done in 12.2827 secs using 99.99% CPU
Optimizing NNI: done in 12.7183 secs using 99.98% CPU
Optimizing NNI: done in 17.1494 secs using 99.99% CPU
Estimate model parameters (epsilon = 0.100)
BETTER TREE FOUND at iteration 396: -5948637.047
Optimizing NNI: done in 14.1715 secs using 99.98% CPU
Optimizing NNI: done in 13.2838 secs using 99.98% CPU
Optimizing NNI: done in 15.1037 secs using 99.98% CPU
Optimizing NNI: done in 13.0445 secs using 99.98% CPU
Iteration 400 / LogL: -5948668.630 / Time: 2h:25m:3s (0h:34m:53s left)
Optimizing NNI: done in 15.4402 secs using 99.97% CPU
Optimizing NNI: done in 14.3052 secs using 99.98% CPU
Optimizing NNI: done in 12.7247 secs using 99.98% CPU
Optimizing NNI: done in 12.1886 secs using 99.99% CPU
Optimizing NNI: done in 12.8106 secs using 99.99% CPU
Estimate model parameters (epsilon = 0.100)
BETTER TREE FOUND at iteration 405: -5948608.930
Optimizing NNI: done in 12.8362 secs using 99.99% CPU
Optimizing NNI: done in 12.9858 secs using 99.99% CPU
Optimizing NNI: done in 13.9809 secs using 99.98% CPU
Optimizing NNI: done in 15.2017 secs using 99.99% CPU
Optimizing NNI: done in 13.9884 secs using 99.99% CPU
Iteration 410 / LogL: -5948638.300 / Time: 2h:27m:24s (0h:34m:14s left)
Optimizing NNI: done in 12.9246 secs using 99.99% CPU
Optimizing NNI: done in 16.8932 secs using 99.99% CPU
Optimizing NNI: done in 13.5625 secs using 99.99% CPU
Estimate model parameters (epsilon = 0.100)
BETTER TREE FOUND at iteration 413: -5948594.118
Optimizing NNI: done in 13.5862 secs using 99.99% CPU
Estimate model parameters (epsilon = 0.100)
BETTER TREE FOUND at iteration 414: -5948558.676
Optimizing NNI: done in 14.124 secs using 99.95% CPU
Optimizing NNI: done in 12.1975 secs using 99.99% CPU
Optimizing NNI: done in 11.2798 secs using 99.95% CPU
Optimizing NNI: done in 13.1424 secs using 99.99% CPU
Optimizing NNI: done in 15.3162 secs using 99.97% CPU
Optimizing NNI: done in 13.2387 secs using 99.97% CPU
Iteration 420 / LogL: -5948819.441 / Time: 2h:29m:46s (0h:33m:36s left)
Optimizing NNI: done in 12.0301 secs using 99.97% CPU
Estimate model parameters (epsilon = 0.100)
BETTER TREE FOUND at iteration 421: -5948516.536
Optimizing NNI: done in 12.8069 secs using 99.99% CPU
Optimizing NNI: done in 14.5169 secs using 99.99% CPU
Optimizing NNI: done in 13.1315 secs using 99.98% CPU
Optimizing NNI: done in 17.1539 secs using 99.99% CPU
Estimate model parameters (epsilon = 0.100)
BETTER TREE FOUND at iteration 425: -5948515.264
Optimizing NNI: done in 16.5309 secs using 99.99% CPU
Optimizing NNI: done in 14.2062 secs using 99.99% CPU
Optimizing NNI: done in 13.9603 secs using 99.99% CPU
Optimizing NNI: done in 15.9661 secs using 99.99% CPU
Optimizing NNI: done in 15.7934 secs using 99.99% CPU
Iteration 430 / LogL: -5948883.104 / Time: 2h:32m:19s (0h:33m:43s left)
Optimizing NNI: done in 15.0125 secs using 99.99% CPU
Optimizing NNI: done in 11.1873 secs using 99.99% CPU
Optimizing NNI: done in 15.5997 secs using 99.98% CPU
Optimizing NNI: done in 15.7898 secs using 99.99% CPU
Optimizing NNI: done in 17.3273 secs using 99.99% CPU
Optimizing NNI: done in 14.3912 secs using 99.99% CPU
Optimizing NNI: done in 13.3125 secs using 99.99% CPU
Optimizing NNI: done in 12.4635 secs using 99.99% CPU
Optimizing NNI: done in 11.8626 secs using 99.99% CPU
Optimizing NNI: done in 13.0964 secs using 99.99% CPU
Iteration 440 / LogL: -5948535.129 / Time: 2h:34m:42s (0h:29m:57s left)
Optimizing NNI: done in 15.7523 secs using 99.98% CPU
Optimizing NNI: done in 14.5042 secs using 99.99% CPU
Optimizing NNI: done in 12.3986 secs using 99.99% CPU
Optimizing NNI: done in 13.1009 secs using 99.99% CPU
Optimizing NNI: done in 12.4039 secs using 99.99% CPU
Optimizing NNI: done in 12.6593 secs using 99.99% CPU
Optimizing NNI: done in 13.0377 secs using 99.99% CPU
Optimizing NNI: done in 12.6771 secs using 99.99% CPU
Optimizing NNI: done in 13.481 secs using 99.99% CPU
Optimizing NNI: done in 14.311 secs using 99.99% CPU
Iteration 450 / LogL: -5948689.339 / Time: 2h:36m:59s (0h:26m:13s left)
Optimizing NNI: done in 16.2178 secs using 99.99% CPU
Optimizing NNI: done in 14.2659 secs using 99.99% CPU
Optimizing NNI: done in 14.3299 secs using 99.99% CPU
Optimizing NNI: done in 14.5563 secs using 99.99% CPU
Optimizing NNI: done in 14.6017 secs using 99.99% CPU
Optimizing NNI: done in 12.9617 secs using 99.99% CPU
Optimizing NNI: done in 13.7286 secs using 99.99% CPU
Optimizing NNI: done in 13.8564 secs using 99.99% CPU
Optimizing NNI: done in 12.7815 secs using 99.99% CPU
Optimizing NNI: done in 12.5072 secs using 99.99% CPU
Iteration 460 / LogL: -5948698.172 / Time: 2h:39m:22s (0h:22m:34s left)
Optimizing NNI: done in 15.8804 secs using 99.99% CPU
Optimizing NNI: done in 14.0464 secs using 99.99% CPU
Optimizing NNI: done in 13.2436 secs using 99.96% CPU
Optimizing NNI: done in 16.4037 secs using 99.99% CPU
Optimizing NNI: done in 12.3534 secs using 99.97% CPU
Estimate model parameters (epsilon = 0.100)
BETTER TREE FOUND at iteration 465: -5948500.914
Optimizing NNI: done in 13.8878 secs using 99.99% CPU
Optimizing NNI: done in 15.0027 secs using 99.99% CPU
Optimizing NNI: done in 13.6309 secs using 99.99% CPU
Optimizing NNI: done in 16.31 secs using 99.99% CPU
Optimizing NNI: done in 14.064 secs using 99.99% CPU
Iteration 470 / LogL: -5948794.266 / Time: 2h:41m:52s (0h:32m:47s left)
Optimizing NNI: done in 11.455 secs using 99.99% CPU
Optimizing NNI: done in 14.4851 secs using 99.99% CPU
Optimizing NNI: done in 14.734 secs using 99.99% CPU
Optimizing NNI: done in 14.9884 secs using 99.97% CPU
Optimizing NNI: done in 13.3359 secs using 99.97% CPU
Optimizing NNI: done in 15.0355 secs using 99.98% CPU
Optimizing NNI: done in 13.4834 secs using 99.98% CPU
Optimizing NNI: done in 13.8221 secs using 99.98% CPU
Optimizing NNI: done in 14.535 secs using 99.98% CPU
Optimizing NNI: done in 12.3409 secs using 99.98% CPU
Iteration 480 / LogL: -5948993.025 / Time: 2h:44m:13s (0h:29m:8s left)
Optimizing NNI: done in 13.7824 secs using 99.98% CPU
Optimizing NNI: done in 16.9104 secs using 99.98% CPU
Optimizing NNI: done in 13.8454 secs using 99.98% CPU
Optimizing NNI: done in 15.2318 secs using 99.98% CPU
Optimizing NNI: done in 14.3835 secs using 99.98% CPU
Optimizing NNI: done in 13.7326 secs using 99.98% CPU
Optimizing NNI: done in 11.6948 secs using 99.98% CPU
Optimizing NNI: done in 13.3065 secs using 99.98% CPU
Optimizing NNI: done in 14.0969 secs using 99.98% CPU
Optimizing NNI: done in 14.8933 secs using 99.98% CPU
Iteration 490 / LogL: -5948799.739 / Time: 2h:46m:38s (0h:25m:33s left)
Optimizing NNI: done in 12.753 secs using 99.98% CPU
Optimizing NNI: done in 14.1718 secs using 99.98% CPU
Optimizing NNI: done in 14.9489 secs using 99.98% CPU
Optimizing NNI: done in 14.5571 secs using 99.98% CPU
Optimizing NNI: done in 18.2469 secs using 99.98% CPU
Optimizing NNI: done in 13.7508 secs using 99.91% CPU
Optimizing NNI: done in 18.1915 secs using 99.98% CPU
Optimizing NNI: done in 12.5445 secs using 99.99% CPU
Optimizing NNI: done in 12.2744 secs using 99.99% CPU
Optimizing NNI: done in 14.6528 secs using 99.99% CPU
Iteration 500 / LogL: -5948653.479 / Time: 2h:49m:7s (0h:22m:1s left)
Optimizing NNI: done in 13.7936 secs using 99.99% CPU
Optimizing NNI: done in 13.6291 secs using 99.98% CPU
Optimizing NNI: done in 13.5729 secs using 99.98% CPU
Optimizing NNI: done in 14.0825 secs using 99.99% CPU
Optimizing NNI: done in 12.5915 secs using 99.98% CPU
Optimizing NNI: done in 14.6833 secs using 99.99% CPU
Optimizing NNI: done in 12.2385 secs using 99.72% CPU
Optimizing NNI: done in 13.7769 secs using 99.62% CPU
Optimizing NNI: done in 13.4345 secs using 99.98% CPU
Optimizing NNI: done in 15.004 secs using 99.98% CPU
Iteration 510 / LogL: -5948758.650 / Time: 2h:51m:27s (0h:18m:31s left)
Optimizing NNI: done in 12.8412 secs using 99.99% CPU
Optimizing NNI: done in 12.8843 secs using 99.98% CPU
Optimizing NNI: done in 13.1889 secs using 99.89% CPU
Optimizing NNI: done in 14.0235 secs using 99.98% CPU
Optimizing NNI: done in 13.8015 secs using 99.98% CPU
Optimizing NNI: done in 14.4156 secs using 99.98% CPU
Estimate model parameters (epsilon = 0.100)
BETTER TREE FOUND at iteration 516: -5948484.785
Optimizing NNI: done in 13.391 secs using 99.99% CPU
Optimizing NNI: done in 13.0387 secs using 99.99% CPU
Optimizing NNI: done in 13.5319 secs using 99.99% CPU
Optimizing NNI: done in 12.5548 secs using 99.99% CPU
Iteration 520 / LogL: -5948834.789 / Time: 2h:53m:46s (0h:32m:8s left)
Optimizing NNI: done in 17.1066 secs using 99.99% CPU
Optimizing NNI: done in 15.9908 secs using 99.99% CPU
Optimizing NNI: done in 13.4714 secs using 99.99% CPU
Optimizing NNI: done in 17.1077 secs using 99.98% CPU
Optimizing NNI: done in 12.4665 secs using 99.99% CPU
Estimate model parameters (epsilon = 0.100)
BETTER TREE FOUND at iteration 525: -5948480.939
Optimizing NNI: done in 13.8713 secs using 99.92% CPU
Optimizing NNI: done in 13.7169 secs using 99.99% CPU
Optimizing NNI: done in 17.6821 secs using 99.99% CPU
Estimate model parameters (epsilon = 0.100)
BETTER TREE FOUND at iteration 528: -5948467.928
Optimizing NNI: done in 14.1233 secs using 99.98% CPU
Optimizing NNI: done in 12.7081 secs using 99.99% CPU
Iteration 530 / LogL: -5948597.997 / Time: 2h:56m:21s (0h:32m:40s left)
Optimizing NNI: done in 13.5769 secs using 99.99% CPU
Estimate model parameters (epsilon = 0.100)
BETTER TREE FOUND at iteration 531: -5948367.380
Optimizing NNI: done in 14.5422 secs using 99.99% CPU
Optimizing NNI: done in 14.1882 secs using 99.99% CPU
Optimizing NNI: done in 11.3744 secs using 99.99% CPU
Optimizing NNI: done in 15.2514 secs using 99.99% CPU
Optimizing NNI: done in 17.0427 secs using 99.99% CPU
Optimizing NNI: done in 15.2893 secs using 99.99% CPU
Optimizing NNI: done in 14.812 secs using 99.96% CPU
Optimizing NNI: done in 15.3151 secs using 99.88% CPU
Optimizing NNI: done in 16.5584 secs using 99.99% CPU
Iteration 540 / LogL: -5948369.835 / Time: 2h:58m:54s (0h:30m:12s left)
Optimizing NNI: done in 13.0721 secs using 99.99% CPU
Optimizing NNI: done in 15.7306 secs using 99.84% CPU
Optimizing NNI: done in 11.8489 secs using 99.99% CPU
Optimizing NNI: done in 15.6696 secs using 99.99% CPU
Optimizing NNI: done in 13.2178 secs using 99.99% CPU
Optimizing NNI: done in 14.662 secs using 99.93% CPU
Optimizing NNI: done in 13.1089 secs using 99.52% CPU
Optimizing NNI: done in 13.9591 secs using 99.53% CPU
Optimizing NNI: done in 15.5256 secs using 99.52% CPU
Optimizing NNI: done in 13.1294 secs using 99.62% CPU
Iteration 550 / LogL: -5948495.385 / Time: 3h:1m:17s (0h:26m:44s left)
Optimizing NNI: done in 18.886 secs using 98.82% CPU
Optimizing NNI: done in 11.0848 secs using 99.67% CPU
Optimizing NNI: done in 15.744 secs using 99.45% CPU
Optimizing NNI: done in 13.6008 secs using 99.65% CPU
Optimizing NNI: done in 12.9605 secs using 99.95% CPU
Optimizing NNI: done in 13.7457 secs using 99.97% CPU
Optimizing NNI: done in 14.7246 secs using 99.7% CPU
Optimizing NNI: done in 15.0701 secs using 99.85% CPU
Optimizing NNI: done in 17.011 secs using 99.85% CPU
Optimizing NNI: done in 13.2566 secs using 99.61% CPU
Iteration 560 / LogL: -5948653.194 / Time: 3h:3m:46s (0h:23m:20s left)
Optimizing NNI: done in 14.4143 secs using 98.95% CPU
Optimizing NNI: done in 14.6252 secs using 99.75% CPU
Optimizing NNI: done in 14.184 secs using 99.13% CPU
Optimizing NNI: done in 15.5945 secs using 98.92% CPU
Optimizing NNI: done in 14.8855 secs using 98.46% CPU
Optimizing NNI: done in 16.2579 secs using 99.54% CPU
Optimizing NNI: done in 13.4953 secs using 99.99% CPU
Optimizing NNI: done in 13.1821 secs using 99.99% CPU
Optimizing NNI: done in 15.3698 secs using 98.27% CPU
Optimizing NNI: done in 13.2307 secs using 99.98% CPU
Iteration 570 / LogL: -5948610.936 / Time: 3h:6m:14s (0h:19m:57s left)
Optimizing NNI: done in 13.5378 secs using 99.98% CPU
Optimizing NNI: done in 13.6293 secs using 99.4% CPU
Optimizing NNI: done in 14.4505 secs using 96.82% CPU
Optimizing NNI: done in 16.529 secs using 96.95% CPU
Optimizing NNI: done in 12.4761 secs using 96.74% CPU
Optimizing NNI: done in 14.277 secs using 98.86% CPU
Optimizing NNI: done in 15.6735 secs using 99.61% CPU
Optimizing NNI: done in 14.0978 secs using 99.99% CPU
Optimizing NNI: done in 13.7491 secs using 99.69% CPU
Optimizing NNI: done in 13.8249 secs using 99.99% CPU
Iteration 580 / LogL: -5948542.365 / Time: 3h:8m:39s (0h:16m:37s left)
Optimizing NNI: done in 13.8451 secs using 99.88% CPU
Optimizing NNI: done in 13.185 secs using 99.31% CPU
Optimizing NNI: done in 14.9308 secs using 99.22% CPU
Optimizing NNI: done in 16.5799 secs using 99.59% CPU
Optimizing NNI: done in 13.5863 secs using 99.97% CPU
Optimizing NNI: done in 12.8707 secs using 99.23% CPU
Optimizing NNI: done in 13.918 secs using 99.99% CPU
Optimizing NNI: done in 13.7633 secs using 99.99% CPU
Optimizing NNI: done in 13.5212 secs using 99.99% CPU
Optimizing NNI: done in 15.5495 secs using 99.99% CPU
Iteration 590 / LogL: -5948583.511 / Time: 3h:11m:4s (0h:13m:18s left)
Optimizing NNI: done in 15.8562 secs using 99.99% CPU
Optimizing NNI: done in 14.5916 secs using 99.52% CPU
Optimizing NNI: done in 13.502 secs using 99.3% CPU
Optimizing NNI: done in 15.7081 secs using 99.87% CPU
Optimizing NNI: done in 14.3848 secs using 99.99% CPU
Estimate model parameters (epsilon = 0.100)
BETTER TREE FOUND at iteration 595: -5948318.423
Optimizing NNI: done in 11.4596 secs using 99.98% CPU
Optimizing NNI: done in 12.2829 secs using 99.97% CPU
Optimizing NNI: done in 14.3453 secs using 99.99% CPU
Optimizing NNI: done in 14.5246 secs using 99.97% CPU
Optimizing NNI: done in 14.0042 secs using 98.43% CPU
Iteration 600 / LogL: -5948559.856 / Time: 3h:13m:31s (0h:30m:41s left)
Optimizing NNI: done in 12.1761 secs using 99.73% CPU
Optimizing NNI: done in 15.2554 secs using 99.3% CPU
Optimizing NNI: done in 12.9594 secs using 99.7% CPU
Optimizing NNI: done in 13.6658 secs using 99.95% CPU
Optimizing NNI: done in 13.8969 secs using 99.98% CPU
Optimizing NNI: done in 18.1183 secs using 99.99% CPU
Optimizing NNI: done in 13.8328 secs using 99.98% CPU
Optimizing NNI: done in 13.3879 secs using 99.99% CPU
Optimizing NNI: done in 13.9221 secs using 99.95% CPU
Optimizing NNI: done in 13.3033 secs using 99.98% CPU
Iteration 610 / LogL: -5949694.305 / Time: 3h:15m:54s (0h:27m:20s left)
Optimizing NNI: done in 12.5465 secs using 99.96% CPU
Optimizing NNI: done in 13.0355 secs using 99.89% CPU
Optimizing NNI: done in 12.9819 secs using 99.98% CPU
Optimizing NNI: done in 14.9366 secs using 99.4% CPU
Optimizing NNI: done in 11.9453 secs using 99.99% CPU
Optimizing NNI: done in 13.7088 secs using 99.98% CPU
Optimizing NNI: done in 13.057 secs using 99.97% CPU
Optimizing NNI: done in 13.627 secs using 99.96% CPU
Optimizing NNI: done in 14.8385 secs using 99.99% CPU
Optimizing NNI: done in 12.7996 secs using 98.16% CPU
Iteration 620 / LogL: -5948408.001 / Time: 3h:18m:11s (0h:24m:0s left)
Optimizing NNI: done in 15.7859 secs using 99.48% CPU
Optimizing NNI: done in 12.5517 secs using 99.99% CPU
Optimizing NNI: done in 13.9953 secs using 99.98% CPU
Optimizing NNI: done in 12.4792 secs using 99.99% CPU
Optimizing NNI: done in 15.2656 secs using 99.99% CPU
Optimizing NNI: done in 17.5006 secs using 99.99% CPU
Optimizing NNI: done in 15.1648 secs using 99.99% CPU
Optimizing NNI: done in 13.3987 secs using 99.99% CPU
Optimizing NNI: done in 15.6133 secs using 99.98% CPU
Optimizing NNI: done in 14.0472 secs using 99.61% CPU
Iteration 630 / LogL: -5948373.965 / Time: 3h:20m:39s (0h:20m:44s left)
Optimizing NNI: done in 13.2384 secs using 98.46% CPU
Optimizing NNI: done in 13.2717 secs using 98.05% CPU
Optimizing NNI: done in 14.2619 secs using 99.75% CPU
Optimizing NNI: done in 16.4744 secs using 98.69% CPU
Optimizing NNI: done in 13.7078 secs using 97.92% CPU
Optimizing NNI: done in 13.3628 secs using 99.5% CPU
Optimizing NNI: done in 17.7097 secs using 99.98% CPU
Optimizing NNI: done in 14.2456 secs using 99.98% CPU
Optimizing NNI: done in 15.9874 secs using 99.98% CPU
Optimizing NNI: done in 16.3853 secs using 99.98% CPU
Iteration 640 / LogL: -5948402.465 / Time: 3h:23m:11s (0h:17m:29s left)
Optimizing NNI: done in 17.9688 secs using 98.01% CPU
Optimizing NNI: done in 14.3349 secs using 99.12% CPU
Optimizing NNI: done in 17.1401 secs using 98.38% CPU
Optimizing NNI: done in 12.4908 secs using 99.86% CPU
Estimate model parameters (epsilon = 0.100)
BETTER TREE FOUND at iteration 644: -5948299.758
NOTE: 6.931 seconds to dump checkpoint file, increase to 139.000
Optimizing NNI: done in 15.1125 secs using 99.73% CPU
Optimizing NNI: done in 16.3646 secs using 99.71% CPU
Optimizing NNI: done in 15.2458 secs using 99.81% CPU
Optimizing NNI: done in 15.4289 secs using 99.78% CPU
Optimizing NNI: done in 15.5814 secs using 99.15% CPU
Optimizing NNI: done in 11.6582 secs using 99.15% CPU
Iteration 650 / LogL: -5948630.016 / Time: 3h:25m:54s (0h:29m:49s left)
Optimizing NNI: done in 17.9651 secs using 99.42% CPU
Optimizing NNI: done in 14.1341 secs using 98.87% CPU
Optimizing NNI: done in 13.6248 secs using 99.99% CPU
Optimizing NNI: done in 12.3945 secs using 99.95% CPU
Optimizing NNI: done in 13.1746 secs using 99.94% CPU
Optimizing NNI: done in 17.1721 secs using 97.7% CPU
Optimizing NNI: done in 13.3929 secs using 99.99% CPU
Optimizing NNI: done in 15.6819 secs using 99.99% CPU
Optimizing NNI: done in 14.3115 secs using 99.97% CPU
Optimizing NNI: done in 13.2475 secs using 99.99% CPU
Iteration 660 / LogL: -5948387.122 / Time: 3h:28m:22s (0h:26m:33s left)
Optimizing NNI: done in 14.7341 secs using 99.97% CPU
Optimizing NNI: done in 12.5713 secs using 99.31% CPU
Optimizing NNI: done in 13.6122 secs using 98.86% CPU
Optimizing NNI: done in 15.7827 secs using 99.98% CPU
Optimizing NNI: done in 13.6664 secs using 99.61% CPU
Optimizing NNI: done in 14.03 secs using 99.98% CPU
Optimizing NNI: done in 14.511 secs using 99.97% CPU
Optimizing NNI: done in 14.4552 secs using 99.98% CPU
Optimizing NNI: done in 13.4101 secs using 99.98% CPU
Optimizing NNI: done in 13.1572 secs using 99.97% CPU
Iteration 670 / LogL: -5948325.816 / Time: 3h:30m:45s (0h:23m:18s left)
Optimizing NNI: done in 14.1507 secs using 99.98% CPU
Optimizing NNI: done in 12.831 secs using 99.99% CPU
Optimizing NNI: done in 14.0369 secs using 99.98% CPU
Optimizing NNI: done in 17.6693 secs using 99.98% CPU
Optimizing NNI: done in 11.9627 secs using 99.99% CPU
Optimizing NNI: done in 15.3219 secs using 99.99% CPU
Optimizing NNI: done in 12.9347 secs using 99.99% CPU
Optimizing NNI: done in 17.6721 secs using 99.99% CPU
Optimizing NNI: done in 14.6962 secs using 99.99% CPU
Optimizing NNI: done in 10.813 secs using 99.99% CPU
Iteration 680 / LogL: -5948408.238 / Time: 3h:33m:12s (0h:20m:5s left)
Optimizing NNI: done in 15.6108 secs using 99.99% CPU
Optimizing NNI: done in 14.5252 secs using 99.99% CPU
Optimizing NNI: done in 13.6224 secs using 99.99% CPU
Estimate model parameters (epsilon = 0.100)
BETTER TREE FOUND at iteration 683: -5948284.900
Optimizing NNI: done in 15.2219 secs using 99.98% CPU
Optimizing NNI: done in 14.2905 secs using 99.98% CPU
Optimizing NNI: done in 14.0551 secs using 99.99% CPU
Optimizing NNI: done in 15.6716 secs using 99.99% CPU
Optimizing NNI: done in 14.0284 secs using 99.42% CPU
Optimizing NNI: done in 15.9453 secs using 98.69% CPU
Optimizing NNI: done in 13.3502 secs using 99.96% CPU
Iteration 690 / LogL: -5948376.278 / Time: 3h:35m:44s (0h:29m:7s left)
Optimizing NNI: done in 13.6467 secs using 99.89% CPU
Optimizing NNI: done in 15.4557 secs using 99.98% CPU
Optimizing NNI: done in 14.7242 secs using 99.88% CPU
Optimizing NNI: done in 12.6202 secs using 99.98% CPU
Optimizing NNI: done in 12.8334 secs using 99.99% CPU
Optimizing NNI: done in 16.0126 secs using 99.99% CPU
Optimizing NNI: done in 12.9508 secs using 99.99% CPU
Optimizing NNI: done in 13.0504 secs using 99.99% CPU
Optimizing NNI: done in 14.0072 secs using 99.99% CPU
Optimizing NNI: done in 14.4314 secs using 99.99% CPU
Iteration 700 / LogL: -5948314.424 / Time: 3h:38m:6s (0h:25m:53s left)
Optimizing NNI: done in 12.1359 secs using 99.99% CPU
Optimizing NNI: done in 15.3603 secs using 99.99% CPU
Optimizing NNI: done in 14.8222 secs using 99.98% CPU
Optimizing NNI: done in 13.8953 secs using 99.99% CPU
Optimizing NNI: done in 13.717 secs using 99.99% CPU
Optimizing NNI: done in 16.9512 secs using 99.38% CPU
Optimizing NNI: done in 14.4066 secs using 99.9% CPU
Optimizing NNI: done in 12.9691 secs using 98.58% CPU
Optimizing NNI: done in 13.0939 secs using 99.86% CPU
Optimizing NNI: done in 14.3918 secs using 99.84% CPU
Iteration 710 / LogL: -5948331.358 / Time: 3h:40m:31s (0h:22m:42s left)
Optimizing NNI: done in 13.2509 secs using 99.86% CPU
Optimizing NNI: done in 13.7554 secs using 99.98% CPU
Optimizing NNI: done in 14.2277 secs using 99.99% CPU
Optimizing NNI: done in 12.4688 secs using 99.99% CPU
Optimizing NNI: done in 13.5795 secs using 99.99% CPU
Optimizing NNI: done in 14.5887 secs using 99.96% CPU
Optimizing NNI: done in 12.0688 secs using 99.9% CPU
Optimizing NNI: done in 16.055 secs using 99.89% CPU
Optimizing NNI: done in 14.1732 secs using 99.97% CPU
Optimizing NNI: done in 14.9545 secs using 99.97% CPU
Iteration 720 / LogL: -5948532.673 / Time: 3h:42m:53s (0h:19m:31s left)
Optimizing NNI: done in 13.2657 secs using 99.98% CPU
Optimizing NNI: done in 17.8113 secs using 99.98% CPU
Optimizing NNI: done in 14.9844 secs using 99.99% CPU
Optimizing NNI: done in 13.3982 secs using 99.99% CPU
Optimizing NNI: done in 17.9716 secs using 99.98% CPU
Optimizing NNI: done in 15.2613 secs using 99.98% CPU
Optimizing NNI: done in 13.012 secs using 99.99% CPU
Optimizing NNI: done in 12.0555 secs using 99.99% CPU
Optimizing NNI: done in 16.3128 secs using 99.98% CPU
Optimizing NNI: done in 15.8899 secs using 99.98% CPU
Iteration 730 / LogL: -5948444.862 / Time: 3h:45m:26s (0h:16m:23s left)
Optimizing NNI: done in 15.6982 secs using 99.98% CPU
Optimizing NNI: done in 18.8243 secs using 99.98% CPU
Estimate model parameters (epsilon = 0.100)
BETTER TREE FOUND at iteration 732: -5948272.572
Optimizing NNI: done in 14.7598 secs using 99.98% CPU
Optimizing NNI: done in 16.8478 secs using 99.99% CPU
Optimizing NNI: done in 13.8396 secs using 99.98% CPU
Optimizing NNI: done in 14.282 secs using 99.98% CPU
Optimizing NNI: done in 13.0474 secs using 99.99% CPU
Optimizing NNI: done in 15.4112 secs using 99.99% CPU
Optimizing NNI: done in 15.9774 secs using 99.98% CPU
Optimizing NNI: done in 14.3417 secs using 99.98% CPU
Iteration 740 / LogL: -5948644.845 / Time: 3h:48m:4s (0h:28m:23s left)
Optimizing NNI: done in 14.5086 secs using 99.98% CPU
Optimizing NNI: done in 14.802 secs using 99.98% CPU
Optimizing NNI: done in 16.0894 secs using 99.98% CPU
Optimizing NNI: done in 14.8534 secs using 99.98% CPU
Optimizing NNI: done in 12.8753 secs using 99.98% CPU
Optimizing NNI: done in 12.919 secs using 99.98% CPU
Optimizing NNI: done in 13.2813 secs using 99.98% CPU
Optimizing NNI: done in 15.2077 secs using 99.98% CPU
Optimizing NNI: done in 12.0618 secs using 99.98% CPU
Optimizing NNI: done in 14.821 secs using 99.98% CPU
Iteration 750 / LogL: -5948564.012 / Time: 3h:50m:29s (0h:25m:13s left)
Optimizing NNI: done in 14.3586 secs using 99.98% CPU
Optimizing NNI: done in 14.2601 secs using 99.98% CPU
Optimizing NNI: done in 16.5362 secs using 99.98% CPU
Optimizing NNI: done in 12.2723 secs using 99.98% CPU
Optimizing NNI: done in 13.6831 secs using 99.98% CPU
Optimizing NNI: done in 15.3386 secs using 99.98% CPU
Estimate model parameters (epsilon = 0.100)
BETTER TREE FOUND at iteration 756: -5948247.582
Optimizing NNI: done in 12.7385 secs using 99.98% CPU
Optimizing NNI: done in 14.6899 secs using 99.98% CPU
Optimizing NNI: done in 12.0332 secs using 99.98% CPU
Optimizing NNI: done in 13.2465 secs using 99.98% CPU
Iteration 760 / LogL: -5948523.551 / Time: 3h:52m:53s (0h:29m:27s left)
Optimizing NNI: done in 15.1209 secs using 99.98% CPU
Optimizing NNI: done in 13.0108 secs using 99.98% CPU
Optimizing NNI: done in 16.4197 secs using 99.98% CPU
Optimizing NNI: done in 14.584 secs using 99.98% CPU
Optimizing NNI: done in 12.0354 secs using 99.98% CPU
Optimizing NNI: done in 14.6744 secs using 99.98% CPU
Optimizing NNI: done in 13.0371 secs using 99.98% CPU
Optimizing NNI: done in 14.0967 secs using 99.98% CPU
Optimizing NNI: done in 13.4042 secs using 99.98% CPU
Optimizing NNI: done in 10.6626 secs using 99.98% CPU
Iteration 770 / LogL: -5948500.383 / Time: 3h:55m:13s (0h:26m:18s left)
Optimizing NNI: done in 18.919 secs using 99.98% CPU
Optimizing NNI: done in 14.7841 secs using 99.98% CPU
Optimizing NNI: done in 13.2656 secs using 99.98% CPU
Optimizing NNI: done in 13.8358 secs using 99.98% CPU
Optimizing NNI: done in 13.2195 secs using 99.97% CPU
Optimizing NNI: done in 15.2071 secs using 99.98% CPU
Optimizing NNI: done in 13.3485 secs using 99.98% CPU
Optimizing NNI: done in 14.4967 secs using 99.98% CPU
Optimizing NNI: done in 12.904 secs using 99.98% CPU
Optimizing NNI: done in 12.6734 secs using 99.98% CPU
Iteration 780 / LogL: -5948285.905 / Time: 3h:57m:39s (0h:23m:11s left)
Optimizing NNI: done in 12.6633 secs using 99.98% CPU
Optimizing NNI: done in 11.1912 secs using 99.98% CPU
Optimizing NNI: done in 16.6455 secs using 99.98% CPU
Optimizing NNI: done in 13.9774 secs using 99.98% CPU
Optimizing NNI: done in 12.4076 secs using 99.98% CPU
Optimizing NNI: done in 15.1024 secs using 99.98% CPU
Optimizing NNI: done in 15.0762 secs using 99.98% CPU
Optimizing NNI: done in 14.4452 secs using 99.98% CPU
Optimizing NNI: done in 13.2255 secs using 99.98% CPU
Optimizing NNI: done in 12.1749 secs using 99.98% CPU
Iteration 790 / LogL: -5948287.880 / Time: 3h:59m:59s (0h:20m:4s left)
Optimizing NNI: done in 13.9302 secs using 99.98% CPU
Optimizing NNI: done in 12.8504 secs using 99.98% CPU
Optimizing NNI: done in 16.1891 secs using 99.98% CPU
Optimizing NNI: done in 15.6452 secs using 99.98% CPU
Optimizing NNI: done in 13.892 secs using 99.98% CPU
Optimizing NNI: done in 13.4984 secs using 99.97% CPU
Optimizing NNI: done in 14.7186 secs using 99.98% CPU
Optimizing NNI: done in 13.1988 secs using 99.97% CPU
Optimizing NNI: done in 14.2156 secs using 99.98% CPU
Optimizing NNI: done in 13.8219 secs using 99.98% CPU
Iteration 800 / LogL: -5948327.324 / Time: 4h:2m:23s (0h:16m:59s left)
Optimizing NNI: done in 16.3112 secs using 99.98% CPU
Optimizing NNI: done in 13.4647 secs using 99.98% CPU
Optimizing NNI: done in 12.8904 secs using 99.98% CPU
Optimizing NNI: done in 14.1913 secs using 99.98% CPU
Optimizing NNI: done in 13.0232 secs using 99.98% CPU
Optimizing NNI: done in 13.6887 secs using 99.98% CPU
Optimizing NNI: done in 14.9612 secs using 99.98% CPU
Estimate model parameters (epsilon = 0.100)
BETTER TREE FOUND at iteration 807: -5948245.759
Optimizing NNI: done in 11.7712 secs using 99.98% CPU
Optimizing NNI: done in 13.6258 secs using 99.98% CPU
Optimizing NNI: done in 11.0558 secs using 99.98% CPU
Iteration 810 / LogL: -5948283.591 / Time: 4h:4m:43s (0h:29m:20s left)
Optimizing NNI: done in 13.6964 secs using 99.98% CPU
Optimizing NNI: done in 13.6025 secs using 99.98% CPU
Optimizing NNI: done in 14.1021 secs using 99.98% CPU
Optimizing NNI: done in 14.5004 secs using 99.98% CPU
Optimizing NNI: done in 14.5174 secs using 99.98% CPU
Optimizing NNI: done in 13.942 secs using 99.98% CPU
Optimizing NNI: done in 14.3581 secs using 99.98% CPU
Optimizing NNI: done in 14.6711 secs using 99.98% CPU
Optimizing NNI: done in 11.8384 secs using 99.98% CPU
Optimizing NNI: done in 12.034 secs using 99.97% CPU
Iteration 820 / LogL: -5948296.013 / Time: 4h:7m:3s (0h:26m:14s left)
Optimizing NNI: done in 12.4314 secs using 99.98% CPU
Optimizing NNI: done in 14.2527 secs using 99.98% CPU
Optimizing NNI: done in 14.2816 secs using 99.98% CPU
Optimizing NNI: done in 13.7871 secs using 99.99% CPU
Optimizing NNI: done in 13.0917 secs using 99.97% CPU
Optimizing NNI: done in 12.5806 secs using 99.99% CPU
Optimizing NNI: done in 13.8645 secs using 99.94% CPU
Optimizing NNI: done in 15.8012 secs using 99.94% CPU
Optimizing NNI: done in 12.9594 secs using 99.93% CPU
Optimizing NNI: done in 13.0489 secs using 99.94% CPU
Iteration 830 / LogL: -5948334.983 / Time: 4h:9m:22s (0h:23m:9s left)
Optimizing NNI: done in 13.7561 secs using 99.92% CPU
Optimizing NNI: done in 12.5363 secs using 99.96% CPU
Optimizing NNI: done in 13.0169 secs using 99.93% CPU
Optimizing NNI: done in 14.0114 secs using 99.93% CPU
Estimate model parameters (epsilon = 0.100)
BETTER TREE FOUND at iteration 834: -5948245.095
Optimizing NNI: done in 13.0748 secs using 99.94% CPU
Optimizing NNI: done in 12.1386 secs using 99.94% CPU
Optimizing NNI: done in 13.2193 secs using 99.96% CPU
Optimizing NNI: done in 14.4697 secs using 99.94% CPU
Optimizing NNI: done in 14.6717 secs using 99.91% CPU
Optimizing NNI: done in 15.0326 secs using 99.94% CPU
Iteration 840 / LogL: -5948666.659 / Time: 4h:11m:43s (0h:28m:12s left)
Optimizing NNI: done in 12.5193 secs using 99.93% CPU
Optimizing NNI: done in 15.5821 secs using 99.87% CPU
Optimizing NNI: done in 14.3546 secs using 99.95% CPU
Optimizing NNI: done in 12.0812 secs using 99.9% CPU
Optimizing NNI: done in 12.7582 secs using 99.95% CPU
Optimizing NNI: done in 12.5199 secs using 99.93% CPU
Optimizing NNI: done in 14.0794 secs using 99.93% CPU
Optimizing NNI: done in 13.4017 secs using 99.93% CPU
Optimizing NNI: done in 13.7168 secs using 99.92% CPU
Optimizing NNI: done in 12.2011 secs using 99.92% CPU
Iteration 850 / LogL: -5948512.426 / Time: 4h:13m:59s (0h:25m:7s left)
Optimizing NNI: done in 13.0697 secs using 99.92% CPU
Optimizing NNI: done in 14.4033 secs using 99.94% CPU
Optimizing NNI: done in 12.8691 secs using 99.93% CPU
Optimizing NNI: done in 13.566 secs using 99.95% CPU
Optimizing NNI: done in 20.3055 secs using 99.98% CPU
Optimizing NNI: done in 13.0891 secs using 99.99% CPU
Optimizing NNI: done in 13.9943 secs using 99.99% CPU
Optimizing NNI: done in 15.9179 secs using 99.99% CPU
Optimizing NNI: done in 13.4141 secs using 99.99% CPU
Optimizing NNI: done in 15.2554 secs using 99.99% CPU
Iteration 860 / LogL: -5948268.903 / Time: 4h:16m:28s (0h:22m:5s left)
Optimizing NNI: done in 13.9764 secs using 99.98% CPU
Optimizing NNI: done in 13.0899 secs using 99.99% CPU
Optimizing NNI: done in 14.4783 secs using 99.98% CPU
Estimate model parameters (epsilon = 0.100)
BETTER TREE FOUND at iteration 863: -5948239.476
Optimizing NNI: done in 12.9711 secs using 99.99% CPU
Optimizing NNI: done in 13.5484 secs using 99.99% CPU
Optimizing NNI: done in 12.3782 secs using 99.99% CPU
Optimizing NNI: done in 12.2499 secs using 99.99% CPU
Optimizing NNI: done in 15.3521 secs using 99.99% CPU
Optimizing NNI: done in 14.971 secs using 99.99% CPU
Optimizing NNI: done in 14.5417 secs using 99.98% CPU
Iteration 870 / LogL: -5948600.192 / Time: 4h:18m:51s (0h:27m:42s left)
Optimizing NNI: done in 13.3842 secs using 99.99% CPU
Optimizing NNI: done in 14.4757 secs using 99.99% CPU
Optimizing NNI: done in 12.6024 secs using 99.99% CPU
Optimizing NNI: done in 12.7678 secs using 99.99% CPU
Optimizing NNI: done in 13.7601 secs using 99.99% CPU
Optimizing NNI: done in 12.6961 secs using 99.99% CPU
Estimate model parameters (epsilon = 0.100)
BETTER TREE FOUND at iteration 876: -5948216.880
Optimizing NNI: done in 13.856 secs using 99.99% CPU
Optimizing NNI: done in 12.1253 secs using 99.99% CPU
Optimizing NNI: done in 14.489 secs using 99.99% CPU
Optimizing NNI: done in 14.6774 secs using 99.98% CPU
Iteration 880 / LogL: -5948331.592 / Time: 4h:21m:10s (0h:28m:31s left)
Optimizing NNI: done in 15.6603 secs using 99.98% CPU
Optimizing NNI: done in 14.2101 secs using 99.98% CPU
Optimizing NNI: done in 14.0541 secs using 99.99% CPU
Optimizing NNI: done in 16.9859 secs using 99.99% CPU
Optimizing NNI: done in 16.1203 secs using 99.97% CPU
Optimizing NNI: done in 14.6598 secs using 99.96% CPU
Optimizing NNI: done in 14.9493 secs using 99.98% CPU
Optimizing NNI: done in 15.0715 secs using 99.98% CPU
Optimizing NNI: done in 15.137 secs using 99.98% CPU
Optimizing NNI: done in 17.3643 secs using 99.99% CPU
Iteration 890 / LogL: -5948351.690 / Time: 4h:23m:48s (0h:25m:31s left)
Optimizing NNI: done in 15.2286 secs using 99.99% CPU
Optimizing NNI: done in 15.02 secs using 99.99% CPU
Optimizing NNI: done in 15.7536 secs using 99.99% CPU
Optimizing NNI: done in 12.4041 secs using 99.99% CPU
Optimizing NNI: done in 13.0557 secs using 99.98% CPU
Optimizing NNI: done in 15.2723 secs using 99.99% CPU
Optimizing NNI: done in 15.7812 secs using 99.99% CPU
Optimizing NNI: done in 13.4602 secs using 99.99% CPU
Optimizing NNI: done in 12.0305 secs using 99.99% CPU
Optimizing NNI: done in 13.9399 secs using 99.99% CPU
Iteration 900 / LogL: -5948585.253 / Time: 4h:26m:14s (0h:22m:30s left)
Optimizing NNI: done in 14.2599 secs using 99.99% CPU
Optimizing NNI: done in 11.1925 secs using 99.99% CPU
Optimizing NNI: done in 15.9546 secs using 99.99% CPU
Optimizing NNI: done in 13.7909 secs using 99.99% CPU
Optimizing NNI: done in 15.9996 secs using 99.99% CPU
Optimizing NNI: done in 16.3038 secs using 99.99% CPU
Optimizing NNI: done in 12.7723 secs using 99.99% CPU
Optimizing NNI: done in 13.5831 secs using 99.99% CPU
Optimizing NNI: done in 13.8181 secs using 99.99% CPU
Optimizing NNI: done in 16.308 secs using 99.99% CPU
Iteration 910 / LogL: -5948399.676 / Time: 4h:28m:41s (0h:19m:30s left)
Optimizing NNI: done in 13.9836 secs using 99.99% CPU
Optimizing NNI: done in 12.8143 secs using 99.99% CPU
Optimizing NNI: done in 13.6173 secs using 99.99% CPU
Optimizing NNI: done in 12.9841 secs using 99.99% CPU
Optimizing NNI: done in 16.9905 secs using 99.99% CPU
Optimizing NNI: done in 14.21 secs using 99.99% CPU
Optimizing NNI: done in 13.1387 secs using 99.97% CPU
Optimizing NNI: done in 15.1831 secs using 99.99% CPU
Optimizing NNI: done in 14.2744 secs using 99.99% CPU
Optimizing NNI: done in 14.8041 secs using 99.99% CPU
Iteration 920 / LogL: -5948244.483 / Time: 4h:31m:6s (0h:16m:31s left)
Optimizing NNI: done in 12.7284 secs using 99.99% CPU
Optimizing NNI: done in 13.6676 secs using 99.98% CPU
Optimizing NNI: done in 15.9568 secs using 99.99% CPU
Optimizing NNI: done in 13.6012 secs using 99.99% CPU
Optimizing NNI: done in 13.6496 secs using 99.99% CPU
Optimizing NNI: done in 12.1629 secs using 99.98% CPU
Optimizing NNI: done in 14.0734 secs using 99.99% CPU
Optimizing NNI: done in 15.4397 secs using 99.99% CPU
Optimizing NNI: done in 13.5797 secs using 99.99% CPU
Optimizing NNI: done in 13.5731 secs using 99.99% CPU
Iteration 930 / LogL: -5948241.339 / Time: 4h:33m:27s (0h:13m:32s left)
Optimizing NNI: done in 13.4549 secs using 99.99% CPU
Optimizing NNI: done in 11.7795 secs using 99.99% CPU
Optimizing NNI: done in 15.6778 secs using 99.99% CPU
Optimizing NNI: done in 14.3371 secs using 99.99% CPU
Optimizing NNI: done in 14.5771 secs using 99.98% CPU
Optimizing NNI: done in 12.9976 secs using 99.99% CPU
Optimizing NNI: done in 15.3033 secs using 99.99% CPU
Optimizing NNI: done in 13.9982 secs using 99.99% CPU
Optimizing NNI: done in 17.3418 secs using 99.99% CPU
Optimizing NNI: done in 12.1209 secs using 99.99% CPU
Iteration 940 / LogL: -5948268.232 / Time: 4h:35m:52s (0h:10m:34s left)
Optimizing NNI: done in 14.0372 secs using 99.99% CPU
Optimizing NNI: done in 12.6383 secs using 99.99% CPU
Optimizing NNI: done in 14.9178 secs using 99.99% CPU
Optimizing NNI: done in 13.2565 secs using 99.99% CPU
Optimizing NNI: done in 14.4023 secs using 99.99% CPU
Optimizing NNI: done in 14.0395 secs using 99.99% CPU
Optimizing NNI: done in 15.7769 secs using 99.99% CPU
Optimizing NNI: done in 13.7591 secs using 99.99% CPU
Optimizing NNI: done in 14.0581 secs using 99.99% CPU
Optimizing NNI: done in 12.8714 secs using 99.99% CPU
Iteration 950 / LogL: -5948407.503 / Time: 4h:38m:15s (0h:7m:37s left)
Optimizing NNI: done in 12.1064 secs using 99.98% CPU
Optimizing NNI: done in 14.5012 secs using 99.99% CPU
Optimizing NNI: done in 13.3881 secs using 99.99% CPU
Optimizing NNI: done in 16.6299 secs using 99.99% CPU
Optimizing NNI: done in 16.8094 secs using 99.98% CPU
Optimizing NNI: done in 13.0816 secs using 99.98% CPU
Optimizing NNI: done in 13.549 secs using 99.99% CPU
Optimizing NNI: done in 12.317 secs using 99.99% CPU
Optimizing NNI: done in 19.1593 secs using 99.99% CPU
Optimizing NNI: done in 13.6755 secs using 99.99% CPU
Iteration 960 / LogL: -5948264.283 / Time: 4h:40m:43s (0h:4m:41s left)
Optimizing NNI: done in 13.8636 secs using 99.99% CPU
Optimizing NNI: done in 12.9211 secs using 99.98% CPU
Optimizing NNI: done in 14.9166 secs using 99.99% CPU
Optimizing NNI: done in 14.2648 secs using 99.99% CPU
Optimizing NNI: done in 12.0522 secs using 99.99% CPU
Optimizing NNI: done in 12.5706 secs using 99.99% CPU
Optimizing NNI: done in 13.4585 secs using 99.99% CPU
Optimizing NNI: done in 13.4779 secs using 99.99% CPU
Optimizing NNI: done in 15.9865 secs using 99.99% CPU
Optimizing NNI: done in 11.4101 secs using 99.99% CPU
Iteration 970 / LogL: -5948410.847 / Time: 4h:43m:1s (0h:1m:45s left)
Optimizing NNI: done in 13.1876 secs using 99.99% CPU
Optimizing NNI: done in 13.8491 secs using 99.99% CPU
Optimizing NNI: done in 14.3189 secs using 99.99% CPU
Optimizing NNI: done in 13.906 secs using 99.99% CPU
Optimizing NNI: done in 14.1925 secs using 99.99% CPU
Optimizing NNI: done in 13.9678 secs using 99.99% CPU
Optimizing NNI: done in 13.7228 secs using 99.99% CPU
TREE SEARCH COMPLETED AFTER 977 ITERATIONS / Time: 4h:44m:40s

--------------------------------------------------------------------
|                    FINALIZING TREE SEARCH                        |
--------------------------------------------------------------------
Performs final model parameters optimization
Estimate model parameters (epsilon = 0.010)
1. Initial log-likelihood: -5948216.880
Optimal log-likelihood: -5948216.871
Rate parameters:  A-C: 0.70548  A-G: 2.12748  A-T: 0.70548  C-G: 1.00000  C-T: 2.12748  G-T: 1.00000
Base frequencies:  A: 0.172  C: 0.329  G: 0.327  T: 0.172
Site proportion and rates:  (0.345,0.398) (0.325,0.403) (0.330,0.995) (0.000,4031.554)
Parameters optimization took 1 rounds (2.107 sec)
BEST SCORE FOUND : -5948216.871
Total tree length: 0.003

Total number of iterations: 977
CPU time used for tree search: 17042.133 sec (4h:44m:2s)
Wall-clock time used for tree search: 17066.081 sec (4h:44m:26s)
Total CPU time used: 17058.663 sec (4h:44m:18s)
Total wall-clock time used: 17082.643 sec (4h:44m:42s)

Analysis results written to: 
  IQ-TREE report:                full_mbov_data.fasta.iqtree
  Maximum-likelihood tree:       full_mbov_data.fasta.treefile
  Likelihood distances:          full_mbov_data.fasta.mldist
  Screen log file:               full_mbov_data.fasta.log

[Alignment Simulator] Executing
 - Tree filepath: full_mbov_data.fasta.treefile
 - Length of output sequences: 4349904
 - Model: TPM2u{0.705483,2.12748}+F{0.171761,0.328833,0.327491,0.171915}
 - Number of output datasets: 1
Fasta format detected
Reading fasta file: done in 56.0196 secs using 74.6% CPU
