# Supplementary material for: Selective sweep sites and SNP dense regions differentiate Mycobacterium bovis isolates across scales
Source: Front Microbiol. 2022 Sep 7;13:787856. doi: 10.3389/fmicb.2022.787856 (PMC9489834; doi:10.3389/fmicb.2022.787856)
Supplement: Supplementary file 1 [file Data_Sheet_1.ZIP › SupplementaryMaterials_Revised/SupplementaryFile3_HighlyCorrelatedPredictors.xlsx]

## Sheet: HighlyCorrelated
Type of Genomic Region	Specific Region
SDRs	SDsnp2
	SDsnp5
	SDsnp6
	SDsnp12
	SDsnp13
	SDindel2
	SDindel9
SSR	SSsnp1
	SSsnp2
	SSsnp3
	SSsnp4
	SSsnp5
	SSsnp7
	SSsnp8
	SSsnp9
	SSsnp10
	SSsnp12
	SSsnp13
	SSsnp15
	SSsnp19
	SSsnp20
	SSsnp21
	SSsnp22
	SSsnp23
	SSsnp25
	SSsnp26
	SSsnp27
	SSsnp29
	SSsnp30
	SSsnp31
	SSsnp32
	SSsnp33
	SSsnp36
	SSsnp37
	SSsnp38
	SSsnp39
	SSsnp40
	SSsnp41
	SSsnp43
	SSsnp45
	SSsnp46
	SSsnp47
	SSsnp48
	SSsnp49
	SSsnp50
	SSsnp51
	SSsnp54
	SSsnp55
	SSsnp56
	SSsnp57
	SSsnp58
	SSsnp59
	SSsnp60
	SSsnp62
	SSsnp63
	SSsnp64
	SSsnp65
	SSsnp66
	SSsnp67
	SSsnp68
	SSsnp69
	SSsnp70
	SSsnp72
	SSsnp73
	SSsnp75
	SSsnp76
	SSsnp77
	SSsnp78
	SSsnp79
	SSsnp80
	SSsnp81
	SSsnp82
	SSsnp84
	SSsnp86
	SSsnp87
	SSsnp88
	SSsnp89
	SSsnp90
	SSsnp91
	SSsnp92
	SSsnp93
	SSsnp94
	SSsnp95
	SSsnp97
	SSsnp98
	SSsnp100
	SSsnp101
	SSsnp102
	SSsnp103
	SSsnp104
	SSsnp105
	SSsnp107
	SSsnp108
	SSsnp109
	SSsnp110
	SSsnp111
	SSsnp112
	SSsnp113
	SSsnp114
	SSsnp115
	SSsnp116
	SSsnp117
	SSsnp119
	SSsnp120
	SSsnp121
	SSsnp122
	SSsnp124
	SSsnp125
	SSsnp126
	SSsnp127
	SSsnp129
	SSsnp130
	SSsnp131
	SSsnp132
General Genomic Metrics	snp_coding
	snp_noncoding
	indel_coding
	indel_noncoding
	GC
