# Supplementary material for: Selective sweep sites and SNP dense regions differentiate Mycobacterium bovis isolates across scales
Source: Front Microbiol. 2022 Sep 7;13:787856. doi: 10.3389/fmicb.2022.787856 (PMC9489834; doi:10.3389/fmicb.2022.787856)
Supplement: Supplementary file 1 [file Data_Sheet_1.ZIP › SupplementaryMaterials_Revised/SupplementaryTable1-DescriptionOfSequenceData.xlsx]

## Sheet: SupplementaryTable1-Description
Sample Accession	Read1 FASTQ	Read1 File Size	Read1 Total Reads	Read1 Mean Read Length	Read1 Mean Read Quality	Read1 Reads Passing Q30	Read2 FASTQ	Read2 File Size	Read2 Total Reads	Read2 Mean Read Length	Read2 Mean Read Quality	Read2 Reads Passing Q30	Total Reads	All Mapped Reads	Reference with Coverage	Average Depth of Coverage	Unmapped Reads	Good SNP Count	Mapped Reads	Average Base Quality	Average Mapping Quality	SNPs in Coding Regions	SNPs in Non-coding Regions	Instrument	BioProject	BioSample	Source	Country	Host
SRX2995994	SRX2995994.trimmed_R1.fastq.gz	105.0 MB	758313	221.7	36.8	1	SRX2995994.trimmed_R2.fastq.gz	105.1 MB	758313	176.4	35.5	1	1516626	1509334	0.9939	68.6X	318	531	1497633	36.5	59.5	524	71	Illumina MiSeq	PRJNA251692	SAMN07339982	Deer	USA	CERVINE
SRX5400095	SRX5400095.trimmed_R1.fastq.gz	53.4 MB	543792	143.7	37.2	1	SRX5400095.trimmed_R2.fastq.gz	57.4 MB	543792	132.5	36.1	1	1087584	1081926	0.995	34.1X	1196	129	1074078	36.9	59.4	121	21	Illumina MiSeq	PRJNA523164	SAMN10966102	BOVINE	United Kingdom	BOVINE
SRX2526954	SRX2526954.trimmed_R1.fastq.gz	383.5 MB	4504653	88.5	35	1	SRX2526954.trimmed_R2.fastq.gz	385.0 MB	4504653	87.9	34.8	1	9009306	8888430	0.9999	181.1X	11350	216	8887486	35	59.3	215	26	Illumina HiSeq 2500	PRJNA363037	SAMN06252322	BOVINE	New Zealand	BOVINE
SRX2527185	SRX2527185.trimmed_R1.fastq.gz	309.3 MB	3627872	88.7	35	1	SRX2527185.trimmed_R2.fastq.gz	310.5 MB	3627872	87.9	34.8	1	7255744	7167386	0.9973	145.9X	9652	585	7165878	35	59.2	568	72	Illumina HiSeq 2500	PRJNA363037	SAMN06252091	BOVINE	New Zealand	BOVINE
SRX5400070	SRX5400070.trimmed_R1.fastq.gz	41.9 MB	425901	143.9	37.2	1	SRX5400070.trimmed_R2.fastq.gz	43.9 MB	425901	139.4	36.7	1	851802	852590	0.9941	27.5X	672	133	844688	37.1	59.5	117	24	Illumina MiSeq	PRJNA523164	SAMN10966087	BOVINE	United Kingdom	BOVINE
SRX2527135	SRX2527135.trimmed_R1.fastq.gz	412.9 MB	4847732	88.3	35	1	SRX2527135.trimmed_R2.fastq.gz	414.6 MB	4847732	87.6	34.8	1	9695464	9567046	0.9974	194.5X	9766	573	9565275	35	59.2	568	73	Illumina HiSeq 2500	PRJNA363037	SAMN06252141	BOVINE	New Zealand	BOVINE
SRX2526976	SRX2526976.trimmed_R1.fastq.gz	117.9 MB	844042	223.8	36.8	1	SRX2526976.trimmed_R2.fastq.gz	110.6 MB	844042	159.8	35.3	1	1688084	1689525	0.9909	73.6X	5676	513	1671851	36.4	59.5	497	66	Illumina MiSeq	PRJNA363037	SAMN06252300	BOVINE	New Zealand	BOVINE
SRX2995975	SRX2995975.trimmed_R1.fastq.gz	126.8 MB	908310	209.6	36.5	1	SRX2995975.trimmed_R2.fastq.gz	127.6 MB	908310	190.2	36	1	1816620	1807780	0.9944	82.6X	954	536	1791994	36.5	59.5	516	72	Illumina MiSeq	PRJNA251692	SAMN07340003	Deer	USA	CERVINE
SRX5400167	SRX5400167.trimmed_R1.fastq.gz	51.8 MB	314489	248.9	36.2	1	SRX5400167.trimmed_R2.fastq.gz	43.5 MB	314489	182	35.2	1	628978	625528	0.9945	31.2X	1098	133	624635	36.1	59.6	119	20	Illumina MiSeq	PRJNA523164	SAMN10966014	BADGER	United Kingdom	BADGER
SRX2527122	SRX2527122.trimmed_R1.fastq.gz	91.0 MB	563519	240.6	36.1	1	SRX2527122.trimmed_R2.fastq.gz	76.4 MB	563519	179.4	35.3	1	1127038	1121156	0.9988	54.5X	1404	204	1119734	36	59.6	187	27	Illumina MiSeq	PRJNA363037	SAMN06252154	POSSUM	New Zealand	POSSUM
SRX4901504	SRX4901504.trimmed_R1.fastq.gz	86.2 MB	636504	216.3	36.8	1	SRX4901504.trimmed_R2.fastq.gz	87.5 MB	636504	188.2	36.1	1	1273008	1271042	0.9939	58.8X	230	535	1261734	36.7	59.5	511	73	Illumina MiSeq	PRJNA251692	SAMN10254880	Deer	USA	CERVINE
SRX2527045	SRX2527045.trimmed_R1.fastq.gz	163.3 MB	1899009	93	35.3	1	SRX2527045.trimmed_R2.fastq.gz	161.2 MB	1899009	92	35.2	1	3798018	3761053	0.9999	80.1X	1648	178	3760352	35.4	59.3	179	23	Illumina HiSeq 2500	PRJNA363037	SAMN06252231	BOVINE	New Zealand	BOVINE
SRX5400317	SRX5400317.trimmed_R1.fastq.gz	68.5 MB	696869	142.8	37.1	1	SRX5400317.trimmed_R2.fastq.gz	71.7 MB	696869	137.5	36.5	1	1393738	1390539	0.9966	44.3X	1386	129	1375662	37	59.4	121	21	Illumina MiSeq	PRJNA523164	SAMN10966096	BOVINE	United Kingdom	BOVINE
SRX5400044	SRX5400044.trimmed_R1.fastq.gz	35.2 MB	365680	142.6	37.2	1	SRX5400044.trimmed_R2.fastq.gz	37.2 MB	365680	138.2	36.7	1	731360	748248	0.9972	23.0X	2706	141	718740	37.1	59.3	139	24	Illumina MiSeq	PRJNA523164	SAMN10966091	BOVINE	United Kingdom	BOVINE
SRX4901495	SRX4901495.trimmed_R1.fastq.gz	68.3 MB	478450	179.5	35.4	1	SRX4901495.trimmed_R2.fastq.gz	61.0 MB	478450	148.1	34.9	1	956900	948278	0.9922	35.8X	852	525	944327	35.5	59.5	496	72	Illumina MiSeq	PRJNA251692	SAMN10254818	Deer	USA	CERVINE
SRX4901517	SRX4901517.trimmed_R1.fastq.gz	287.7 MB	2035586	203.1	36.4	1	SRX4901517.trimmed_R2.fastq.gz	265.4 MB	2035586	166.2	35.7	1	4071172	3997991	0.9964	167.8X	1264	562	3952703	36.3	59.4	531	72	Illumina MiSeq	PRJNA251692	SAMN10254824	Bos taurus	USA	BOVINE
SRX5400218	SRX5400218.trimmed_R1.fastq.gz	30.6 MB	333794	134.7	37.3	1	SRX5400218.trimmed_R2.fastq.gz	32.9 MB	333794	125.8	36.2	1	667588	657633	0.9983	18.6X	22462	174	628344	37	59.3	175	32	Illumina MiSeq	PRJNA523164	SAMN10966071	BOVINE	United Kingdom	BOVINE
SRX2527132	SRX2527132.trimmed_R1.fastq.gz	94.7 MB	585080	246.1	36.2	1	SRX2527132.trimmed_R2.fastq.gz	78.7 MB	585080	176.7	35.3	1	1170160	1165374	0.9957	56.7X	582	590	1163582	36	59.5	565	71	Illumina MiSeq	PRJNA363037	SAMN06252144	POSSUM	New Zealand	POSSUM
SRX2526962	SRX2526962.trimmed_R1.fastq.gz	140.2 MB	1653077	94.2	35.5	1	SRX2526962.trimmed_R2.fastq.gz	138.3 MB	1653077	93	35.4	1	3306154	3273432	0.9973	70.5X	1118	560	3272712	35.6	59.3	556	68	Illumina HiSeq 2500	PRJNA363037	SAMN06252314	FERRET	New Zealand	FERRET
SRX4901550	SRX4901550.trimmed_R1.fastq.gz	95.8 MB	701444	179.4	35.9	1	SRX4901550.trimmed_R2.fastq.gz	83.4 MB	701444	135.8	34.9	1	1402888	1385923	0.9937	50.4X	838	518	1380151	35.8	59.4	499	74	Illumina MiSeq	PRJNA251692	SAMN10254834	Deer	USA	CERVINE
SRX4901547	SRX4901547.trimmed_R1.fastq.gz	71.5 MB	484329	209.6	36.1	1	SRX4901547.trimmed_R2.fastq.gz	70.0 MB	484329	185.4	35.4	1	968658	966569	0.9922	43.6X	760	526	956350	36.1	59.5	496	73	Illumina MiSeq	PRJNA251692	SAMN10254837	Deer	USA	CERVINE
SRX2996008	SRX2996008.trimmed_R1.fastq.gz	268.1 MB	1994858	195.6	36.6	1	SRX2996008.trimmed_R2.fastq.gz	238.1 MB	1994858	140.1	35.2	1	3989716	3914781	0.9965	149.5X	1650	563	3874965	36.2	59.4	541	74	Illumina MiSeq	PRJNA251692	SAMN07340008	Cattle:Dairy	USA	BOVINE
SRX2526907	SRX2526907.trimmed_R1.fastq.gz	152.8 MB	1797244	93.7	35.4	1	SRX2526907.trimmed_R2.fastq.gz	150.6 MB	1797244	92.6	35.4	1	3594488	3558602	0.9973	76.5X	1304	553	3557761	35.5	59.3	536	68	Illumina HiSeq 2500	PRJNA363037	SAMN06252368	POSSUM	New Zealand	POSSUM
SRX5400014	SRX5400014.trimmed_R1.fastq.gz	92.5 MB	1272098	140.6	35.2	1	SRX5400014.trimmed_R2.fastq.gz	92.0 MB	1272098	137.4	35	1	2544196	2450638	0.9966	77.9X	1722	144	2432054	35.2	59	129	23	Illumina MiSeq	PRJNA523164	SAMN10966131	BOVINE	United Kingdom	BOVINE
SRX5400183	SRX5400183.trimmed_R1.fastq.gz	57.8 MB	354292	254.4	36.4	1	SRX5400183.trimmed_R2.fastq.gz	46.1 MB	354292	164.6	35	1	708584	701187	0.9971	34.1X	3724	136	700151	36.1	59.6	120	21	Illumina MiSeq	PRJNA523164	SAMN10965910	BADGER	United Kingdom	BADGER
SRX2527001	SRX2527001.trimmed_R1.fastq.gz	346.5 MB	4069236	88.8	35	1	SRX2527001.trimmed_R2.fastq.gz	348.1 MB	4069236	88.2	34.8	1	8138472	8035305	0.9973	163.5X	9526	573	8033464	35	59.2	556	69	Illumina HiSeq 2500	PRJNA363037	SAMN06252275	BOVINE	New Zealand	BOVINE
SRX2527151	SRX2527151.trimmed_R1.fastq.gz	176.9 MB	2058428	93	35.3	1	SRX2527151.trimmed_R2.fastq.gz	174.7 MB	2058428	92	35.2	1	4116856	4074813	0.9999	86.8X	1894	191	4074194	35.4	59.3	194	25	Illumina HiSeq 2500	PRJNA363037	SAMN06252125	BOVINE	New Zealand	BOVINE
SRX5400034	SRX5400034.trimmed_R1.fastq.gz	65.7 MB	892937	141.5	35.2	1	SRX5400034.trimmed_R2.fastq.gz	65.5 MB	892937	137.7	35	1	1785874	1738518	0.9973	54.8X	3942	137	1709736	35.2	59.2	124	20	Illumina MiSeq	PRJNA523164	SAMN10966161	BOVINE	United Kingdom	BOVINE
SRX2527098	SRX2527098.trimmed_R1.fastq.gz	69.7 MB	421963	254.1	36.2	1	SRX2527098.trimmed_R2.fastq.gz	60.4 MB	421963	192.8	35.4	1	843926	841068	0.9967	43.3X	538	517	839511	36.1	59.6	482	64	Illumina MiSeq	PRJNA363037	SAMN06252178	POSSUM	New Zealand	POSSUM
SRX5400197	SRX5400197.trimmed_R1.fastq.gz	36.2 MB	488797	141.1	35.1	1	SRX5400197.trimmed_R2.fastq.gz	36.0 MB	488797	137.6	34.9	1	977594	974730	0.9971	29.8X	1708	137	936104	35.1	59.1	149	33	Illumina MiSeq	PRJNA523164	SAMN10966145	BOVINE	United Kingdom	BOVINE
SRX5400138	SRX5400138.trimmed_R1.fastq.gz	73.9 MB	464832	247.5	36.3	1	SRX5400138.trimmed_R2.fastq.gz	60.6 MB	464832	173.5	35.4	1	929664	926716	0.9975	44.9X	1092	135	923951	36.1	59.6	123	21	Illumina MiSeq	PRJNA523164	SAMN10965958	BADGER	United Kingdom	BADGER
SRX2995962	SRX2995962.trimmed_R1.fastq.gz	137.3 MB	985417	212.1	36.6	1	SRX2995962.trimmed_R2.fastq.gz	137.6 MB	985417	189.2	35.9	1	1970834	1955061	0.9946	89.3X	600	541	1939615	36.5	59.5	522	73	Illumina MiSeq	PRJNA251692	SAMN07340027	Deer	USA	CERVINE
SRX5400276	SRX5400276.trimmed_R1.fastq.gz	105.2 MB	1377348	100.3	36.9	1	SRX5400276.trimmed_R2.fastq.gz	107.9 MB	1377348	98.1	36.6	1	2754696	2474177	0.9983	56.9X	240984	135	2439962	37	58.9	122	27	Illumina MiSeq	PRJNA523164	SAMN10966099	BOVINE	United Kingdom	BOVINE
SRX2527097	SRX2527097.trimmed_R1.fastq.gz	378.8 MB	4451389	88.5	35	1	SRX2527097.trimmed_R2.fastq.gz	380.7 MB	4451389	87.5	34.8	1	8902778	8787028	0.9979	178.4X	9076	213	8785829	35	59.2	218	25	Illumina HiSeq 2500	PRJNA363037	SAMN06252179	BOVINE	New Zealand	BOVINE
SRX5400349	SRX5400349.trimmed_R1.fastq.gz	63.3 MB	387311	252.8	36.3	1	SRX5400349.trimmed_R2.fastq.gz	54.0 MB	387311	183.5	35.3	1	774622	772680	0.9962	39.0X	254	136	770881	36.1	59.6	128	21	Illumina MiSeq	PRJNA523164	SAMN10966039	BADGER	United Kingdom	BADGER
SRX5400267	SRX5400267.trimmed_R1.fastq.gz	64.0 MB	395466	255.1	36.3	1	SRX5400267.trimmed_R2.fastq.gz	55.3 MB	395466	190.7	35.5	1	790932	786975	0.9975	40.3X	2640	133	785279	36.2	59.5	119	20	Illumina MiSeq	PRJNA523164	SAMN10965878	BADGER	United Kingdom	BADGER
SRX4901473	SRX4901473.trimmed_R1.fastq.gz	106.8 MB	751143	206.7	36.4	1	SRX4901473.trimmed_R2.fastq.gz	100.9 MB	751143	167.3	35.3	1	1502286	1489309	0.9943	63.7X	656	538	1478761	36.2	59.4	518	74	Illumina MiSeq	PRJNA251692	SAMN10254881	Deer	USA	CERVINE
SRX5400330	SRX5400330.trimmed_R1.fastq.gz	104.8 MB	1437366	141.2	35.2	1	SRX5400330.trimmed_R2.fastq.gz	104.6 MB	1437366	137.3	35	1	2874732	2794701	0.9978	89.4X	1622	137	2777885	35.2	59.3	134	20	Illumina MiSeq	PRJNA523164	SAMN10966149	BOVINE	United Kingdom	BOVINE
SRX2527191	SRX2527191.trimmed_R1.fastq.gz	176.9 MB	2059661	93.3	35.3	1	SRX2527191.trimmed_R2.fastq.gz	174.6 MB	2059661	91.7	35.2	1	4119322	4077997	0.9999	86.9X	1914	186	4077382	35.4	59.3	186	28	Illumina HiSeq 2500	PRJNA363037	SAMN06252085	POSSUM	New Zealand	POSSUM
SRX5400063	SRX5400063.trimmed_R1.fastq.gz	49.0 MB	511996	133.7	37	1	SRX5400063.trimmed_R2.fastq.gz	51.0 MB	511996	127.6	36.4	1	1023992	1001877	0.9975	29.3X	28002	152	975647	36.9	59.2	144	26	Illumina MiSeq	PRJNA523164	SAMN10966083	BOVINE	United Kingdom	BOVINE
SRX2527180	SRX2527180.trimmed_R1.fastq.gz	196.9 MB	2287889	92.9	35.3	1	SRX2527180.trimmed_R2.fastq.gz	194.3 MB	2287889	91.7	35.2	1	4575778	4529379	1	96.4X	2268	209	4528686	35.3	59.3	207	29	Illumina HiSeq 2500	PRJNA363037	SAMN06252096	BOVINE	New Zealand	BOVINE
SRX2526911	SRX2526911.trimmed_R1.fastq.gz	178.6 MB	1275275	225.8	36.7	1	SRX2526911.trimmed_R2.fastq.gz	180.3 MB	1275275	193.9	36	1	2550550	2542668	0.993	122.3X	6324	537	2532126	36.6	59.5	513	67	Illumina MiSeq	PRJNA363037	SAMN06252364	BOVINE	New Zealand	BOVINE
SRX5400189	SRX5400189.trimmed_R1.fastq.gz	54.6 MB	336263	256.9	36.4	1	SRX5400189.trimmed_R2.fastq.gz	43.9 MB	336263	166.8	35	1	672526	666822	0.9964	32.7X	2462	136	665771	36.1	59.6	124	21	Illumina MiSeq	PRJNA523164	SAMN10965912	BADGER	United Kingdom	BADGER
SRX2996003	SRX2996003.trimmed_R1.fastq.gz	120.5 MB	857860	210.8	36.5	1	SRX2996003.trimmed_R2.fastq.gz	120.3 MB	857860	180.4	35.6	1	1715720	1707007	0.9945	76.3X	588	540	1692826	36.4	59.5	515	76	Illumina MiSeq	PRJNA251692	SAMN07339993	Deer	USA	CERVINE
SRX4901471	SRX4901471.trimmed_R1.fastq.gz	221.4 MB	1588809	180.5	35.8	1	SRX4901471.trimmed_R2.fastq.gz	202.2 MB	1588809	154.7	35.5	1	3177618	3123696	0.9957	120.6X	1620	551	3107931	35.9	59.4	523	72	Illumina MiSeq	PRJNA251692	SAMN10254887	Deer	USA	CERVINE
SRX2527046	SRX2527046.trimmed_R1.fastq.gz	155.1 MB	1830272	94.1	35.5	1	SRX2527046.trimmed_R2.fastq.gz	153.0 MB	1830272	93.3	35.4	1	3660544	3623800	0.9974	78.1X	1220	559	3622762	35.6	59.3	550	67	Illumina HiSeq 2500	PRJNA363037	SAMN06252230	PORCINE	New Zealand	PORCINE
SRX5400141	SRX5400141.trimmed_R1.fastq.gz	98.2 MB	606110	252.1	36.3	1	SRX5400141.trimmed_R2.fastq.gz	84.1 MB	606110	186.2	35.4	1	1212220	1205679	0.9973	61.0X	3708	138	1202019	36.2	59.6	124	20	Illumina MiSeq	PRJNA523164	SAMN10965967	BADGER	United Kingdom	BADGER
SRX2527063	SRX2527063.trimmed_R1.fastq.gz	188.6 MB	2199097	92.8	35.3	1	SRX2527063.trimmed_R2.fastq.gz	186.2 MB	2199097	92.1	35.3	1	4398194	4352632	0.9999	92.9X	2414	190	4351738	35.4	59.3	193	25	Illumina HiSeq 2500	PRJNA363037	SAMN06252213	BOVINE	New Zealand	BOVINE
SRX4901532	SRX4901532.trimmed_R1.fastq.gz	86.6 MB	628371	214.9	36.8	1	SRX4901532.trimmed_R2.fastq.gz	80.4 MB	628371	145.4	34.4	1	1256742	1242892	0.9936	51.5X	414	518	1234573	36.1	59.4	501	71	Illumina MiSeq	PRJNA251692	SAMN10254878	Deer	USA	CERVINE
SRX2526949	SRX2526949.trimmed_R1.fastq.gz	159.2 MB	1878515	94.2	35.5	1	SRX2526949.trimmed_R2.fastq.gz	157.1 MB	1878515	93.2	35.4	1	3757030	3718549	0.9968	80.1X	1652	561	3717392	35.6	59.3	553	70	Illumina HiSeq 2500	PRJNA363037	SAMN06252327	FERRET	New Zealand	FERRET
SRX4901476	SRX4901476.trimmed_R1.fastq.gz	123.4 MB	856214	213.5	36.5	1	SRX4901476.trimmed_R2.fastq.gz	120.6 MB	856214	174.7	35.4	1	1712428	1695548	0.9945	75.3X	308	541	1688300	36.2	59.5	525	72	Illumina MiSeq	PRJNA251692	SAMN10254886	Deer	USA	CERVINE
SRX2527069	SRX2527069.trimmed_R1.fastq.gz	154.3 MB	1818212	94.1	35.5	1	SRX2527069.trimmed_R2.fastq.gz	152.2 MB	1818212	93	35.4	1	3636424	3599073	0.9973	77.4X	1288	557	3598126	35.5	59.3	552	66	Illumina HiSeq 2500	PRJNA363037	SAMN06252207	BOVINE	New Zealand	BOVINE
SRX2527164	SRX2527164.trimmed_R1.fastq.gz	160.6 MB	1869389	93	35.3	1	SRX2527164.trimmed_R2.fastq.gz	158.5 MB	1869389	92	35.2	1	3738778	3703075	0.9977	79.0X	1538	361	3702402	35.4	59.3	370	44	Illumina HiSeq 2500	PRJNA363037	SAMN06252112	FERRET	New Zealand	FERRET
SRX2526989	SRX2526989.trimmed_R1.fastq.gz	192.3 MB	2240003	93.2	35.3	1	SRX2526989.trimmed_R2.fastq.gz	190.0 MB	2240003	92.1	35.3	1	4480006	4433947	1	94.5X	2058	203	4433294	35.4	59.3	192	28	Illumina HiSeq 2500	PRJNA363037	SAMN06252287	POSSUM	New Zealand	POSSUM
SRX2527027	SRX2527027.trimmed_R1.fastq.gz	159.2 MB	1875092	94.1	35.5	1	SRX2527027.trimmed_R2.fastq.gz	157.0 MB	1875092	93	35.4	1	3750184	3712840	0.9972	80.0X	1476	563	3711994	35.5	59.3	553	71	Illumina HiSeq 2500	PRJNA363037	SAMN06252249	FERRET	New Zealand	FERRET
SRX5400092	SRX5400092.trimmed_R1.fastq.gz	74.4 MB	451575	250.6	36.2	1	SRX5400092.trimmed_R2.fastq.gz	61.4 MB	451575	177.5	35.1	1	903150	900094	0.9974	44.3X	336	132	897824	36	59.6	113	21	Illumina MiSeq	PRJNA523164	SAMN10966026	BADGER	United Kingdom	BADGER
SRX2527113	SRX2527113.trimmed_R1.fastq.gz	136.0 MB	1601280	94	35.5	1	SRX2527113.trimmed_R2.fastq.gz	134.2 MB	1601280	92.9	35.4	1	3202560	3170855	0.9998	68.3X	1068	188	3170405	35.5	59.3	202	28	Illumina HiSeq 2500	PRJNA363037	SAMN06252163	BOVINE	New Zealand	BOVINE
SRX4901508	SRX4901508.trimmed_R1.fastq.gz	94.6 MB	641686	203.7	36.1	1	SRX4901508.trimmed_R2.fastq.gz	85.9 MB	641686	162.5	35.1	1	1283372	1274907	0.9935	53.4X	888	522	1265828	36	59.5	502	74	Illumina MiSeq	PRJNA251692	SAMN10254845	Deer	USA	CERVINE
SRX5400001	SRX5400001.trimmed_R1.fastq.gz	63.1 MB	385339	251.7	36.2	1	SRX5400001.trimmed_R2.fastq.gz	52.4 MB	385339	178.1	35.2	1	770678	768073	0.9946	37.9X	272	135	766380	36	59.6	122	21	Illumina MiSeq	PRJNA523164	SAMN10966031	BADGER	United Kingdom	BADGER
SRX4901537	SRX4901537.trimmed_R1.fastq.gz	131.8 MB	971703	224.3	36.9	1	SRX4901537.trimmed_R2.fastq.gz	139.0 MB	971703	193.1	35.9	1	1943406	1929661	0.9945	91.9X	350	544	1917887	36.6	59.5	523	74	Illumina MiSeq	PRJNA251692	SAMN10254893	Deer	USA	CERVINE
SRX4901544	SRX4901544.trimmed_R1.fastq.gz	111.0 MB	763225	214.1	36.4	1	SRX4901544.trimmed_R2.fastq.gz	106.6 MB	763225	173.3	35.2	1	1526450	1512310	0.9938	67.1X	828	524	1501995	36.2	59.5	493	73	Illumina MiSeq	PRJNA251692	SAMN10254840	Deer	USA	CERVINE
SRX2527127	SRX2527127.trimmed_R1.fastq.gz	71.4 MB	431651	251	36.2	1	SRX2527127.trimmed_R2.fastq.gz	61.0 MB	431651	188.4	35.3	1	863302	858810	0.9954	43.4X	1090	584	857733	36.1	59.5	546	71	Illumina MiSeq	PRJNA363037	SAMN06252149	POSSUM	New Zealand	POSSUM
SRX5400334	SRX5400334.trimmed_R1.fastq.gz	61.5 MB	828996	141.5	35.1	1	SRX5400334.trimmed_R2.fastq.gz	61.2 MB	828996	137.5	34.9	1	1657992	1629702	0.9976	51.1X	2802	138	1594949	35.1	59.3	121	21	Illumina MiSeq	PRJNA523164	SAMN10966153	BOVINE	United Kingdom	BOVINE
SRX5400232	SRX5400232.trimmed_R1.fastq.gz	54.8 MB	346063	243.6	36.2	1	SRX5400232.trimmed_R2.fastq.gz	43.6 MB	346063	161.3	35.2	1	692126	690017	0.9974	32.1X	1894	136	685988	36	59.6	127	21	Illumina MiSeq	PRJNA523164	SAMN10965948	BADGER	United Kingdom	BADGER
SRX2527068	SRX2527068.trimmed_R1.fastq.gz	80.4 MB	495748	247.6	36.2	1	SRX2527068.trimmed_R2.fastq.gz	67.2 MB	495748	179.6	35.3	1	991496	987970	0.9956	48.5X	384	562	986392	36.1	59.5	550	64	Illumina MiSeq	PRJNA363037	SAMN06252208	POSSUM	New Zealand	POSSUM
SRX2527187	SRX2527187.trimmed_R1.fastq.gz	70.9 MB	439079	239.6	36	1	SRX2527187.trimmed_R2.fastq.gz	57.2 MB	439079	167.1	35.1	1	878158	872892	0.9945	40.9X	974	545	871452	35.9	59.6	519	71	Illumina MiSeq	PRJNA363037	SAMN06252089	BOVINE	New Zealand	BOVINE
SRX5400325	SRX5400325.trimmed_R1.fastq.gz	78.8 MB	485465	252.2	36.3	1	SRX5400325.trimmed_R2.fastq.gz	68.6 MB	485465	192.1	35.5	1	970930	968924	0.9976	49.5X	334	133	966537	36.2	59.6	118	22	Illumina MiSeq	PRJNA523164	SAMN10965991	BADGER	United Kingdom	BADGER
SRX5400315	SRX5400315.trimmed_R1.fastq.gz	73.8 MB	454997	255.8	36.4	1	SRX5400315.trimmed_R2.fastq.gz	61.2 MB	454997	177.6	35.3	1	909994	905450	0.9969	45.1X	1712	132	903321	36.1	59.6	121	21	Illumina MiSeq	PRJNA523164	SAMN10965918	BADGER	United Kingdom	BADGER
SRX5400025	SRX5400025.trimmed_R1.fastq.gz	59.9 MB	369284	255.3	36.4	1	SRX5400025.trimmed_R2.fastq.gz	49.5 MB	369284	177.2	35.2	1	738568	733544	0.9949	36.5X	2508	133	731947	36.1	59.6	122	21	Illumina MiSeq	PRJNA523164	SAMN10965897	BADGER	United Kingdom	BADGER
SRX2527114	SRX2527114.trimmed_R1.fastq.gz	160.9 MB	1897472	93.8	35.4	1	SRX2527114.trimmed_R2.fastq.gz	158.7 MB	1897472	93.1	35.4	1	3794944	3754878	0.9973	80.9X	1908	563	3754092	35.6	59.3	549	71	Illumina HiSeq 2500	PRJNA363037	SAMN06252162	FERRET	New Zealand	FERRET
SRX2526997	SRX2526997.trimmed_R1.fastq.gz	173.9 MB	2026620	92.9	35.3	1	SRX2526997.trimmed_R2.fastq.gz	171.7 MB	2026620	92.4	35.3	1	4053240	4012968	0.9999	85.6X	1704	195	4012296	35.4	59.3	200	25	Illumina HiSeq 2500	PRJNA363037	SAMN06252279	BOVINE	New Zealand	BOVINE
SRX5400308	SRX5400308.trimmed_R1.fastq.gz	80.0 MB	493977	256.4	36.4	1	SRX5400308.trimmed_R2.fastq.gz	66.3 MB	493977	177.5	35.3	1	987954	980740	0.9977	49.0X	2576	131	979667	36.2	59.6	116	20	Illumina MiSeq	PRJNA523164	SAMN10965925	BADGER	United Kingdom	BADGER
SRX5400237	SRX5400237.trimmed_R1.fastq.gz	93.2 MB	569059	255.2	36.3	1	SRX5400237.trimmed_R2.fastq.gz	77.6 MB	569059	180.7	35.3	1	1138118	1130154	0.9969	56.6X	4006	132	1128270	36.1	59.5	120	20	Illumina MiSeq	PRJNA523164	SAMN10965867	BADGER	United Kingdom	BADGER
SRX2526966	SRX2526966.trimmed_R1.fastq.gz	106.2 MB	640226	254.8	36.3	1	SRX2526966.trimmed_R2.fastq.gz	88.9 MB	640226	182.1	35.2	1	1280452	1273825	0.9954	64.1X	1114	574	1271426	36.1	59.6	542	69	Illumina MiSeq	PRJNA363037	SAMN06252310	BOVINE	New Zealand	BOVINE
SRX5400177	SRX5400177.trimmed_R1.fastq.gz	68.5 MB	707304	143.6	37.3	1	SRX5400177.trimmed_R2.fastq.gz	72.9 MB	707304	137.5	36.6	1	1414608	1413197	0.9981	45.1X	1802	133	1397282	37.1	59.4	118	22	Illumina MiSeq	PRJNA523164	SAMN10966111	BOVINE	United Kingdom	BOVINE
SRX2527034	SRX2527034.trimmed_R1.fastq.gz	161.1 MB	1899676	94.3	35.5	1	SRX2527034.trimmed_R2.fastq.gz	158.8 MB	1899676	92.8	35.4	1	3799352	3761401	0.9972	81.1X	1340	573	3760610	35.6	59.3	552	67	Illumina HiSeq 2500	PRJNA363037	SAMN06252242	FERRET	New Zealand	FERRET
SRX5400182	SRX5400182.trimmed_R1.fastq.gz	56.8 MB	579553	142.4	37.1	1	SRX5400182.trimmed_R2.fastq.gz	60.5 MB	579553	134.6	36.3	1	1159106	1160139	0.9991	35.9X	3212	128	1134552	36.9	59.1	133	21	Illumina MiSeq	PRJNA523164	SAMN10966116	BOVINE	United Kingdom	BOVINE
SRX2995998	SRX2995998.trimmed_R1.fastq.gz	99.8 MB	695540	215.3	36.5	1	SRX2995998.trimmed_R2.fastq.gz	99.3 MB	695540	185.8	35.6	1	1391080	1384694	0.9941	63.4X	558	534	1373519	36.3	59.5	521	72	Illumina MiSeq	PRJNA251692	SAMN07339988	Deer	USA	CERVINE
SRX5400230	SRX5400230.trimmed_R1.fastq.gz	64.7 MB	405893	245.3	36.2	1	SRX5400230.trimmed_R2.fastq.gz	52.4 MB	405893	169.7	35.3	1	811786	806401	0.9973	38.5X	2548	133	804764	36.1	59.6	119	21	Illumina MiSeq	PRJNA523164	SAMN10965950	BADGER	United Kingdom	BADGER
SRX5400221	SRX5400221.trimmed_R1.fastq.gz	74.5 MB	762158	143.7	37.2	1	SRX5400221.trimmed_R2.fastq.gz	78.7 MB	762158	138.1	36.6	1	1524316	1517535	0.9975	48.7X	1624	168	1504610	37.1	59.5	160	23	Illumina MiSeq	PRJNA523164	SAMN10966068	BOVINE	United Kingdom	BOVINE
SRX4901515	SRX4901515.trimmed_R1.fastq.gz	124.3 MB	899191	201.1	36.5	1	SRX4901515.trimmed_R2.fastq.gz	116.8 MB	899191	160	35.5	1	1798382	1780060	0.9948	73.7X	800	533	1770295	36.3	59.5	518	72	Illumina MiSeq	PRJNA251692	SAMN10254826	Deer	USA	CERVINE
SRX2527015	SRX2527015.trimmed_R1.fastq.gz	174.8 MB	2035754	92.9	35.3	1	SRX2527015.trimmed_R2.fastq.gz	172.6 MB	2035754	91.9	35.2	1	4071508	4030281	0.9999	85.9X	1780	202	4029644	35.4	59.3	216	27	Illumina HiSeq 2500	PRJNA363037	SAMN06252261	BOVINE	New Zealand	BOVINE
SRX4901486	SRX4901486.trimmed_R1.fastq.gz	136.0 MB	1329758	139	36.8	1	SRX4901486.trimmed_R2.fastq.gz	141.3 MB	1329758	129.7	35.9	1	2659516	2616272	0.995	80.7X	1610	534	2605347	36.6	59.4	516	74	Illumina MiSeq	PRJNA251692	SAMN10254821	Deer	USA	CERVINE
SRX4901488	SRX4901488.trimmed_R1.fastq.gz	135.9 MB	973854	215.4	36.7	1	SRX4901488.trimmed_R2.fastq.gz	135.7 MB	973854	177.8	35.5	1	1947708	1928642	0.995	87.1X	554	539	1915240	36.4	59.5	514	74	Illumina MiSeq	PRJNA251692	SAMN10254876	Deer	USA	CERVINE
SRX5400220	SRX5400220.trimmed_R1.fastq.gz	40.3 MB	410307	144.1	37.2	1	SRX5400220.trimmed_R2.fastq.gz	43.4 MB	410307	133.6	36.1	1	820614	818665	0.9964	26.0X	884	155	811534	36.9	59.4	140	26	Illumina MiSeq	PRJNA523164	SAMN10966069	BOVINE	United Kingdom	BOVINE
SRX2527128	SRX2527128.trimmed_R1.fastq.gz	355.4 MB	4172143	88.4	35	1	SRX2527128.trimmed_R2.fastq.gz	356.7 MB	4172143	87.7	34.8	1	8344286	8237247	0.9973	167.6X	9278	586	8234909	35	59.2	558	69	Illumina HiSeq 2500	PRJNA363037	SAMN06252148	BOVINE	New Zealand	BOVINE
SRX2527166	SRX2527166.trimmed_R1.fastq.gz	159.7 MB	1858678	93	35.3	1	SRX2527166.trimmed_R2.fastq.gz	157.6 MB	1858678	91.7	35.2	1	3717356	3680818	0.9999	78.5X	1798	200	3680123	35.4	59.3	205	28	Illumina HiSeq 2500	PRJNA363037	SAMN06252110	BOVINE	New Zealand	BOVINE
SRX5400188	SRX5400188.trimmed_R1.fastq.gz	66.4 MB	406410	256.7	36.4	1	SRX5400188.trimmed_R2.fastq.gz	52.8 MB	406410	165.9	35	1	812820	808389	0.996	39.3X	440	132	806935	36.1	59.6	119	20	Illumina MiSeq	PRJNA523164	SAMN10965915	BADGER	United Kingdom	BADGER
SRX2527005	SRX2527005.trimmed_R1.fastq.gz	169.1 MB	1971315	93.1	35.3	1	SRX2527005.trimmed_R2.fastq.gz	167.1 MB	1971315	91.9	35.3	1	3942630	3902895	0.9999	83.2X	1742	188	3902313	35.4	59.3	188	25	Illumina HiSeq 2500	PRJNA363037	SAMN06252271	BOVINE	New Zealand	BOVINE
SRX4901542	SRX4901542.trimmed_R1.fastq.gz	98.8 MB	695077	209.2	36.4	1	SRX4901542.trimmed_R2.fastq.gz	95.5 MB	695077	175.7	35.6	1	1390154	1383437	0.9943	60.6X	920	526	1369895	36.3	59.5	502	72	Illumina MiSeq	PRJNA251692	SAMN10254842	Deer	USA	CERVINE
SRX2527169	SRX2527169.trimmed_R1.fastq.gz	174.6 MB	2033951	93.2	35.3	1	SRX2527169.trimmed_R2.fastq.gz	172.3 MB	2033951	92.2	35.3	1	4067902	4026818	0.9999	85.9X	2204	202	4026169	35.4	59.3	203	24	Illumina HiSeq 2500	PRJNA363037	SAMN06252107	FERRET	New Zealand	FERRET
SRX5400313	SRX5400313.trimmed_R1.fastq.gz	70.4 MB	435026	258.2	36.4	1	SRX5400313.trimmed_R2.fastq.gz	58.8 MB	435026	179.4	35.3	1	870052	865570	0.9972	43.6X	2112	137	863455	36.2	59.6	120	20	Illumina MiSeq	PRJNA523164	SAMN10965920	BADGER	United Kingdom	BADGER
SRX2527039	SRX2527039.trimmed_R1.fastq.gz	171.6 MB	1996583	93	35.3	1	SRX2527039.trimmed_R2.fastq.gz	169.4 MB	1996583	92.2	35.3	1	3993166	3954464	0.9999	84.2X	1716	189	3953856	35.4	59.3	195	25	Illumina HiSeq 2500	PRJNA363037	SAMN06252237	BOVINE	New Zealand	BOVINE
SRX5400109	SRX5400109.trimmed_R1.fastq.gz	53.5 MB	326491	251.5	36.3	1	SRX5400109.trimmed_R2.fastq.gz	43.5 MB	326491	170.5	35.1	1	652982	649678	0.996	31.6X	292	142	648911	36	59.5	139	21	Illumina MiSeq	PRJNA523164	SAMN10966050	BADGER	United Kingdom	BADGER
SRX5400331	SRX5400331.trimmed_R1.fastq.gz	52.0 MB	707329	141	35.1	1	SRX5400331.trimmed_R2.fastq.gz	51.7 MB	707329	138.2	35	1	1414658	1372679	0.9977	43.0X	4084	131	1341310	35.1	58.9	124	26	Illumina MiSeq	PRJNA523164	SAMN10966148	BOVINE	United Kingdom	BOVINE
SRX2527104	SRX2527104.trimmed_R1.fastq.gz	387.9 MB	4551097	88.3	35	1	SRX2527104.trimmed_R2.fastq.gz	389.3 MB	4551097	87.9	34.8	1	9102194	8985215	0.9979	182.7X	8988	213	8983431	35	59.2	219	26	Illumina HiSeq 2500	PRJNA363037	SAMN06252172	BOVINE	New Zealand	BOVINE
SRX5400009	SRX5400009.trimmed_R1.fastq.gz	39.7 MB	534264	141.7	35.1	1	SRX5400009.trimmed_R2.fastq.gz	39.5 MB	534264	138.4	34.9	1	1068528	1058812	0.9961	33.0X	1644	137	1029438	35.1	59.1	133	25	Illumina MiSeq	PRJNA523164	SAMN10966132	BOVINE	United Kingdom	BOVINE
SRX5400043	SRX5400043.trimmed_R1.fastq.gz	62.7 MB	395646	245	36.2	1	SRX5400043.trimmed_R2.fastq.gz	51.4 MB	395646	171.1	35.4	1	791292	786748	0.9966	37.7X	3348	147	783960	36.1	59.6	137	22	Illumina MiSeq	PRJNA523164	SAMN10965937	BADGER	United Kingdom	BADGER
SRX5400053	SRX5400053.trimmed_R1.fastq.gz	85.0 MB	524833	257.8	36.4	1	SRX5400053.trimmed_R2.fastq.gz	70.3 MB	524833	175.4	35.2	1	1049666	1039685	0.998	52.1X	5622	145	1038035	36.2	59.6	135	23	Illumina MiSeq	PRJNA523164	SAMN10965931	BADGER	United Kingdom	BADGER
SRX5400106	SRX5400106.trimmed_R1.fastq.gz	51.8 MB	317649	257	36.4	1	SRX5400106.trimmed_R2.fastq.gz	42.3 MB	317649	173.1	35.2	1	635298	632200	0.996	31.3X	360	135	631163	36.1	59.6	122	20	Illumina MiSeq	PRJNA523164	SAMN10965904	BADGER	United Kingdom	BADGER
SRX5400156	SRX5400156.trimmed_R1.fastq.gz	64.4 MB	393928	254.4	36.3	1	SRX5400156.trimmed_R2.fastq.gz	54.5 MB	393928	185.3	35.4	1	787856	782124	0.9969	39.7X	3154	135	781204	36.1	59.5	119	20	Illumina MiSeq	PRJNA523164	SAMN10965875	BADGER	United Kingdom	BADGER
SRX2526999	SRX2526999.trimmed_R1.fastq.gz	68.7 MB	415718	249.3	36.1	1	SRX2526999.trimmed_R2.fastq.gz	59.2 MB	415718	192.2	35.4	1	831436	828305	0.9947	42.0X	458	515	827048	36.1	59.6	487	68	Illumina MiSeq	PRJNA363037	SAMN06252277	BOVINE	New Zealand	BOVINE
SRX5400059	SRX5400059.trimmed_R1.fastq.gz	75.0 MB	717716	133.9	36.4	1	SRX5400059.trimmed_R2.fastq.gz	76.5 MB	717716	124.1	35.5	1	1435432	1391258	0.9966	40.8X	30608	142	1374630	36.2	59.4	134	21	Illumina MiSeq	PRJNA523164	SAMN10966082	BOVINE	United Kingdom	BOVINE
SRX2996011	SRX2996011.trimmed_R1.fastq.gz	101.6 MB	713347	217.8	36.6	1	SRX2996011.trimmed_R2.fastq.gz	100.5 MB	713347	176.1	35.3	1	1426694	1419333	0.9942	64.0X	498	531	1407220	36.3	59.5	507	71	Illumina MiSeq	PRJNA251692	SAMN07340011	Deer	USA	CERVINE
SRX2995979	SRX2995979.trimmed_R1.fastq.gz	98.9 MB	706561	210.4	36.6	1	SRX2995979.trimmed_R2.fastq.gz	98.8 MB	706561	183.4	35.8	1	1413122	1408829	0.9942	63.4X	412	534	1396863	36.4	59.5	509	74	Illumina MiSeq	PRJNA251692	SAMN07340017	Deer	USA	CERVINE
SRX2527075	SRX2527075.trimmed_R1.fastq.gz	167.1 MB	1946771	93	35.3	1	SRX2527075.trimmed_R2.fastq.gz	165.0 MB	1946771	92.3	35.2	1	3893542	3856256	1	82.3X	1672	202	3855650	35.4	59.3	217	25	Illumina HiSeq 2500	PRJNA363037	SAMN06252201	BOVINE	New Zealand	BOVINE
SRX2526912	SRX2526912.trimmed_R1.fastq.gz	178.5 MB	2078920	93.1	35.3	1	SRX2526912.trimmed_R2.fastq.gz	176.2 MB	2078920	92.1	35.3	1	4157840	4116434	0.9999	87.8X	1858	203	4115475	35.4	59.3	207	29	Illumina HiSeq 2500	PRJNA363037	SAMN06252365	BOVINE	New Zealand	BOVINE
SRX2995967	SRX2995967.trimmed_R1.fastq.gz	328.0 MB	6015117	52.4	37.1	1	SRX2995967.trimmed_R2.fastq.gz	332.8 MB	6015117	49.6	36.6	1	12030234	11344224	0.9961	133.7X	22820	628	11341997	37	59.2	756	89	Illumina MiSeq	PRJNA251692	SAMN07340016	Cattle:Dairy	USA	BOVINE
SRX5400277	SRX5400277.trimmed_R1.fastq.gz	85.9 MB	1201871	138.4	35.2	1	SRX5400277.trimmed_R2.fastq.gz	85.8 MB	1201871	135.8	35	1	2403742	2315334	0.9983	71.8X	2478	145	2285229	35.2	58.9	131	22	Illumina MiSeq	PRJNA523164	SAMN10966174	BOVINE	United Kingdom	BOVINE
SRX4901521	SRX4901521.trimmed_R1.fastq.gz	116.1 MB	827946	180.4	35.7	1	SRX4901521.trimmed_R2.fastq.gz	96.2 MB	827946	130.2	34.6	1	1655892	1630464	0.9936	58.4X	1324	514	1625880	35.6	59.4	495	70	Illumina MiSeq	PRJNA251692	SAMN10254828	Deer	USA	CERVINE
SRX5400055	SRX5400055.trimmed_R1.fastq.gz	56.1 MB	351991	245.3	36.2	1	SRX5400055.trimmed_R2.fastq.gz	44.9 MB	351991	164.6	35.2	1	703982	699674	0.9963	33.1X	2648	143	697360	36	59.6	130	23	Illumina MiSeq	PRJNA523164	SAMN10965933	BADGER	United Kingdom	BADGER
SRX5400004	SRX5400004.trimmed_R1.fastq.gz	71.3 MB	438810	250.2	36.3	1	SRX5400004.trimmed_R2.fastq.gz	61.3 MB	438810	185.9	35.4	1	877620	875573	0.9963	44.0X	320	133	873544	36.1	59.6	117	21	Illumina MiSeq	PRJNA523164	SAMN10966034	BADGER	United Kingdom	BADGER
SRX2527103	SRX2527103.trimmed_R1.fastq.gz	161.5 MB	1881939	93.2	35.3	1	SRX2527103.trimmed_R2.fastq.gz	159.4 MB	1881939	92.4	35.3	1	3763878	3726707	1	79.5X	1982	201	3726163	35.4	59.3	207	29	Illumina HiSeq 2500	PRJNA363037	SAMN06252173	BOVINE	New Zealand	BOVINE
SRX5400094	SRX5400094.trimmed_R1.fastq.gz	41.6 MB	422579	141.7	37	1	SRX5400094.trimmed_R2.fastq.gz	42.8 MB	422579	138.9	36.7	1	845158	849171	0.9974	26.6X	4872	137	828930	37.1	59.3	130	23	Illumina MiSeq	PRJNA523164	SAMN10966101	BOVINE	United Kingdom	BOVINE
SRX2995999	SRX2995999.trimmed_R1.fastq.gz	92.3 MB	649121	208.9	36.4	1	SRX2995999.trimmed_R2.fastq.gz	92.2 MB	649121	187.3	35.8	1	1298242	1294741	0.9942	58.5X	452	534	1283863	36.3	59.5	507	73	Illumina MiSeq	PRJNA251692	SAMN07339989	Deer	USA	CERVINE
SRX2995978	SRX2995978.trimmed_R1.fastq.gz	112.9 MB	818564	211.2	36.7	1	SRX2995978.trimmed_R2.fastq.gz	110.4 MB	818564	165.2	35.2	1	1637128	1625398	0.9947	69.8X	540	540	1612364	36.3	59.4	530	74	Illumina MiSeq	PRJNA251692	SAMN07340018	Deer	USA	CERVINE
SRX5400219	SRX5400219.trimmed_R1.fastq.gz	39.4 MB	423326	138	37.3	1	SRX5400219.trimmed_R2.fastq.gz	43.2 MB	423326	125.6	35.7	1	846652	841122	0.9971	25.0X	7312	179	825757	36.8	59.2	160	31	Illumina MiSeq	PRJNA523164	SAMN10966070	BOVINE	United Kingdom	BOVINE
SRX5400283	SRX5400283.trimmed_R1.fastq.gz	64.4 MB	878592	141.6	35.2	1	SRX5400283.trimmed_R2.fastq.gz	64.1 MB	878592	138.4	35	1	1757184	1682826	0.9976	52.2X	12862	147	1633597	35.2	59.2	134	27	Illumina MiSeq	PRJNA523164	SAMN10966168	BOVINE	United Kingdom	BOVINE
SRX5400225	SRX5400225.trimmed_R1.fastq.gz	52.3 MB	540944	141.6	37.2	1	SRX5400225.trimmed_R2.fastq.gz	55.7 MB	540944	133.1	36.3	1	1081888	1065757	0.9985	33.2X	15272	176	1050833	36.9	59.4	179	27	Illumina MiSeq	PRJNA523164	SAMN10966072	BOVINE	United Kingdom	BOVINE
SRX4901520	SRX4901520.trimmed_R1.fastq.gz	144.1 MB	1077932	189.7	36.4	1	SRX4901520.trimmed_R2.fastq.gz	135.5 MB	1077932	151.3	35.4	1	2155864	2129640	0.9948	83.7X	1026	544	2120258	36.2	59.4	509	73	Illumina MiSeq	PRJNA251692	SAMN10254827	Deer	USA	CERVINE
SRX2527144	SRX2527144.trimmed_R1.fastq.gz	162.6 MB	1917422	94	35.5	1	SRX2527144.trimmed_R2.fastq.gz	160.4 MB	1917422	93.3	35.4	1	3834844	3795526	0.9992	81.8X	1820	551	3794792	35.6	59.3	556	62	Illumina HiSeq 2500	PRJNA363037	SAMN06252132	BOVINE	New Zealand	BOVINE
SRX5400227	SRX5400227.trimmed_R1.fastq.gz	72.8 MB	460637	245.3	36.3	1	SRX5400227.trimmed_R2.fastq.gz	59.4 MB	460637	170	35.3	1	921274	918260	0.9981	43.7X	1254	137	915068	36.1	59.5	122	22	Illumina MiSeq	PRJNA523164	SAMN10965955	BADGER	United Kingdom	BADGER
SRX4901510	SRX4901510.trimmed_R1.fastq.gz	84.2 MB	576598	209.9	36.4	1	SRX4901510.trimmed_R2.fastq.gz	73.6 MB	576598	149.2	34.8	1	1153196	1144054	0.9926	47.1X	774	516	1135061	36	59.4	491	74	Illumina MiSeq	PRJNA251692	SAMN10254847	Deer	USA	CERVINE
SRX5400022	SRX5400022.trimmed_R1.fastq.gz	92.8 MB	576101	261.3	36.5	1	SRX5400022.trimmed_R2.fastq.gz	79.0 MB	576101	184.7	35.5	1	1152202	1147208	0.9963	58.9X	1738	133	1144701	36.3	59.6	120	21	Illumina MiSeq	PRJNA523164	SAMN10965890	BADGER	United Kingdom	BADGER
SRX2526930	SRX2526930.trimmed_R1.fastq.gz	144.1 MB	1700434	94.1	35.5	1	SRX2526930.trimmed_R2.fastq.gz	142.1 MB	1700434	93.1	35.4	1	3400868	3366256	0.9999	72.6X	1064	178	3365678	35.6	59.3	191	28	Illumina HiSeq 2500	PRJNA363037	SAMN06252347	POSSUM	New Zealand	POSSUM
SRX2526909	SRX2526909.trimmed_R1.fastq.gz	157.3 MB	1829895	92.9	35.3	1	SRX2526909.trimmed_R2.fastq.gz	155.4 MB	1829895	91.7	35.2	1	3659790	3624132	0.9999	77.2X	1346	179	3623681	35.4	59.3	191	25	Illumina HiSeq 2500	PRJNA363037	SAMN06252367	POSSUM	New Zealand	POSSUM
SRX2527159	SRX2527159.trimmed_R1.fastq.gz	132.7 MB	1561879	94.2	35.5	1	SRX2527159.trimmed_R2.fastq.gz	130.9 MB	1561879	93	35.4	1	3123758	3092470	0.9991	66.6X	1132	550	3091954	35.5	59.3	544	61	Illumina HiSeq 2500	PRJNA363037	SAMN06252117	BOVINE	New Zealand	BOVINE
SRX2527116	SRX2527116.trimmed_R1.fastq.gz	161.3 MB	1874667	93	35.3	1	SRX2527116.trimmed_R2.fastq.gz	159.1 MB	1874667	91.6	35.2	1	3749334	3712890	1	79.0X	1608	185	3712332	35.4	59.3	190	26	Illumina HiSeq 2500	PRJNA363037	SAMN06252160	FERRET	New Zealand	FERRET
SRX5400342	SRX5400342.trimmed_R1.fastq.gz	76.9 MB	475018	251.1	36.3	1	SRX5400342.trimmed_R2.fastq.gz	63.8 MB	475018	174.9	35.2	1	950036	948334	0.998	46.4X	270	138	944389	36.1	59.5	123	20	Illumina MiSeq	PRJNA523164	SAMN10966046	BADGER	United Kingdom	BADGER
SRX5400052	SRX5400052.trimmed_R1.fastq.gz	83.5 MB	515360	258.1	36.4	1	SRX5400052.trimmed_R2.fastq.gz	68.1 MB	515360	172.6	35.2	1	1030720	1021518	0.9976	50.8X	4724	137	1019802	36.2	59.5	120	21	Illumina MiSeq	PRJNA523164	SAMN10965930	BADGER	United Kingdom	BADGER
SRX5400216	SRX5400216.trimmed_R1.fastq.gz	99.2 MB	1025154	139.2	37.2	1	SRX5400216.trimmed_R2.fastq.gz	105.4 MB	1025154	130.4	36.3	1	2050308	2001420	0.9966	61.7X	26344	131	1985407	36.9	59.4	126	20	Illumina MiSeq	PRJNA523164	SAMN10966054	BOVINE	United Kingdom	BOVINE
SRX2526932	SRX2526932.trimmed_R1.fastq.gz	136.9 MB	1614345	94	35.5	1	SRX2526932.trimmed_R2.fastq.gz	135.1 MB	1614345	93.2	35.5	1	3228690	3196795	0.9973	68.9X	1318	550	3196095	35.6	59.3	537	66	Illumina HiSeq 2500	PRJNA363037	SAMN06252344	BOVINE	New Zealand	BOVINE
SRX2526998	SRX2526998.trimmed_R1.fastq.gz	170.2 MB	1980696	93.4	35.3	1	SRX2526998.trimmed_R2.fastq.gz	168.0 MB	1980696	92.1	35.3	1	3961392	3921729	0.9999	83.6X	2046	197	3921138	35.4	59.3	205	24	Illumina HiSeq 2500	PRJNA363037	SAMN06252278	BOVINE	New Zealand	BOVINE
SRX5400191	SRX5400191.trimmed_R1.fastq.gz	68.0 MB	419613	255.5	36.4	1	SRX5400191.trimmed_R2.fastq.gz	55.5 MB	419613	170.7	35.1	1	839226	829273	0.9962	41.0X	6590	134	827686	36.1	59.6	122	23	Illumina MiSeq	PRJNA523164	SAMN10965916	BADGER	United Kingdom	BADGER
SRX2995965	SRX2995965.trimmed_R1.fastq.gz	235.0 MB	1707029	192.3	36.4	1	SRX2995965.trimmed_R2.fastq.gz	197.3 MB	1707029	129.4	34.6	1	3414058	3327858	0.996	122.5X	1886	554	3295371	36	59.4	539	77	Illumina MiSeq	PRJNA251692	SAMN07340006	Cattle:Dairy	USA	BOVINE
SRX2526919	SRX2526919.trimmed_R1.fastq.gz	141.8 MB	1670126	94.1	35.5	1	SRX2526919.trimmed_R2.fastq.gz	139.9 MB	1670126	93.2	35.4	1	3340252	3306125	1	71.2X	1448	184	3305689	35.5	59.3	188	24	Illumina HiSeq 2500	PRJNA363037	SAMN06252357	POSSUM	New Zealand	POSSUM
SRX4901507	SRX4901507.trimmed_R1.fastq.gz	112.8 MB	790402	217.1	36.6	1	SRX4901507.trimmed_R2.fastq.gz	110.6 MB	790402	181.2	35.6	1	1580804	1570380	0.9939	71.6X	792	547	1560036	36.4	59.5	520	74	Illumina MiSeq	PRJNA251692	SAMN10254844	Deer	USA	CERVINE
SRX2995968	SRX2995968.trimmed_R1.fastq.gz	125.9 MB	909789	213.7	36.7	1	SRX2995968.trimmed_R2.fastq.gz	127.0 MB	909789	186.4	35.9	1	1819578	1811214	0.9945	82.7X	524	544	1794791	36.5	59.5	524	73	Illumina MiSeq	PRJNA251692	SAMN07339998	Deer	USA	CERVINE
SRX5400265	SRX5400265.trimmed_R1.fastq.gz	85.2 MB	525031	253.7	36.3	1	SRX5400265.trimmed_R2.fastq.gz	73.5 MB	525031	191.3	35.5	1	1050062	1041995	0.9972	53.4X	5388	134	1040110	36.2	59.5	120	22	Illumina MiSeq	PRJNA523164	SAMN10965880	BADGER	United Kingdom	BADGER
SRX2527186	SRX2527186.trimmed_R1.fastq.gz	178.0 MB	2073766	93.2	35.3	1	SRX2527186.trimmed_R2.fastq.gz	175.6 MB	2073766	92.2	35.3	1	4147532	4105174	0.9999	87.6X	2264	190	4104513	35.4	59.3	198	24	Illumina HiSeq 2500	PRJNA363037	SAMN06252090	BOVINE	New Zealand	BOVINE
SRX2527136	SRX2527136.trimmed_R1.fastq.gz	172.2 MB	2006828	93.1	35.3	1	SRX2527136.trimmed_R2.fastq.gz	169.9 MB	2006828	92.4	35.3	1	4013656	3973689	0.9999	84.8X	1882	196	3973066	35.4	59.3	196	27	Illumina HiSeq 2500	PRJNA363037	SAMN06252140	BOVINE	New Zealand	BOVINE
SRX2526937	SRX2526937.trimmed_R1.fastq.gz	209.4 MB	2472893	93.9	35.5	1	SRX2526937.trimmed_R2.fastq.gz	206.5 MB	2472893	93.1	35.4	1	4945786	4892952	1	105.4X	1754	201	4892392	35.6	59.3	198	29	Illumina HiSeq 2500	PRJNA363037	SAMN06252339	POSSUM	New Zealand	POSSUM
SRX5400202	SRX5400202.trimmed_R1.fastq.gz	67.2 MB	920819	139.8	35.1	1	SRX5400202.trimmed_R2.fastq.gz	66.8 MB	920819	136	34.9	1	1841638	1777708	0.9976	55.8X	6684	140	1752294	35.2	59.1	131	20	Illumina MiSeq	PRJNA523164	SAMN10966185	BOVINE	United Kingdom	BOVINE
SRX2995988	SRX2995988.trimmed_R1.fastq.gz	112.0 MB	803540	207.6	36.5	1	SRX2995988.trimmed_R2.fastq.gz	112.0 MB	803540	178.3	35.6	1	1607080	1597358	0.9942	70.3X	734	530	1585883	36.3	59.5	515	72	Illumina MiSeq	PRJNA251692	SAMN07339980	Deer	USA	CERVINE
SRX5400240	SRX5400240.trimmed_R1.fastq.gz	76.9 MB	470443	256.7	36.3	1	SRX5400240.trimmed_R2.fastq.gz	65.2 MB	470443	185.4	35.4	1	940886	936295	0.9979	47.7X	1982	132	934843	36.2	59.5	119	20	Illumina MiSeq	PRJNA523164	SAMN10965864	BADGER	United Kingdom	BADGER
SRX5400287	SRX5400287.trimmed_R1.fastq.gz	67.1 MB	411575	251.8	36.3	1	SRX5400287.trimmed_R2.fastq.gz	56.9 MB	411575	183.1	35.3	1	823150	820900	0.9973	41.1X	330	135	818962	36.1	59.6	124	20	Illumina MiSeq	PRJNA523164	SAMN10966044	BADGER	United Kingdom	BADGER
SRX5400125	SRX5400125.trimmed_R1.fastq.gz	98.9 MB	1000418	141.8	37.1	1	SRX5400125.trimmed_R2.fastq.gz	100.1 MB	1000418	139.7	36.9	1	2000836	1999992	0.9994	62.9X	5102	158	1958154	37.1	59.3	150	26	Illumina MiSeq	PRJNA523164	SAMN10966065	BOVINE	United Kingdom	BOVINE
SRX2995977	SRX2995977.trimmed_R1.fastq.gz	109.7 MB	778318	216.8	36.7	1	SRX2995977.trimmed_R2.fastq.gz	106.7 MB	778318	166.2	35	1	1556636	1541622	0.9942	67.6X	452	536	1532071	36.2	59.5	515	73	Illumina MiSeq	PRJNA251692	SAMN07340019	Deer	USA	CERVINE
SRX2527092	SRX2527092.trimmed_R1.fastq.gz	164.4 MB	1912568	92.7	35.2	1	SRX2527092.trimmed_R2.fastq.gz	162.3 MB	1912568	92.2	35.2	1	3825136	3786265	0.9998	80.6X	1912	189	3785427	35.4	59.3	195	26	Illumina HiSeq 2500	PRJNA363037	SAMN06252184	CERVINE	New Zealand	CERVINE
SRX2527142	SRX2527142.trimmed_R1.fastq.gz	87.8 MB	535117	255.5	36.3	1	SRX2527142.trimmed_R2.fastq.gz	77.8 MB	535117	199.2	35.5	1	1070234	1066782	0.9964	55.9X	882	527	1064915	36.2	59.6	508	65	Illumina MiSeq	PRJNA363037	SAMN06252134	BOVINE	New Zealand	BOVINE
SRX2527183	SRX2527183.trimmed_R1.fastq.gz	64.1 MB	388154	251.8	36.2	1	SRX2527183.trimmed_R2.fastq.gz	54.7 MB	388154	187.5	35.3	1	776308	772866	0.9963	39.1X	786	543	771538	36.1	59.6	515	68	Illumina MiSeq	PRJNA363037	SAMN06252093	POSSUM	New Zealand	POSSUM
SRX5400056	SRX5400056.trimmed_R1.fastq.gz	68.2 MB	432429	245.2	36.3	1	SRX5400056.trimmed_R2.fastq.gz	56.5 MB	432429	174.9	35.4	1	864858	860693	0.9966	41.6X	3576	144	857015	36.1	59.6	134	23	Illumina MiSeq	PRJNA523164	SAMN10965934	BADGER	United Kingdom	BADGER
SRX5400126	SRX5400126.trimmed_R1.fastq.gz	99.0 MB	1016565	142.8	37.2	1	SRX5400126.trimmed_R2.fastq.gz	102.0 MB	1016565	138.6	36.8	1	2033130	2028379	0.9974	64.3X	2784	136	1995286	37.1	59.3	128	21	Illumina MiSeq	PRJNA523164	SAMN10966058	BOVINE	United Kingdom	BOVINE
SRX2996014	SRX2996014.trimmed_R1.fastq.gz	113.9 MB	795252	215.7	36.5	1	SRX2996014.trimmed_R2.fastq.gz	114.2 MB	795252	188.5	35.7	1	1590504	1581908	0.9944	73.2X	454	554	1569615	36.4	59.5	530	73	Illumina MiSeq	PRJNA251692	SAMN07340010	Deer	USA	CERVINE
SRX5400128	SRX5400128.trimmed_R1.fastq.gz	44.0 MB	473466	128.7	36.9	1	SRX5400128.trimmed_R2.fastq.gz	45.9 MB	473466	123	36.2	1	946932	961747	0.9978	26.3X	1688	137	923436	36.8	59.2	127	33	Illumina MiSeq	PRJNA523164	SAMN10966060	BOVINE	United Kingdom	BOVINE
SRX2995983	SRX2995983.trimmed_R1.fastq.gz	269.4 MB	1948657	201.4	36.5	1	SRX2995983.trimmed_R2.fastq.gz	257.6 MB	1948657	166.6	35.5	1	3897314	3795804	0.9963	159.7X	1678	589	3751737	36.3	59.4	547	77	Illumina MiSeq	PRJNA251692	SAMN07340021	Cattle:Beef	USA	BOVINE
SRX2526938	SRX2526938.trimmed_R1.fastq.gz	73.5 MB	448682	255.9	36.3	1	SRX2526938.trimmed_R2.fastq.gz	65.0 MB	448682	198.6	35.5	1	897364	894906	0.9957	46.8X	632	576	893153	36.2	59.5	541	74	Illumina MiSeq	PRJNA363037	SAMN06252337	BOVINE	New Zealand	BOVINE
SRX2527175	SRX2527175.trimmed_R1.fastq.gz	164.9 MB	1917920	92.8	35.3	1	SRX2527175.trimmed_R2.fastq.gz	162.8 MB	1917920	92.3	35.2	1	3835840	3795992	0.9998	80.8X	2422	198	3795313	35.4	59.3	202	30	Illumina HiSeq 2500	PRJNA363037	SAMN06252101	CERVINE	New Zealand	CERVINE
SRX5400129	SRX5400129.trimmed_R1.fastq.gz	119.3 MB	1224709	135.1	36.8	1	SRX5400129.trimmed_R2.fastq.gz	124.3 MB	1224709	130.1	36.3	1	2449418	2340837	0.9978	70.6X	74738	147	2312486	36.8	59	137	23	Illumina MiSeq	PRJNA523164	SAMN10966061	BOVINE	United Kingdom	BOVINE
SRX2527023	SRX2527023.trimmed_R1.fastq.gz	73.0 MB	448485	246.4	36.1	1	SRX2527023.trimmed_R2.fastq.gz	60.4 MB	448485	175.6	35.2	1	896970	893753	0.9948	43.3X	470	544	892195	36	59.5	501	67	Illumina MiSeq	PRJNA363037	SAMN06252253	BOVINE	New Zealand	BOVINE
SRX5400301	SRX5400301.trimmed_R1.fastq.gz	56.4 MB	579402	140.8	37.1	1	SRX5400301.trimmed_R2.fastq.gz	59.8 MB	579402	133.5	36.3	1	1158804	1119037	0.9966	34.8X	32958	135	1103062	36.9	59.4	124	22	Illumina MiSeq	PRJNA523164	SAMN10966081	BOVINE	United Kingdom	BOVINE
SRX5400015	SRX5400015.trimmed_R1.fastq.gz	69.9 MB	706544	124.9	36.2	1	SRX5400015.trimmed_R2.fastq.gz	70.7 MB	706544	124.2	36.1	1	1413088	1393154	0.9992	37.1X	24696	182	1317496	36.5	59.2	177	37	Illumina MiSeq	PRJNA523164	SAMN10966130	BOVINE	United Kingdom	BOVINE
SRX2527025	SRX2527025.trimmed_R1.fastq.gz	72.2 MB	439521	248.5	36.1	1	SRX2527025.trimmed_R2.fastq.gz	63.8 MB	439521	199.3	35.6	1	879042	875621	0.9969	45.2X	1426	596	873993	36.1	59.6	550	75	Illumina MiSeq	PRJNA363037	SAMN06252251	BOVINE	New Zealand	BOVINE
SRX4901480	SRX4901480.trimmed_R1.fastq.gz	124.5 MB	885621	208.3	36.4	1	SRX4901480.trimmed_R2.fastq.gz	123.6 MB	885621	186.3	35.9	1	1771242	1759916	0.9949	79.6X	534	549	1746233	36.4	59.5	534	74	Illumina MiSeq	PRJNA251692	SAMN10254860	Deer	USA	CERVINE
SRX4901531	SRX4901531.trimmed_R1.fastq.gz	131.4 MB	905802	210.7	36.3	1	SRX4901531.trimmed_R2.fastq.gz	124.9 MB	905802	172.8	35.4	1	1811604	1795710	0.9936	78.8X	1078	532	1786411	36.2	59.5	525	71	Illumina MiSeq	PRJNA251692	SAMN10254891	Deer	USA	CERVINE
SRX5400252	SRX5400252.trimmed_R1.fastq.gz	71.3 MB	676503	137.3	36.4	1	SRX5400252.trimmed_R2.fastq.gz	72.1 MB	676503	125.8	35.5	1	1353006	1324651	0.999	39.9X	14306	186	1313248	36.3	59.3	183	28	Illumina MiSeq	PRJNA523164	SAMN10966126	BOVINE	United Kingdom	BOVINE
SRX5400332	SRX5400332.trimmed_R1.fastq.gz	56.6 MB	772902	141.3	35.2	1	SRX5400332.trimmed_R2.fastq.gz	56.5 MB	772902	138.2	35	1	1545804	1511762	0.9964	47.6X	2632	140	1481524	35.2	59	131	23	Illumina MiSeq	PRJNA523164	SAMN10966155	BOVINE	United Kingdom	BOVINE
SRX2526916	SRX2526916.trimmed_R1.fastq.gz	172.3 MB	2007937	92.9	35.3	1	SRX2526916.trimmed_R2.fastq.gz	170.0 MB	2007937	92.2	35.3	1	4015874	3974709	0.9999	84.8X	2644	180	3974137	35.4	59.3	174	26	Illumina HiSeq 2500	PRJNA363037	SAMN06252361	BOVINE	New Zealand	BOVINE
SRX4901500	SRX4901500.trimmed_R1.fastq.gz	152.0 MB	1088095	215.8	36.6	1	SRX4901500.trimmed_R2.fastq.gz	152.5 MB	1088095	196.5	36.1	1	2176190	2161713	0.9948	101.2X	792	543	2142165	36.6	59.5	520	78	Illumina MiSeq	PRJNA251692	SAMN10254872	Deer	USA	CERVINE
SRX2995970	SRX2995970.trimmed_R1.fastq.gz	98.3 MB	690840	212.8	36.5	1	SRX2995970.trimmed_R2.fastq.gz	97.4 MB	690840	181.6	35.6	1	1381680	1376776	0.994	61.9X	508	528	1364971	36.3	59.5	507	72	Illumina MiSeq	PRJNA251692	SAMN07340000	Elk	USA	CERVINE
SRX5400169	SRX5400169.trimmed_R1.fastq.gz	87.0 MB	547759	250.7	36.4	1	SRX5400169.trimmed_R2.fastq.gz	76.7 MB	547759	191.4	35.6	1	1095518	1096651	0.9978	55.4X	364	136	1090533	36.2	59.5	127	20	Illumina MiSeq	PRJNA523164	SAMN10966008	BADGER	United Kingdom	BADGER
SRX2526968	SRX2526968.trimmed_R1.fastq.gz	202.4 MB	2386402	93.9	35.5	1	SRX2526968.trimmed_R2.fastq.gz	199.6 MB	2386402	92.8	35.4	1	4772804	4723211	0.9975	101.7X	1786	361	4722343	35.5	59.3	358	44	Illumina HiSeq 2500	PRJNA363037	SAMN06252308	POSSUM	New Zealand	POSSUM
SRX5400238	SRX5400238.trimmed_R1.fastq.gz	71.6 MB	439222	254.4	36.3	1	SRX5400238.trimmed_R2.fastq.gz	62.0 MB	439222	191.7	35.5	1	878444	874258	0.9979	44.9X	2290	137	872768	36.2	59.5	126	21	Illumina MiSeq	PRJNA523164	SAMN10965862	BADGER	United Kingdom	BADGER
SRX5400243	SRX5400243.trimmed_R1.fastq.gz	80.0 MB	491085	254.6	36.3	1	SRX5400243.trimmed_R2.fastq.gz	68.7 MB	491085	189.8	35.4	1	982170	978900	0.9976	49.9X	1672	131	976248	36.2	59.5	115	20	Illumina MiSeq	PRJNA523164	SAMN10965859	BADGER	United Kingdom	BADGER
SRX2526970	SRX2526970.trimmed_R1.fastq.gz	430.4 MB	5055812	88.6	35	1	SRX2526970.trimmed_R2.fastq.gz	432.0 MB	5055812	88	34.8	1	10111624	9972708	0.9965	202.9X	14620	587	9970413	35	59.2	569	68	Illumina HiSeq 2500	PRJNA363037	SAMN06252306	BOVINE	New Zealand	BOVINE
SRX5400207	SRX5400207.trimmed_R1.fastq.gz	87.0 MB	1210467	138.8	35.2	1	SRX5400207.trimmed_R2.fastq.gz	86.8 MB	1210467	136.5	35	1	2420934	2370533	0.9982	73.6X	1822	151	2330346	35.2	59.1	142	23	Illumina MiSeq	PRJNA523164	SAMN10966147	BOVINE	United Kingdom	BOVINE
SRX4901481	SRX4901481.trimmed_R1.fastq.gz	136.1 MB	1004139	216.7	36.9	1	SRX4901481.trimmed_R2.fastq.gz	136.0 MB	1004139	164.9	35.1	1	2008278	1984688	0.9947	86.5X	554	539	1968385	36.4	59.4	522	73	Illumina MiSeq	PRJNA251692	SAMN10254859	Deer	USA	CERVINE
SRX2996010	SRX2996010.trimmed_R1.fastq.gz	121.1 MB	850041	219.7	36.7	1	SRX2996010.trimmed_R2.fastq.gz	119.4 MB	850041	174.2	35.3	1	1700082	1688967	0.9948	75.9X	500	548	1673876	36.3	59.5	537	72	Illumina MiSeq	PRJNA251692	SAMN07340014	Deer	USA	CERVINE
SRX2527118	SRX2527118.trimmed_R1.fastq.gz	212.6 MB	2506388	94	35.4	1	SRX2527118.trimmed_R2.fastq.gz	209.6 MB	2506388	92.9	35.4	1	5012776	4959131	0.9999	106.7X	1902	198	4958434	35.5	59.3	198	25	Illumina HiSeq 2500	PRJNA363037	SAMN06252158	FERRET	New Zealand	FERRET
SRX2526964	SRX2526964.trimmed_R1.fastq.gz	363.3 MB	4264844	88.9	35	1	SRX2526964.trimmed_R2.fastq.gz	364.7 MB	4264844	88	34.8	1	8529688	8420652	0.9992	171.3X	11362	583	8419443	35	59.3	578	65	Illumina HiSeq 2500	PRJNA363037	SAMN06252312	BOVINE	New Zealand	BOVINE
SRX5400020	SRX5400020.trimmed_R1.fastq.gz	73.4 MB	456926	262.1	36.5	1	SRX5400020.trimmed_R2.fastq.gz	64.5 MB	456926	195.2	35.7	1	913852	911516	0.9962	48.0X	564	134	909922	36.3	59.6	119	21	Illumina MiSeq	PRJNA523164	SAMN10965888	BADGER	United Kingdom	BADGER
SRX2527017	SRX2527017.trimmed_R1.fastq.gz	402.9 MB	4730837	88.6	35	1	SRX2527017.trimmed_R2.fastq.gz	404.4 MB	4730837	87.3	34.8	1	9461674	9338773	0.9972	190.1X	9658	584	9337100	35	59.2	567	69	Illumina HiSeq 2500	PRJNA363037	SAMN06252259	BOVINE	New Zealand	BOVINE
SRX5400187	SRX5400187.trimmed_R1.fastq.gz	59.7 MB	365680	255.9	36.4	1	SRX5400187.trimmed_R2.fastq.gz	48.2 MB	365680	170.3	35.1	1	731360	727811	0.9962	35.7X	458	136	726425	36.1	59.6	123	22	Illumina MiSeq	PRJNA523164	SAMN10965914	BADGER	United Kingdom	BADGER
SRX2527029	SRX2527029.trimmed_R1.fastq.gz	101.5 MB	614955	253.6	36.2	1	SRX2527029.trimmed_R2.fastq.gz	87.3 MB	614955	191.2	35.4	1	1229910	1224219	0.9958	62.5X	764	535	1222691	36.1	59.6	494	71	Illumina MiSeq	PRJNA363037	SAMN06252247	BOVINE	New Zealand	BOVINE
SRX2527049	SRX2527049.trimmed_R1.fastq.gz	189.7 MB	2212269	93.2	35.3	1	SRX2527049.trimmed_R2.fastq.gz	187.2 MB	2212269	92.3	35.3	1	4424538	4378613	0.9999	93.5X	2460	193	4377749	35.4	59.3	194	26	Illumina HiSeq 2500	PRJNA363037	SAMN06252227	BOVINE	New Zealand	BOVINE
SRX4901551	SRX4901551.trimmed_R1.fastq.gz	132.5 MB	964096	185.9	36	1	SRX4901551.trimmed_R2.fastq.gz	120.5 MB	964096	150.1	35.3	1	1928192	1906551	0.9947	73.4X	1136	532	1894236	36	59.4	508	77	Illumina MiSeq	PRJNA251692	SAMN10254833	Deer	USA	CERVINE
SRX2527090	SRX2527090.trimmed_R1.fastq.gz	201.0 MB	2343917	93.1	35.3	1	SRX2527090.trimmed_R2.fastq.gz	198.5 MB	2343917	92	35.3	1	4687834	4638229	1	98.9X	3090	198	4637508	35.4	59.3	208	26	Illumina HiSeq 2500	PRJNA363037	SAMN06252186	BOVINE	New Zealand	BOVINE
SRX2527110	SRX2527110.trimmed_R1.fastq.gz	109.9 MB	664791	254	36.2	1	SRX2527110.trimmed_R2.fastq.gz	92.5 MB	664791	183.6	35.2	1	1329582	1322896	0.9955	66.5X	786	568	1320782	36.1	59.5	549	65	Illumina MiSeq	PRJNA363037	SAMN06252166	BOVINE	New Zealand	BOVINE
SRX5400036	SRX5400036.trimmed_R1.fastq.gz	79.9 MB	1108598	138.9	35.2	1	SRX5400036.trimmed_R2.fastq.gz	79.6 MB	1108598	136.1	35	1	2217196	2150061	0.9977	67.7X	1932	136	2134379	35.2	59	127	25	Illumina MiSeq	PRJNA523164	SAMN10966137	BOVINE	United Kingdom	BOVINE
SRX2527095	SRX2527095.trimmed_R1.fastq.gz	162.5 MB	1917442	93.9	35.5	1	SRX2527095.trimmed_R2.fastq.gz	160.3 MB	1917442	93.4	35.5	1	3834884	3796100	0.9973	81.8X	1626	565	3795070	35.6	59.3	544	67	Illumina HiSeq 2500	PRJNA363037	SAMN06252181	BOVINE	New Zealand	BOVINE
SRX4901516	SRX4901516.trimmed_R1.fastq.gz	211.6 MB	1569840	177.5	36	1	SRX4901516.trimmed_R2.fastq.gz	196.9 MB	1569840	156.5	35.7	1	3139680	3094386	0.9961	118.0X	1338	552	3068711	36.1	59.4	528	74	Illumina MiSeq	PRJNA251692	SAMN10254823	Bos taurus	USA	BOVINE
SRX5400307	SRX5400307.trimmed_R1.fastq.gz	80.1 MB	497302	255.9	36.4	1	SRX5400307.trimmed_R2.fastq.gz	65.1 MB	497302	168.2	35.1	1	994604	985147	0.997	48.4X	4280	132	983868	36.2	59.6	114	20	Illumina MiSeq	PRJNA523164	SAMN10965926	BADGER	United Kingdom	BADGER
SRX5400090	SRX5400090.trimmed_R1.fastq.gz	51.7 MB	314348	250.5	36.2	1	SRX5400090.trimmed_R2.fastq.gz	42.1 MB	314348	171.5	35	1	628696	625181	0.9942	30.4X	1594	133	623645	36	59.6	119	20	Illumina MiSeq	PRJNA523164	SAMN10966024	BADGER	United Kingdom	BADGER
SRX2526994	SRX2526994.trimmed_R1.fastq.gz	241.9 MB	1710246	227.8	36.7	1	SRX2526994.trimmed_R2.fastq.gz	247.4 MB	1710246	202.9	36	1	3420492	3409241	0.9956	167.9X	8732	534	3393903	36.6	59.5	500	67	Illumina MiSeq	PRJNA363037	SAMN06252282	BOVINE	New Zealand	BOVINE
SRX2527061	SRX2527061.trimmed_R1.fastq.gz	398.9 MB	4683821	88.6	35	1	SRX2527061.trimmed_R2.fastq.gz	400.5 MB	4683821	87.6	34.8	1	9367642	9242894	0.9973	188.3X	12464	584	9241408	35	59.2	569	70	Illumina HiSeq 2500	PRJNA363037	SAMN06252215	BOVINE	New Zealand	BOVINE
SRX2526955	SRX2526955.trimmed_R1.fastq.gz	78.2 MB	474247	254.6	36.3	1	SRX2526955.trimmed_R2.fastq.gz	68.8 MB	474247	197.4	35.5	1	948494	944990	0.9963	49.2X	850	535	943609	36.2	59.6	511	67	Illumina MiSeq	PRJNA363037	SAMN06252321	BOVINE	New Zealand	BOVINE
SRX2526941	SRX2526941.trimmed_R1.fastq.gz	172.6 MB	2036650	94.3	35.5	1	SRX2526941.trimmed_R2.fastq.gz	170.2 MB	2036650	92.7	35.4	1	4073300	4032044	0.9992	86.9X	1450	559	4031087	35.6	59.3	555	64	Illumina HiSeq 2500	PRJNA363037	SAMN06252335	FERRET	New Zealand	FERRET
SRX2527143	SRX2527143.trimmed_R1.fastq.gz	72.3 MB	446226	244.3	36.1	1	SRX2527143.trimmed_R2.fastq.gz	59.2 MB	446226	172.1	35.1	1	892452	887919	0.996	42.6X	736	577	886802	36	59.5	525	76	Illumina MiSeq	PRJNA363037	SAMN06252133	BOVINE	New Zealand	BOVINE
SRX4901506	SRX4901506.trimmed_R1.fastq.gz	103.7 MB	743286	211.7	36.5	1	SRX4901506.trimmed_R2.fastq.gz	103.8 MB	743286	182.5	35.7	1	1486572	1474931	0.9941	66.5X	752	543	1467386	36.4	59.5	520	74	Illumina MiSeq	PRJNA251692	SAMN10254843	Deer	USA	CERVINE
SRX4901536	SRX4901536.trimmed_R1.fastq.gz	134.0 MB	962794	217.4	36.7	1	SRX4901536.trimmed_R2.fastq.gz	133.7 MB	962794	177.6	35.5	1	1925588	1907545	0.9945	86.0X	576	535	1892653	36.4	59.5	499	72	Illumina MiSeq	PRJNA251692	SAMN10254885	Deer	USA	CERVINE
SRX2995990	SRX2995990.trimmed_R1.fastq.gz	125.7 MB	901411	219.5	36.8	1	SRX2995990.trimmed_R2.fastq.gz	125.3 MB	901411	181.8	35.7	1	1802822	1790987	0.9945	82.1X	498	538	1778378	36.5	59.5	525	73	Illumina MiSeq	PRJNA251692	SAMN07339978	Deer	USA	CERVINE
SRX5400233	SRX5400233.trimmed_R1.fastq.gz	68.4 MB	430165	246	36.2	1	SRX5400233.trimmed_R2.fastq.gz	56.1 MB	430165	172.2	35.4	1	860330	856663	0.9979	41.2X	1896	134	853958	36.1	59.6	121	21	Illumina MiSeq	PRJNA523164	SAMN10965949	BADGER	United Kingdom	BADGER
SRX2527170	SRX2527170.trimmed_R1.fastq.gz	74.8 MB	451318	252.4	36.2	1	SRX2527170.trimmed_R2.fastq.gz	64.2 MB	451318	190.4	35.4	1	902636	898201	0.9939	45.7X	1244	558	896799	36.1	59.6	540	64	Illumina MiSeq	PRJNA363037	SAMN06252106	POSSUM	New Zealand	POSSUM
SRX5400017	SRX5400017.trimmed_R1.fastq.gz	76.0 MB	472159	262.4	36.5	1	SRX5400017.trimmed_R2.fastq.gz	65.9 MB	472159	191.7	35.6	1	944318	937483	0.9971	49.2X	4260	135	936324	36.3	59.6	119	21	Illumina MiSeq	PRJNA523164	SAMN10965893	BADGER	United Kingdom	BADGER
SRX5400264	SRX5400264.trimmed_R1.fastq.gz	85.0 MB	520313	253.4	36.3	1	SRX5400264.trimmed_R2.fastq.gz	71.8 MB	520313	184.5	35.4	1	1040626	1036804	0.9967	52.2X	866	132	1034873	36.1	59.6	120	21	Illumina MiSeq	PRJNA523164	SAMN10965881	BADGER	United Kingdom	BADGER
SRX5400107	SRX5400107.trimmed_R1.fastq.gz	63.3 MB	388456	260.5	36.5	1	SRX5400107.trimmed_R2.fastq.gz	51.9 MB	388456	173.1	35.2	1	776912	770407	0.9949	38.5X	3576	130	769041	36.2	59.6	115	21	Illumina MiSeq	PRJNA523164	SAMN10965907	BADGER	United Kingdom	BADGER
SRX2996004	SRX2996004.trimmed_R1.fastq.gz	92.1 MB	658227	216.3	36.7	1	SRX2996004.trimmed_R2.fastq.gz	87.8 MB	658227	158.1	34.9	1	1316454	1307746	0.9939	56.0X	434	530	1296753	36.2	59.4	503	73	Illumina MiSeq	PRJNA251692	SAMN07339994	Deer	USA	CERVINE
SRX2526903	SRX2526903.trimmed_R1.fastq.gz	201.8 MB	2353441	92.9	35.3	1	SRX2526903.trimmed_R2.fastq.gz	199.3 MB	2353441	92.2	35.3	1	4706882	4657654	0.9999	99.4X	2146	193	4656876	35.4	59.3	198	30	Illumina HiSeq 2500	PRJNA363037	SAMN06252373	BOVINE	New Zealand	BOVINE
SRX5400105	SRX5400105.trimmed_R1.fastq.gz	56.3 MB	346163	257.3	36.4	1	SRX5400105.trimmed_R2.fastq.gz	45.6 MB	346163	168.7	35.1	1	692326	685750	0.9948	33.8X	3454	134	684662	36.1	59.6	116	20	Illumina MiSeq	PRJNA523164	SAMN10965905	BADGER	United Kingdom	BADGER
SRX2527064	SRX2527064.trimmed_R1.fastq.gz	170.5 MB	1987105	93.3	35.3	1	SRX2527064.trimmed_R2.fastq.gz	168.3 MB	1987105	92.2	35.3	1	3974210	3935394	1	84.0X	1504	209	3934772	35.4	59.3	208	28	Illumina HiSeq 2500	PRJNA363037	SAMN06252212	BOVINE	New Zealand	BOVINE
SRX4901524	SRX4901524.trimmed_R1.fastq.gz	102.0 MB	712604	219.2	36.6	1	SRX4901524.trimmed_R2.fastq.gz	100.3 MB	712604	178.3	35.3	1	1425208	1413601	0.9936	64.3X	708	539	1401774	36.3	59.5	512	73	Illumina MiSeq	PRJNA251692	SAMN10254831	Deer	USA	CERVINE
SRX2526961	SRX2526961.trimmed_R1.fastq.gz	157.6 MB	1858954	94.1	35.5	1	SRX2526961.trimmed_R2.fastq.gz	155.5 MB	1858954	93.5	35.4	1	3717908	3680025	0.9999	79.3X	1492	195	3679530	35.6	59.3	208	24	Illumina HiSeq 2500	PRJNA363037	SAMN06252315	BOVINE	New Zealand	BOVINE
SRX5400068	SRX5400068.trimmed_R1.fastq.gz	83.9 MB	851028	142.3	37.1	1	SRX5400068.trimmed_R2.fastq.gz	89.7 MB	851028	131.8	36.1	1	1702056	1689694	0.9985	52.8X	1972	190	1676456	36.8	59.4	201	29	Illumina MiSeq	PRJNA523164	SAMN10966051	BOVINE	United Kingdom	BOVINE
SRX2526975	SRX2526975.trimmed_R1.fastq.gz	95.9 MB	590795	256.1	36.4	1	SRX2526975.trimmed_R2.fastq.gz	84.5 MB	590795	195.8	35.5	1	1181590	1177362	0.9957	61.2X	1706	575	1174973	36.2	59.5	533	69	Illumina MiSeq	PRJNA363037	SAMN06252301	CERVINE	New Zealand	CERVINE
SRX2527181	SRX2527181.trimmed_R1.fastq.gz	166.2 MB	1957865	94	35.5	1	SRX2527181.trimmed_R2.fastq.gz	163.9 MB	1957865	93	35.4	1	3915730	3876115	0.9974	83.5X	1312	561	3875294	35.5	59.3	540	66	Illumina HiSeq 2500	PRJNA363037	SAMN06252095	FERRET	New Zealand	FERRET
SRX5400069	SRX5400069.trimmed_R1.fastq.gz	76.3 MB	472634	254.6	36.4	1	SRX5400069.trimmed_R2.fastq.gz	63.0 MB	472634	176	35.3	1	945268	938163	0.9978	46.6X	3374	135	936119	36.2	59.6	124	20	Illumina MiSeq	PRJNA523164	SAMN10965923	BADGER	United Kingdom	BADGER
SRX5400139	SRX5400139.trimmed_R1.fastq.gz	49.7 MB	309450	246.7	36.2	1	SRX5400139.trimmed_R2.fastq.gz	39.0 MB	309450	160.8	35.1	1	618900	610868	0.9946	28.6X	5048	133	610105	36	59.6	120	21	Illumina MiSeq	PRJNA523164	SAMN10965947	BADGER	United Kingdom	BADGER
SRR5817693	SRR5817693.trimmed_R1.fastq.gz	151.5 MB	1123029	207.3	36.6	1	SRR5817693.trimmed_R2.fastq.gz	153.6 MB	1123029	185.6	36.1	1	2246058	2226871	0.9949	99.8X	602	537	2211950	36.6	59.5	515	74	Illumina MiSeq	PRJNA251692	SAMN07339977	Deer	USA	CERVINE
SRX5400211	SRX5400211.trimmed_R1.fastq.gz	57.9 MB	353975	251.5	36.3	1	SRX5400211.trimmed_R2.fastq.gz	48.2 MB	353975	177.3	35.2	1	707950	705046	0.9978	34.8X	266	134	703956	36.1	59.6	116	21	Illumina MiSeq	PRJNA523164	SAMN10966049	BADGER	United Kingdom	BADGER
SRX4901497	SRX4901497.trimmed_R1.fastq.gz	74.1 MB	515004	185.3	35.6	1	SRX4901497.trimmed_R2.fastq.gz	63.2 MB	515004	138.6	34.6	1	1030008	1018999	0.9921	37.7X	1034	513	1014620	35.5	59.4	483	73	Illumina MiSeq	PRJNA251692	SAMN10254820	Deer	USA	CERVINE
SRX4901472	SRX4901472.trimmed_R1.fastq.gz	114.3 MB	851374	221.5	37	1	SRX4901472.trimmed_R2.fastq.gz	115.6 MB	851374	168.5	35.3	1	1702748	1685020	0.9947	75.1X	286	535	1674445	36.5	59.5	513	71	Illumina MiSeq	PRJNA251692	SAMN10254882	Deer	USA	CERVINE
SRX4901527	SRX4901527.trimmed_R1.fastq.gz	107.7 MB	828091	176.9	36.3	1	SRX4901527.trimmed_R2.fastq.gz	101.0 MB	828091	151.8	35.8	1	1656182	1657757	0.9956	61.6X	538	546	1629798	36.3	59.4	508	76	Illumina MiSeq	PRJNA251692	SAMN10254866	Deer	USA	CERVINE
SRX5400309	SRX5400309.trimmed_R1.fastq.gz	51.3 MB	307056	262.6	36.4	1	SRX5400309.trimmed_R2.fastq.gz	40.2 MB	307056	161.4	34.7	1	614112	611117	0.9966	29.8X	368	134	610216	36	59.5	122	21	Illumina MiSeq	PRJNA523164	SAMN10965924	BADGER	United Kingdom	BADGER
SRX5400171	SRX5400171.trimmed_R1.fastq.gz	79.2 MB	487789	250.6	36.3	1	SRX5400171.trimmed_R2.fastq.gz	68.1 MB	487789	186.4	35.4	1	975578	973686	0.9967	49.1X	462	138	970710	36.1	59.6	124	20	Illumina MiSeq	PRJNA523164	SAMN10966010	BADGER	United Kingdom	BADGER
SRX5400255	SRX5400255.trimmed_R1.fastq.gz	55.1 MB	559614	144.2	37.2	1	SRX5400255.trimmed_R2.fastq.gz	58.6 MB	559614	137.8	36.5	1	1119228	1117711	0.9966	35.9X	1162	180	1107547	37	59.5	180	28	Illumina MiSeq	PRJNA523164	SAMN10966125	BOVINE	United Kingdom	BOVINE
SRX4901487	SRX4901487.trimmed_R1.fastq.gz	110.0 MB	1057786	137.2	36.6	1	SRX4901487.trimmed_R2.fastq.gz	113.1 MB	1057786	130.3	35.9	1	2115572	2089181	0.9946	64.3X	1558	535	2082455	36.5	59.4	509	71	Illumina MiSeq	PRJNA251692	SAMN10254822	Deer	USA	CERVINE
SRX5400345	SRX5400345.trimmed_R1.fastq.gz	50.5 MB	307781	251.5	36.2	1	SRX5400345.trimmed_R2.fastq.gz	42.4 MB	307781	180.9	35.2	1	615562	613188	0.9967	30.5X	274	138	612475	36	59.6	127	22	Illumina MiSeq	PRJNA523164	SAMN10966043	BADGER	United Kingdom	BADGER
SRX5400244	SRX5400244.trimmed_R1.fastq.gz	60.1 MB	368748	254	36.3	1	SRX5400244.trimmed_R2.fastq.gz	51.1 MB	368748	186.1	35.4	1	737496	734346	0.9976	37.2X	1772	134	732681	36.2	59.5	118	20	Illumina MiSeq	PRJNA523164	SAMN10965860	BADGER	United Kingdom	BADGER
SRX2527016	SRX2527016.trimmed_R1.fastq.gz	88.2 MB	535334	252	36.2	1	SRX2527016.trimmed_R2.fastq.gz	76.6 MB	535334	192.7	35.4	1	1070668	1065949	0.9955	54.7X	940	526	1064691	36.1	59.6	495	69	Illumina MiSeq	PRJNA363037	SAMN06252260	FERRET	New Zealand	FERRET
SRX5400333	SRX5400333.trimmed_R1.fastq.gz	46.5 MB	627754	142.9	35.2	1	SRX5400333.trimmed_R2.fastq.gz	46.4 MB	627754	138.4	34.9	1	1255508	1249609	0.996	38.6X	1606	144	1202147	35.2	59.2	152	30	Illumina MiSeq	PRJNA523164	SAMN10966154	BOVINE	United Kingdom	BOVINE
SRX5400146	SRX5400146.trimmed_R1.fastq.gz	78.9 MB	487936	250.7	36.3	1	SRX5400146.trimmed_R2.fastq.gz	66.0 MB	487936	179.2	35.3	1	975872	971089	0.9981	47.9X	2326	137	967657	36.1	59.5	125	20	Illumina MiSeq	PRJNA523164	SAMN10965969	BADGER	United Kingdom	BADGER
SRX5400000	SRX5400000.trimmed_R1.fastq.gz	72.0 MB	441913	248.3	36.2	1	SRX5400000.trimmed_R2.fastq.gz	61.0 MB	441913	183.6	35.3	1	883826	877819	0.9963	43.5X	4444	133	875164	36.1	59.6	128	21	Illumina MiSeq	PRJNA523164	SAMN10966030	BADGER	United Kingdom	BADGER
SRX4901519	SRX4901519.trimmed_R1.fastq.gz	104.5 MB	740752	190.5	36	1	SRX4901519.trimmed_R2.fastq.gz	91.4 MB	740752	144.4	35	1	1481504	1464372	0.9939	56.6X	928	523	1456949	35.9	59.4	516	72	Illumina MiSeq	PRJNA251692	SAMN10254830	Deer	USA	CERVINE
SRX2526926	SRX2526926.trimmed_R1.fastq.gz	140.4 MB	1654724	94	35.4	1	SRX2526926.trimmed_R2.fastq.gz	138.5 MB	1654724	93.2	35.5	1	3309448	3276274	0.9973	70.6X	1294	554	3275477	35.6	59.3	553	68	Illumina HiSeq 2500	PRJNA363037	SAMN06252351	FERRET	New Zealand	FERRET
SRX2526924	SRX2526924.trimmed_R1.fastq.gz	149.1 MB	1760077	94.2	35.5	1	SRX2526924.trimmed_R2.fastq.gz	147.2 MB	1760077	93.1	35.4	1	3520154	3484119	0.9973	75.0X	2616	571	3483177	35.6	59.3	551	71	Illumina HiSeq 2500	PRJNA363037	SAMN06252353	BOVINE	New Zealand	BOVINE
SRX4901490	SRX4901490.trimmed_R1.fastq.gz	64.5 MB	449585	190.9	35.9	1	SRX4901490.trimmed_R2.fastq.gz	50.6 MB	449585	121.8	34.2	1	899170	891068	0.9923	32.0X	570	514	887900	35.5	59.4	486	73	Illumina MiSeq	PRJNA251692	SAMN10254813	Deer	USA	CERVINE
SRX2527167	SRX2527167.trimmed_R1.fastq.gz	328.9 MB	3853774	88.8	35	1	SRX2527167.trimmed_R2.fastq.gz	329.7 MB	3853774	87.4	34.7	1	7707548	7609854	0.9973	154.4X	10306	580	7608526	35	59.2	562	66	Illumina HiSeq 2500	PRJNA363037	SAMN06252109	FERRET	New Zealand	FERRET
SRX5400245	SRX5400245.trimmed_R1.fastq.gz	62.0 MB	379243	253.6	36.3	1	SRX5400245.trimmed_R2.fastq.gz	52.6 MB	379243	185.6	35.4	1	758486	754728	0.9974	38.2X	1818	132	753506	36.1	59.5	122	21	Illumina MiSeq	PRJNA523164	SAMN10965861	BADGER	United Kingdom	BADGER
SRX5400257	SRX5400257.trimmed_R1.fastq.gz	114.8 MB	1200331	143.4	37.3	1	SRX5400257.trimmed_R2.fastq.gz	121.7 MB	1200331	137.2	36.7	1	2400662	2384230	0.9985	76.1X	1216	194	2361323	37.2	59.4	183	29	Illumina MiSeq	PRJNA523164	SAMN10966123	BOVINE	United Kingdom	BOVINE
SRX2527035	SRX2527035.trimmed_R1.fastq.gz	161.2 MB	1899444	94.2	35.5	1	SRX2527035.trimmed_R2.fastq.gz	158.9 MB	1899444	93	35.4	1	3798888	3760881	0.9999	81.0X	1546	186	3760355	35.5	59.3	199	24	Illumina HiSeq 2500	PRJNA363037	SAMN06252241	BOVINE	New Zealand	BOVINE
SRX2995991	SRX2995991.trimmed_R1.fastq.gz	112.7 MB	804964	220.5	36.8	1	SRX2995991.trimmed_R2.fastq.gz	107.5 MB	804964	161	35.1	1	1609928	1598003	0.9943	69.3X	406	538	1585892	36.3	59.5	528	75	Illumina MiSeq	PRJNA251692	SAMN07339983	Deer	USA	CERVINE
SRX4901530	SRX4901530.trimmed_R1.fastq.gz	134.7 MB	978363	213.2	36.7	1	SRX4901530.trimmed_R2.fastq.gz	135.7 MB	978363	194.3	36.2	1	1956726	1945989	0.9951	90.5X	680	549	1928168	36.6	59.5	528	75	Illumina MiSeq	PRJNA251692	SAMN10254867	Deer	USA	CERVINE
SRX2527071	SRX2527071.trimmed_R1.fastq.gz	151.9 MB	1767325	93.1	35.3	1	SRX2527071.trimmed_R2.fastq.gz	150.0 MB	1767325	92	35.2	1	3534650	3500713	0.9999	74.6X	1546	184	3500127	35.4	59.3	183	27	Illumina HiSeq 2500	PRJNA363037	SAMN06252205	FERRET	New Zealand	FERRET
SRX2527010	SRX2527010.trimmed_R1.fastq.gz	141.0 MB	1002136	222.2	36.7	1	SRX2527010.trimmed_R2.fastq.gz	139.8 MB	1002136	187.3	35.9	1	2004272	2001318	0.9927	93.6X	5822	523	1989444	36.5	59.5	503	65	Illumina MiSeq	PRJNA363037	SAMN06252266	BOVINE	New Zealand	BOVINE
SRX4901474	SRX4901474.trimmed_R1.fastq.gz	45.6 MB	358199	226	37.2	1	SRX4901474.trimmed_R2.fastq.gz	49.3 MB	358199	212.4	36.7	1	716398	752435	0.9944	35.0X	298	524	708530	37.1	59.5	514	72	Illumina MiSeq	PRJNA251692	SAMN10254862	Deer	USA	CERVINE
SRX2527190	SRX2527190.trimmed_R1.fastq.gz	180.6 MB	2104954	93.1	35.3	1	SRX2527190.trimmed_R2.fastq.gz	178.3 MB	2104954	92	35.3	1	4209908	4167183	0.9999	88.9X	1828	187	4166556	35.4	59.3	199	26	Illumina HiSeq 2500	PRJNA363037	SAMN06252086	POSSUM	New Zealand	POSSUM
SRX5400175	SRX5400175.trimmed_R1.fastq.gz	63.0 MB	609003	138.4	36.7	1	SRX5400175.trimmed_R2.fastq.gz	65.7 MB	609003	124.9	35.4	1	1218006	1201516	0.9988	35.4X	18918	132	1173614	36.3	59.3	129	22	Illumina MiSeq	PRJNA523164	SAMN10966113	BOVINE	United Kingdom	BOVINE
SRX2527060	SRX2527060.trimmed_R1.fastq.gz	198.1 MB	2336115	94.1	35.5	1	SRX2527060.trimmed_R2.fastq.gz	195.3 MB	2336115	93.2	35.4	1	4672230	4624211	0.9979	99.6X	1758	371	4623422	35.5	59.3	372	43	Illumina HiSeq 2500	PRJNA363037	SAMN06252216	BOVINE	New Zealand	BOVINE
SRX4901512	SRX4901512.trimmed_R1.fastq.gz	90.9 MB	613106	198	35.7	1	SRX4901512.trimmed_R2.fastq.gz	83.7 MB	613106	168.4	35.2	1	1226212	1214413	0.9924	51.1X	1022	521	1207825	35.8	59.5	492	71	Illumina MiSeq	PRJNA251692	SAMN10254849	Deer	USA	CERVINE
SRX2996012	SRX2996012.trimmed_R1.fastq.gz	115.6 MB	826286	215.9	36.7	1	SRX2996012.trimmed_R2.fastq.gz	114.5 MB	826286	174.5	35.4	1	1652572	1638663	0.9941	73.2X	540	540	1628645	36.3	59.5	521	74	Illumina MiSeq	PRJNA251692	SAMN07340012	Deer	USA	CERVINE
SRX2527156	SRX2527156.trimmed_R1.fastq.gz	387.5 MB	4553099	88.7	35	1	SRX2527156.trimmed_R2.fastq.gz	389.0 MB	4553099	87.4	34.8	1	9106198	8982985	0.9973	182.5X	10874	580	8980817	35	59.2	572	69	Illumina HiSeq 2500	PRJNA363037	SAMN06252120	PORCINE	New Zealand	PORCINE
SRX2996007	SRX2996007.trimmed_R1.fastq.gz	306.2 MB	2220091	188.5	36.2	1	SRX2996007.trimmed_R2.fastq.gz	273.9 MB	2220091	146.8	35.2	1	4440182	4327404	0.9962	165.7X	2752	571	4281309	36.1	59.4	547	75	Illumina MiSeq	PRJNA251692	SAMN07340007	Cattle:Dairy	USA	BOVINE
SRX2995964	SRX2995964.trimmed_R1.fastq.gz	125.6 MB	880246	217.2	36.6	1	SRX2995964.trimmed_R2.fastq.gz	125.7 MB	880246	189.2	35.8	1	1760492	1749475	0.9948	81.0X	542	544	1735952	36.4	59.5	522	73	Illumina MiSeq	PRJNA251692	SAMN07340029	Deer	USA	CERVINE
SRX2527145	SRX2527145.trimmed_R1.fastq.gz	222.6 MB	1585593	229.1	36.8	1	SRX2527145.trimmed_R2.fastq.gz	229.5 MB	1585593	207.9	36.2	1	3171186	3153497	0.9941	158.6X	10064	537	3145853	36.7	59.5	504	68	Illumina MiSeq	PRJNA363037	SAMN06252131	BOVINE	New Zealand	BOVINE
SRX5400079	SRX5400079.trimmed_R1.fastq.gz	79.9 MB	1144045	136.7	35.1	1	SRX5400079.trimmed_R2.fastq.gz	79.3 MB	1144045	134.9	35	1	2288090	2192491	0.9982	65.8X	4800	160	2128921	35.2	58.5	151	30	NextSeq 500	PRJNA523164	SAMN10966203	BOVINE	United Kingdom	BOVINE
SRX2527182	SRX2527182.trimmed_R1.fastq.gz	119.2 MB	736515	246.4	36.2	1	SRX2527182.trimmed_R2.fastq.gz	100.6 MB	736515	182.8	35.4	1	1473030	1467390	0.9955	72.4X	558	576	1465123	36.1	59.6	548	67	Illumina MiSeq	PRJNA363037	SAMN06252094	POSSUM	New Zealand	POSSUM
SRX5400304	SRX5400304.trimmed_R1.fastq.gz	27.7 MB	285923	144.7	37.3	1	SRX5400304.trimmed_R2.fastq.gz	29.8 MB	285923	136.7	36.4	1	571846	572977	0.9939	18.3X	790	121	566161	37	59.5	118	23	Illumina MiSeq	PRJNA523164	SAMN10966084	BOVINE	United Kingdom	BOVINE
SRX2995963	SRX2995963.trimmed_R1.fastq.gz	111.5 MB	783574	218.2	36.7	1	SRX2995963.trimmed_R2.fastq.gz	108.8 MB	783574	171.9	35.3	1	1567148	1557024	0.9944	69.5X	394	532	1544314	36.3	59.5	500	74	Illumina MiSeq	PRJNA251692	SAMN07340028	Deer	USA	CERVINE
SRX5400082	SRX5400082.trimmed_R1.fastq.gz	82.3 MB	1132889	140.4	35.1	1	SRX5400082.trimmed_R2.fastq.gz	81.7 MB	1132889	137.6	35	1	2265778	2166367	0.998	68.5X	14688	138	2144205	35.2	58.8	122	26	NextSeq 500	PRJNA523164	SAMN10966204	BOVINE	United Kingdom	BOVINE
SRX2526986	SRX2526986.trimmed_R1.fastq.gz	80.5 MB	486884	254	36.2	1	SRX2526986.trimmed_R2.fastq.gz	69.0 MB	486884	190.2	35.4	1	973768	968324	0.9966	49.5X	1606	537	967141	36.1	59.5	509	68	Illumina MiSeq	PRJNA363037	SAMN06252290	BOVINE	New Zealand	BOVINE
SRX2527037	SRX2527037.trimmed_R1.fastq.gz	142.1 MB	1674149	94.3	35.5	1	SRX2527037.trimmed_R2.fastq.gz	140.2 MB	1674149	92.7	35.4	1	3348298	3313845	0.9974	71.4X	2902	552	3313161	35.6	59.3	540	65	Illumina HiSeq 2500	PRJNA363037	SAMN06252239	FERRET	New Zealand	FERRET
SRX2527158	SRX2527158.trimmed_R1.fastq.gz	197.9 MB	1404375	226.2	36.7	1	SRX2527158.trimmed_R2.fastq.gz	201.0 MB	1404375	208.3	36.3	1	2808750	2798565	0.993	139.3X	7232	531	2789194	36.7	59.5	506	68	Illumina MiSeq	PRJNA363037	SAMN06252118	BOVINE	New Zealand	BOVINE
SRX2527052	SRX2527052.trimmed_R1.fastq.gz	158.4 MB	1868189	94.3	35.5	1	SRX2527052.trimmed_R2.fastq.gz	156.2 MB	1868189	93.3	35.5	1	3736378	3698426	0.9946	79.7X	1576	562	3697526	35.6	59.3	553	68	Illumina HiSeq 2500	PRJNA363037	SAMN06252226	FERRET	New Zealand	FERRET
SRX2527178	SRX2527178.trimmed_R1.fastq.gz	72.9 MB	449075	246.7	36.1	1	SRX2527178.trimmed_R2.fastq.gz	61.4 MB	449075	181.3	35.4	1	898150	895505	0.9954	44.1X	348	569	893923	36.1	59.5	538	69	Illumina MiSeq	PRJNA363037	SAMN06252098	BOVINE	New Zealand	BOVINE
SRX5400204	SRX5400204.trimmed_R1.fastq.gz	70.3 MB	969060	140	35.2	1	SRX5400204.trimmed_R2.fastq.gz	70.0 MB	969060	137.6	35	1	1938120	1882091	0.9978	57.6X	3816	155	1814543	35.2	58.9	145	38	Illumina MiSeq	PRJNA523164	SAMN10966183	BOVINE	United Kingdom	BOVINE
SRX2527047	SRX2527047.trimmed_R1.fastq.gz	157.9 MB	1859735	94.2	35.5	1	SRX2527047.trimmed_R2.fastq.gz	155.8 MB	1859735	92.9	35.4	1	3719470	3682205	0.9973	79.3X	1316	559	3681343	35.5	59.3	545	69	Illumina HiSeq 2500	PRJNA363037	SAMN06252229	POSSUM	New Zealand	POSSUM
SRX5400280	SRX5400280.trimmed_R1.fastq.gz	67.2 MB	928793	139.8	35.1	1	SRX5400280.trimmed_R2.fastq.gz	67.0 MB	928793	136	34.9	1	1857586	1800301	0.9977	54.9X	7982	143	1743849	35.1	58.8	139	27	Illumina MiSeq	PRJNA523164	SAMN10966173	BOVINE	United Kingdom	BOVINE
SRX5400010	SRX5400010.trimmed_R1.fastq.gz	85.2 MB	525722	253.2	36.3	1	SRX5400010.trimmed_R2.fastq.gz	72.1 MB	525722	180	35.3	1	1051444	1049826	0.9979	52.2X	366	132	1045793	36.1	59.5	123	20	Illumina MiSeq	PRJNA523164	SAMN10966036	BADGER	United Kingdom	BADGER
SRX5400046	SRX5400046.trimmed_R1.fastq.gz	34.6 MB	379412	126.8	37	1	SRX5400046.trimmed_R2.fastq.gz	36.5 MB	379412	119.3	36.1	1	758824	740423	0.9977	20.5X	14086	141	723691	36.8	59.1	138	25	Illumina MiSeq	PRJNA523164	SAMN10966093	BOVINE	United Kingdom	BOVINE
SRX2526960	SRX2526960.trimmed_R1.fastq.gz	70.0 MB	431654	244.5	36.1	1	SRX2526960.trimmed_R2.fastq.gz	56.9 MB	431654	172.2	35.1	1	863308	859058	0.9964	41.1X	508	555	857837	36	59.5	519	73	Illumina MiSeq	PRJNA363037	SAMN06252316	BOVINE	New Zealand	BOVINE
SRX5400089	SRX5400089.trimmed_R1.fastq.gz	80.0 MB	497755	248.5	36.3	1	SRX5400089.trimmed_R2.fastq.gz	68.6 MB	497755	185.5	35.5	1	995510	994794	0.9983	49.4X	410	132	990393	36.1	59.5	114	20	Illumina MiSeq	PRJNA523164	SAMN10966025	BADGER	United Kingdom	BADGER
SRX2526925	SRX2526925.trimmed_R1.fastq.gz	175.9 MB	2049371	92.9	35.3	1	SRX2526925.trimmed_R2.fastq.gz	173.7 MB	2049371	91.8	35.2	1	4098742	4058243	0.9999	86.6X	1532	188	4057723	35.4	59.3	195	25	Illumina HiSeq 2500	PRJNA363037	SAMN06252350	FERRET	New Zealand	FERRET
SRX2527080	SRX2527080.trimmed_R1.fastq.gz	99.9 MB	619299	243.5	36.1	1	SRX2527080.trimmed_R2.fastq.gz	86.8 MB	619299	191.1	35.5	1	1238598	1234596	0.9959	61.8X	562	572	1232649	36.1	59.5	536	72	Illumina MiSeq	PRJNA363037	SAMN06252196	BOVINE	New Zealand	BOVINE
SRX4901494	SRX4901494.trimmed_R1.fastq.gz	76.5 MB	538148	180.6	35.4	1	SRX4901494.trimmed_R2.fastq.gz	67.2 MB	538148	143.9	34.8	1	1076296	1064367	0.9924	39.5X	1198	509	1060035	35.5	59.4	480	71	Illumina MiSeq	PRJNA251692	SAMN10254817	Deer	USA	CERVINE
SRX4901548	SRX4901548.trimmed_R1.fastq.gz	159.9 MB	1130087	214.9	36.6	1	SRX4901548.trimmed_R2.fastq.gz	159.3 MB	1130087	190.4	36	1	2260174	2242178	0.9945	104.2X	820	533	2227756	36.5	59.5	517	71	Illumina MiSeq	PRJNA251692	SAMN10254836	Deer	USA	CERVINE
SRX5400099	SRX5400099.trimmed_R1.fastq.gz	69.0 MB	426423	257.1	36.4	1	SRX5400099.trimmed_R2.fastq.gz	58.2 MB	426423	181.5	35.4	1	852846	847207	0.9966	42.9X	3536	135	844922	36.2	59.6	124	21	Illumina MiSeq	PRJNA523164	SAMN10965899	BADGER	United Kingdom	BADGER
SRX5400253	SRX5400253.trimmed_R1.fastq.gz	67.0 MB	643100	135.5	36.5	1	SRX5400253.trimmed_R2.fastq.gz	68.0 MB	643100	125.3	35.5	1	1286200	1288465	0.999	36.3X	21050	187	1224045	36.3	59.3	186	35	Illumina MiSeq	PRJNA523164	SAMN10966127	BOVINE	United Kingdom	BOVINE
SRX2526927	SRX2526927.trimmed_R1.fastq.gz	95.5 MB	578689	252.1	36.2	1	SRX2526927.trimmed_R2.fastq.gz	82.0 MB	578689	190.6	35.4	1	1157378	1149446	0.9972	58.5X	3442	552	1147940	36.1	59.5	521	69	Illumina MiSeq	PRJNA363037	SAMN06252349	BOVINE	New Zealand	BOVINE
SRX5400261	SRX5400261.trimmed_R1.fastq.gz	49.8 MB	474464	138.4	36.5	1	SRX5400261.trimmed_R2.fastq.gz	50.4 MB	474464	124.6	35.3	1	948928	940087	0.998	28.2X	2458	160	928103	36.3	59.3	153	28	Illumina MiSeq	PRJNA523164	SAMN10966119	BOVINE	United Kingdom	BOVINE
SRX5400159	SRX5400159.trimmed_R1.fastq.gz	77.5 MB	477708	250.6	36.3	1	SRX5400159.trimmed_R2.fastq.gz	65.1 MB	477708	180.6	35.3	1	955416	950182	0.9978	47.2X	3032	135	947568	36.1	59.5	124	20	Illumina MiSeq	PRJNA523164	SAMN10965870	BADGER	United Kingdom	BADGER
SRX2526992	SRX2526992.trimmed_R1.fastq.gz	146.0 MB	1721130	94	35.5	1	SRX2526992.trimmed_R2.fastq.gz	144.0 MB	1721130	93.5	35.4	1	3442260	3406839	0.9972	73.4X	2112	562	3406045	35.6	59.3	547	68	Illumina HiSeq 2500	PRJNA363037	SAMN06252284	BOVINE	New Zealand	BOVINE
SRX2527107	SRX2527107.trimmed_R1.fastq.gz	96.6 MB	601044	246	36.2	1	SRX2527107.trimmed_R2.fastq.gz	83.9 MB	601044	191.2	35.6	1	1202088	1198731	0.9971	60.4X	528	560	1196592	36.2	59.5	513	70	Illumina MiSeq	PRJNA363037	SAMN06252169	BOVINE	New Zealand	BOVINE
SRX5400002	SRX5400002.trimmed_R1.fastq.gz	58.4 MB	356180	251	36.3	1	SRX5400002.trimmed_R2.fastq.gz	48.7 MB	356180	178.8	35.2	1	712360	710114	0.9952	35.1X	414	130	708391	36	59.6	117	21	Illumina MiSeq	PRJNA523164	SAMN10966028	BADGER	United Kingdom	BADGER
SRX5400124	SRX5400124.trimmed_R1.fastq.gz	98.1 MB	1002828	143.5	37.2	1	SRX5400124.trimmed_R2.fastq.gz	101.9 MB	1002828	138.3	36.7	1	2005656	1998832	0.9963	64.1X	598	134	1978429	37.2	59.5	127	22	Illumina MiSeq	PRJNA523164	SAMN10966064	BOVINE	United Kingdom	BOVINE
SRX5400314	SRX5400314.trimmed_R1.fastq.gz	73.9 MB	455894	260.4	36.5	1	SRX5400314.trimmed_R2.fastq.gz	61.4 MB	455894	177.2	35.3	1	911788	907015	0.9974	45.7X	1994	135	904954	36.2	59.6	118	20	Illumina MiSeq	PRJNA523164	SAMN10965919	BADGER	United Kingdom	BADGER
SRX5400016	SRX5400016.trimmed_R1.fastq.gz	80.0 MB	498548	263.5	36.6	1	SRX5400016.trimmed_R2.fastq.gz	69.8 MB	498548	193.9	35.7	1	997096	992560	0.9955	52.2X	2038	133	991101	36.3	59.6	121	21	Illumina MiSeq	PRJNA523164	SAMN10965892	BADGER	United Kingdom	BADGER
SRX2527004	SRX2527004.trimmed_R1.fastq.gz	167.4 MB	1946409	93.1	35.3	1	SRX2527004.trimmed_R2.fastq.gz	165.3 MB	1946409	92.3	35.2	1	3892818	3853209	0.9999	82.1X	2714	190	3852636	35.4	59.3	193	26	Illumina HiSeq 2500	PRJNA363037	SAMN06252272	POSSUM	New Zealand	POSSUM
SRX5400097	SRX5400097.trimmed_R1.fastq.gz	81.9 MB	836314	143.8	37.2	1	SRX5400097.trimmed_R2.fastq.gz	86.2 MB	836314	137.6	36.6	1	1672628	1664321	0.9947	53.3X	1298	134	1651289	37.1	59.5	124	22	Illumina MiSeq	PRJNA523164	SAMN10966104	BOVINE	United Kingdom	BOVINE
SRX5400194	SRX5400194.trimmed_R1.fastq.gz	78.5 MB	1114968	138.6	35.1	1	SRX5400194.trimmed_R2.fastq.gz	78.0 MB	1114968	135.4	35	1	2229936	2124708	0.9978	64.3X	5024	145	2060821	35.2	58.4	143	29	Illumina MiSeq	PRJNA523164	SAMN10966142	BOVINE	United Kingdom	BOVINE
SRX5400123	SRX5400123.trimmed_R1.fastq.gz	98.8 MB	1032473	141.9	37.2	1	SRX5400123.trimmed_R2.fastq.gz	102.6 MB	1032473	137.6	36.8	1	2064946	2057109	0.9969	65.3X	890	137	2033411	37.2	59.4	133	22	Illumina MiSeq	PRJNA523164	SAMN10966063	BOVINE	United Kingdom	BOVINE
SRX5400235	SRX5400235.trimmed_R1.fastq.gz	89.2 MB	575915	242.3	36.3	1	SRX5400235.trimmed_R2.fastq.gz	73.8 MB	575915	172.1	35.5	1	1151830	1150541	0.9982	54.5X	1598	136	1143546	36.2	59.5	123	21	Illumina MiSeq	PRJNA523164	SAMN10965957	BADGER	United Kingdom	BADGER
SRX2527160	SRX2527160.trimmed_R1.fastq.gz	405.9 MB	4762660	88.6	35	1	SRX2527160.trimmed_R2.fastq.gz	407.2 MB	4762660	87.6	34.8	1	9525320	9402296	0.9973	191.2X	10170	596	9400693	35	59.2	572	70	Illumina HiSeq 2500	PRJNA363037	SAMN06252116	BOVINE	New Zealand	BOVINE
SRX5400268	SRX5400268.trimmed_R1.fastq.gz	82.5 MB	507742	253	36.3	1	SRX5400268.trimmed_R2.fastq.gz	70.4 MB	507742	187.4	35.5	1	1015484	1009322	0.9955	51.2X	3510	133	1007359	36.2	59.5	118	23	Illumina MiSeq	PRJNA523164	SAMN10965885	BADGER	United Kingdom	BADGER
SRX4901545	SRX4901545.trimmed_R1.fastq.gz	114.0 MB	776878	214.3	36.3	1	SRX4901545.trimmed_R2.fastq.gz	112.5 MB	776878	190.7	35.7	1	1553756	1544625	0.9939	71.2X	856	528	1532707	36.3	59.5	508	73	Illumina MiSeq	PRJNA251692	SAMN10254839	Deer	USA	CERVINE
SRX2527148	SRX2527148.trimmed_R1.fastq.gz	148.8 MB	1751841	94	35.5	1	SRX2527148.trimmed_R2.fastq.gz	146.7 MB	1751841	92.8	35.4	1	3503682	3467232	0.9972	74.6X	2162	554	3466498	35.5	59.3	545	68	Illumina HiSeq 2500	PRJNA363037	SAMN06252128	BOVINE	New Zealand	BOVINE
SRX4901523	SRX4901523.trimmed_R1.fastq.gz	84.3 MB	586629	211.5	36.5	1	SRX4901523.trimmed_R2.fastq.gz	76.5 MB	586629	154.2	34.9	1	1173258	1174510	0.9943	48.6X	572	522	1153749	36.1	59.4	504	75	Illumina MiSeq	PRJNA251692	SAMN10254870	Deer	USA	CERVINE
SRX5400250	SRX5400250.trimmed_R1.fastq.gz	64.7 MB	410735	245.7	36.3	1	SRX5400250.trimmed_R2.fastq.gz	52.1 MB	410735	166.1	35.3	1	821470	817993	0.998	38.7X	2160	136	814513	36.1	59.5	121	21	Illumina MiSeq	PRJNA523164	SAMN10965961	BADGER	United Kingdom	BADGER
SRX4901485	SRX4901485.trimmed_R1.fastq.gz	123.2 MB	888235	211.4	36.6	1	SRX4901485.trimmed_R2.fastq.gz	124.1 MB	888235	191.8	36	1	1776470	1763716	0.9946	81.1X	734	542	1752855	36.5	59.5	514	73	Illumina MiSeq	PRJNA251692	SAMN10254855	Deer	USA	CERVINE
SRX2996000	SRX2996000.trimmed_R1.fastq.gz	97.3 MB	692195	216.2	36.7	1	SRX2996000.trimmed_R2.fastq.gz	92.8 MB	692195	159.1	34.9	1	1384390	1373298	0.9943	59.0X	378	522	1362123	36.2	59.4	506	72	Illumina MiSeq	PRJNA251692	SAMN07339990	Deer	USA	CERVINE
SRX2527192	SRX2527192.trimmed_R1.fastq.gz	402.7 MB	4727034	89.1	35	1	SRX2527192.trimmed_R2.fastq.gz	404.2 MB	4727034	88.2	34.8	1	9454068	9332176	0.9978	190.1X	9146	216	9330997	35	59.2	226	26	Illumina HiSeq 2500	PRJNA363037	SAMN06252084	BOVINE	New Zealand	BOVINE
SRX2526974	SRX2526974.trimmed_R1.fastq.gz	194.1 MB	2262760	93.4	35.3	1	SRX2526974.trimmed_R2.fastq.gz	191.6 MB	2262760	92.4	35.3	1	4525520	4478851	0.9998	95.6X	2100	197	4478216	35.4	59.3	208	26	Illumina HiSeq 2500	PRJNA363037	SAMN06252302	BOVINE	New Zealand	BOVINE
SRX5400215	SRX5400215.trimmed_R1.fastq.gz	81.1 MB	811883	140.9	37	1	SRX5400215.trimmed_R2.fastq.gz	85.2 MB	811883	133.7	36.2	1	1623766	1595501	0.9959	49.9X	6390	138	1581651	36.8	59.3	125	21	Illumina MiSeq	PRJNA523164	SAMN10966053	BOVINE	United Kingdom	BOVINE
SRX5400093	SRX5400093.trimmed_R1.fastq.gz	69.8 MB	774035	125.8	37.1	1	SRX5400093.trimmed_R2.fastq.gz	72.3 MB	774035	123	36.7	1	1548070	1419203	0.9974	39.4X	146652	133	1368700	37	59.3	140	29	Illumina MiSeq	PRJNA523164	SAMN10966100	BOVINE	United Kingdom	BOVINE
SRX5400281	SRX5400281.trimmed_R1.fastq.gz	42.7 MB	584150	140.6	35.1	1	SRX5400281.trimmed_R2.fastq.gz	42.6 MB	584150	137.3	34.9	1	1168300	1153760	0.9977	35.2X	1816	135	1114632	35.1	58.9	145	28	Illumina MiSeq	PRJNA523164	SAMN10966170	BOVINE	United Kingdom	BOVINE
SRX5400272	SRX5400272.trimmed_R1.fastq.gz	68.9 MB	433368	245.8	36.2	1	SRX5400272.trimmed_R2.fastq.gz	55.8 MB	433368	169.1	35.3	1	866736	861390	0.9977	41.3X	2942	138	859204	36.1	59.6	122	23	Illumina MiSeq	PRJNA523164	SAMN10965959	BADGER	United Kingdom	BADGER
SRX5400196	SRX5400196.trimmed_R1.fastq.gz	62.7 MB	856636	140.8	35.2	1	SRX5400196.trimmed_R2.fastq.gz	62.6 MB	856636	136.9	34.9	1	1713272	1671731	0.9976	52.2X	2934	143	1634927	35.2	59	133	22	Illumina MiSeq	PRJNA523164	SAMN10966144	BOVINE	United Kingdom	BOVINE
SRX2526950	SRX2526950.trimmed_R1.fastq.gz	165.1 MB	1920619	93	35.3	1	SRX2526950.trimmed_R2.fastq.gz	162.9 MB	1920619	92.1	35.3	1	3841238	3795834	0.9998	80.9X	8504	199	3795251	35.4	59.3	208	31	Illumina HiSeq 2500	PRJNA363037	SAMN06252326	BOVINE	New Zealand	BOVINE
SRX5400184	SRX5400184.trimmed_R1.fastq.gz	63.2 MB	387904	260.3	36.5	1	SRX5400184.trimmed_R2.fastq.gz	50.6 MB	387904	165.2	35	1	775808	771293	0.9937	37.9X	1628	133	769122	36.1	59.5	119	21	Illumina MiSeq	PRJNA523164	SAMN10965911	BADGER	United Kingdom	BADGER
SRX2527065	SRX2527065.trimmed_R1.fastq.gz	155.2 MB	1806540	93.2	35.3	1	SRX2527065.trimmed_R2.fastq.gz	153.2 MB	1806540	92.2	35.2	1	3613080	3577525	0.9978	76.3X	1584	355	3576889	35.4	59.3	354	46	Illumina HiSeq 2500	PRJNA363037	SAMN06252210	BOVINE	New Zealand	BOVINE
SRX2527059	SRX2527059.trimmed_R1.fastq.gz	158.4 MB	1868960	93.8	35.5	1	SRX2527059.trimmed_R2.fastq.gz	156.1 MB	1868960	93	35.5	1	3737920	3699518	0.9973	79.7X	1752	558	3698702	35.6	59.3	553	68	Illumina HiSeq 2500	PRJNA363037	SAMN06252217	BOVINE	New Zealand	BOVINE
SRX5400134	SRX5400134.trimmed_R1.fastq.gz	62.3 MB	393085	244.5	36.2	1	SRX5400134.trimmed_R2.fastq.gz	50.4 MB	393085	168.5	35.3	1	786170	782144	0.9974	37.2X	2440	133	779367	36.1	59.6	117	22	Illumina MiSeq	PRJNA523164	SAMN10965939	BADGER	United Kingdom	BADGER
SRX5400241	SRX5400241.trimmed_R1.fastq.gz	75.7 MB	464098	254.3	36.3	1	SRX5400241.trimmed_R2.fastq.gz	64.6 MB	464098	187.3	35.4	1	928196	924275	0.997	47.0X	1794	134	922591	36.2	59.5	115	22	Illumina MiSeq	PRJNA523164	SAMN10965865	BADGER	United Kingdom	BADGER
SRX5400032	SRX5400032.trimmed_R1.fastq.gz	33.3 MB	446567	141.4	35.1	1	SRX5400032.trimmed_R2.fastq.gz	33.0 MB	446567	138.1	34.9	1	893134	885001	0.997	27.6X	1330	134	860966	35.1	59.1	132	25	Illumina MiSeq	PRJNA523164	SAMN10966159	BOVINE	United Kingdom	BOVINE
SRX2526947	SRX2526947.trimmed_R1.fastq.gz	89.8 MB	552496	243.9	36.1	1	SRX2526947.trimmed_R2.fastq.gz	73.7 MB	552496	173.4	35.2	1	1104992	1099150	0.9962	52.9X	764	602	1098027	36	59.6	578	75	Illumina MiSeq	PRJNA363037	SAMN06252329	BOVINE	New Zealand	BOVINE
SRX2527102	SRX2527102.trimmed_R1.fastq.gz	167.3 MB	1947212	93	35.3	1	SRX2527102.trimmed_R2.fastq.gz	165.3 MB	1947212	91.9	35.2	1	3894424	3854654	1	82.1X	2208	186	3853999	35.4	59.3	190	23	Illumina HiSeq 2500	PRJNA363037	SAMN06252174	POSSUM	New Zealand	POSSUM
SRX5400224	SRX5400224.trimmed_R1.fastq.gz	51.6 MB	526057	143.8	37.2	1	SRX5400224.trimmed_R2.fastq.gz	54.2 MB	526057	139	36.7	1	1052114	1051864	0.9952	33.9X	986	133	1041731	37.1	59.5	121	23	Illumina MiSeq	PRJNA523164	SAMN10966073	BOVINE	United Kingdom	BOVINE
SRX5400312	SRX5400312.trimmed_R1.fastq.gz	82.7 MB	514095	252.7	36.4	1	SRX5400312.trimmed_R2.fastq.gz	69.8 MB	514095	182.5	35.4	1	1028190	1021013	0.9966	51.4X	2932	144	1019558	36.2	59.6	129	23	Illumina MiSeq	PRJNA523164	SAMN10965921	BADGER	United Kingdom	BADGER
SRX2526973	SRX2526973.trimmed_R1.fastq.gz	190.8 MB	2227467	92.9	35.3	1	SRX2526973.trimmed_R2.fastq.gz	188.4 MB	2227467	92.4	35.3	1	4454934	4410332	1	94.2X	1756	207	4409602	35.4	59.3	211	28	Illumina HiSeq 2500	PRJNA363037	SAMN06252303	BOVINE	New Zealand	BOVINE
SRX5400115	SRX5400115.trimmed_R1.fastq.gz	39.0 MB	535742	139.9	35.1	1	SRX5400115.trimmed_R2.fastq.gz	38.8 MB	535742	136.5	34.9	1	1071484	1061858	0.9963	32.1X	1708	153	1018551	35.1	58.5	155	22	NextSeq 500	PRJNA523164	SAMN10966193	BOVINE	United Kingdom	BOVINE
SRX4901525	SRX4901525.trimmed_R1.fastq.gz	133.9 MB	964825	192.2	36.2	1	SRX4901525.trimmed_R2.fastq.gz	127.3 MB	964825	165.7	35.7	1	1929650	1908778	0.9946	77.9X	988	529	1898648	36.2	59.4	514	73	Illumina MiSeq	PRJNA251692	SAMN10254832	Deer	USA	CERVINE
SRX4901514	SRX4901514.trimmed_R1.fastq.gz	133.6 MB	974119	192.2	36.3	1	SRX4901514.trimmed_R2.fastq.gz	123.7 MB	974119	150.3	35.3	1	1948238	1926248	0.9946	75.8X	1014	523	1916751	36.1	59.4	504	75	Illumina MiSeq	PRJNA251692	SAMN10254825	Deer	USA	CERVINE
SRX5400262	SRX5400262.trimmed_R1.fastq.gz	86.6 MB	543451	265.3	36.6	1	SRX5400262.trimmed_R2.fastq.gz	77.3 MB	543451	200.4	35.8	1	1086902	1084567	0.9967	57.8X	414	134	1082544	36.4	59.5	119	22	Illumina MiSeq	PRJNA523164	SAMN10965887	BADGER	United Kingdom	BADGER
SRX5400186	SRX5400186.trimmed_R1.fastq.gz	65.5 MB	401104	259.3	36.4	1	SRX5400186.trimmed_R2.fastq.gz	52.4 MB	401104	165.5	35	1	802208	795404	0.9967	39.1X	2860	151	794135	36.1	59.6	139	22	Illumina MiSeq	PRJNA523164	SAMN10965909	BADGER	United Kingdom	BADGER
SRX5400145	SRX5400145.trimmed_R1.fastq.gz	90.4 MB	554701	248.5	36.2	1	SRX5400145.trimmed_R2.fastq.gz	77.2 MB	554701	187.4	35.4	1	1109402	1102426	0.9974	55.3X	3064	138	1100480	36.1	59.6	123	21	Illumina MiSeq	PRJNA523164	SAMN10965968	BADGER	United Kingdom	BADGER
SRX5400013	SRX5400013.trimmed_R1.fastq.gz	74.7 MB	715784	131.6	36.2	1	SRX5400013.trimmed_R2.fastq.gz	75.4 MB	715784	125.9	35.7	1	1431568	1409607	0.9979	41.5X	8100	178	1395735	36.3	59.4	176	27	Illumina MiSeq	PRJNA523164	SAMN10966128	BOVINE	United Kingdom	BOVINE
SRX2526951	SRX2526951.trimmed_R1.fastq.gz	163.7 MB	1904026	93	35.3	1	SRX2526951.trimmed_R2.fastq.gz	161.6 MB	1904026	91.7	35.2	1	3808052	3769613	1	80.4X	1612	184	3769070	35.4	59.3	183	25	Illumina HiSeq 2500	PRJNA363037	SAMN06252325	BOVINE	New Zealand	BOVINE
SRX2527171	SRX2527171.trimmed_R1.fastq.gz	147.2 MB	1732537	94	35.5	1	SRX2527171.trimmed_R2.fastq.gz	145.3 MB	1732537	92.7	35.4	1	3465074	3430175	0.9991	73.8X	1144	543	3429449	35.5	59.3	551	65	Illumina HiSeq 2500	PRJNA363037	SAMN06252105	BOVINE	New Zealand	BOVINE
SRX2527013	SRX2527013.trimmed_R1.fastq.gz	106.1 MB	660597	246.6	36.2	1	SRX2527013.trimmed_R2.fastq.gz	93.6 MB	660597	197.1	35.7	1	1321194	1317682	0.9969	67.2X	488	591	1315668	36.2	59.5	551	71	Illumina MiSeq	PRJNA363037	SAMN06252263	POSSUM	New Zealand	POSSUM
SRX5400091	SRX5400091.trimmed_R1.fastq.gz	69.8 MB	426086	250.1	36.2	1	SRX5400091.trimmed_R2.fastq.gz	58.6 MB	426086	180.9	35.3	1	852172	849958	0.9965	42.1X	420	133	847380	36.1	59.6	113	21	Illumina MiSeq	PRJNA523164	SAMN10966027	BADGER	United Kingdom	BADGER
SRX5400131	SRX5400131.trimmed_R1.fastq.gz	70.1 MB	442555	246.7	36.3	1	SRX5400131.trimmed_R2.fastq.gz	55.8 MB	442555	162.7	35.2	1	885110	880575	0.9972	41.5X	3190	134	876579	36.1	59.5	120	21	Illumina MiSeq	PRJNA523164	SAMN10965942	BADGER	United Kingdom	BADGER
SRX5400080	SRX5400080.trimmed_R1.fastq.gz	130.5 MB	1777017	140.4	35.1	1	SRX5400080.trimmed_R2.fastq.gz	129.9 MB	1777017	137.5	34.9	1	3554034	3389109	0.9982	106.9X	3188	150	3336641	35.1	58.9	135	22	NextSeq 500	PRJNA523164	SAMN10966202	BOVINE	United Kingdom	BOVINE
SRX2527152	SRX2527152.trimmed_R1.fastq.gz	92.8 MB	572932	244.6	36.1	1	SRX2527152.trimmed_R2.fastq.gz	79.7 MB	572932	187.3	35.5	1	1145864	1140129	0.9953	56.9X	1442	549	1139052	36.1	59.6	501	69	Illumina MiSeq	PRJNA363037	SAMN06252124	BOVINE	New Zealand	BOVINE
SRX5400157	SRX5400157.trimmed_R1.fastq.gz	63.4 MB	388892	254.6	36.3	1	SRX5400157.trimmed_R2.fastq.gz	54.3 MB	388892	188.5	35.4	1	777784	771998	0.9963	39.4X	3634	138	770997	36.2	59.5	123	21	Illumina MiSeq	PRJNA523164	SAMN10965872	BADGER	United Kingdom	BADGER
SRX4901509	SRX4901509.trimmed_R1.fastq.gz	99.9 MB	674425	209.4	36.2	1	SRX4901509.trimmed_R2.fastq.gz	87.7 MB	674425	152.4	34.8	1	1348850	1333033	0.9929	55.5X	1010	527	1325235	35.9	59.5	500	72	Illumina MiSeq	PRJNA251692	SAMN10254846	Deer	USA	CERVINE
SRX5400217	SRX5400217.trimmed_R1.fastq.gz	70.3 MB	706251	138.7	36.9	1	SRX5400217.trimmed_R2.fastq.gz	72.9 MB	706251	134.2	36.4	1	1412502	1400538	0.9976	42.9X	1320	135	1372309	36.9	59.2	124	21	Illumina MiSeq	PRJNA523164	SAMN10966055	BOVINE	United Kingdom	BOVINE
SRX5400050	SRX5400050.trimmed_R1.fastq.gz	75.4 MB	465539	257.5	36.4	1	SRX5400050.trimmed_R2.fastq.gz	61.0 MB	465539	168	35.1	1	931078	921170	0.9969	45.4X	5072	137	919948	36.1	59.6	124	22	Illumina MiSeq	PRJNA523164	SAMN10965928	BADGER	United Kingdom	BADGER
SRX5400170	SRX5400170.trimmed_R1.fastq.gz	74.5 MB	463001	248.3	36.3	1	SRX5400170.trimmed_R2.fastq.gz	64.3 MB	463001	187.3	35.5	1	926002	926259	0.9972	46.2X	292	135	921480	36.2	59.5	135	21	Illumina MiSeq	PRJNA523164	SAMN10966009	BADGER	United Kingdom	BADGER
SRX2526934	SRX2526934.trimmed_R1.fastq.gz	143.5 MB	1691588	94.2	35.5	1	SRX2526934.trimmed_R2.fastq.gz	141.7 MB	1691588	93.1	35.4	1	3383176	3350589	1	72.2X	1204	186	3350200	35.6	59.3	191	26	Illumina HiSeq 2500	PRJNA363037	SAMN06252342	FERRET	New Zealand	FERRET
SRX5400305	SRX5400305.trimmed_R1.fastq.gz	49.0 MB	503054	144.1	37.2	1	SRX5400305.trimmed_R2.fastq.gz	51.5 MB	503054	139.5	36.7	1	1006108	1007597	0.9954	32.4X	1154	129	995506	37.1	59.4	113	22	Illumina MiSeq	PRJNA523164	SAMN10966085	BOVINE	United Kingdom	BOVINE
SRX2527084	SRX2527084.trimmed_R1.fastq.gz	88.7 MB	538912	249.9	36.2	1	SRX2527084.trimmed_R2.fastq.gz	77.7 MB	538912	196.8	35.5	1	1077824	1074169	0.9958	55.1X	732	575	1072307	36.1	59.6	545	69	Illumina MiSeq	PRJNA363037	SAMN06252192	BOVINE	New Zealand	BOVINE
SRX2527028	SRX2527028.trimmed_R1.fastq.gz	156.7 MB	1822755	92.9	35.3	1	SRX2527028.trimmed_R2.fastq.gz	154.7 MB	1822755	92.2	35.3	1	3645510	3609372	0.9999	76.9X	1526	189	3608814	35.4	59.3	196	26	Illumina HiSeq 2500	PRJNA363037	SAMN06252248	BOVINE	New Zealand	BOVINE
SRX5400278	SRX5400278.trimmed_R1.fastq.gz	39.6 MB	540304	140.4	35.1	1	SRX5400278.trimmed_R2.fastq.gz	39.5 MB	540304	136.6	34.9	1	1080608	1065887	0.9976	32.6X	3058	141	1029623	35.1	58.9	138	32	Illumina MiSeq	PRJNA523164	SAMN10966175	BOVINE	United Kingdom	BOVINE
SRX4901540	SRX4901540.trimmed_R1.fastq.gz	119.1 MB	835478	211.7	36.4	1	SRX4901540.trimmed_R2.fastq.gz	119.2 MB	835478	184	35.6	1	1670956	1658048	0.9944	75.3X	640	539	1646921	36.3	59.5	509	73	Illumina MiSeq	PRJNA251692	SAMN10254884	Deer	USA	CERVINE
SRX5400114	SRX5400114.trimmed_R1.fastq.gz	61.1 MB	836373	140.2	35.1	1	SRX5400114.trimmed_R2.fastq.gz	60.8 MB	836373	137.5	35	1	1672746	1641122	0.9979	50.2X	2810	161	1579849	35.2	58.8	153	29	Illumina MiSeq	PRJNA523164	SAMN10966192	BOVINE	United Kingdom	BOVINE
SRX2527157	SRX2527157.trimmed_R1.fastq.gz	153.6 MB	1812305	94.2	35.5	1	SRX2527157.trimmed_R2.fastq.gz	151.5 MB	1812305	93.6	35.5	1	3624610	3588762	0.9993	77.4X	1386	554	3587894	35.6	59.3	558	63	Illumina HiSeq 2500	PRJNA363037	SAMN06252119	BOVINE	New Zealand	BOVINE
SRX5400087	SRX5400087.trimmed_R1.fastq.gz	54.5 MB	334095	249.6	36.2	1	SRX5400087.trimmed_R2.fastq.gz	43.7 MB	334095	165.6	35	1	668190	666637	0.9956	31.7X	234	129	663532	36	59.5	121	20	Illumina MiSeq	PRJNA523164	SAMN10966023	BADGER	United Kingdom	BADGER
SRX4901541	SRX4901541.trimmed_R1.fastq.gz	135.3 MB	949750	218.6	36.6	1	SRX4901541.trimmed_R2.fastq.gz	134.0 MB	949750	183.9	35.7	1	1899500	1887540	0.9946	86.6X	1024	545	1871140	36.4	59.5	520	73	Illumina MiSeq	PRJNA251692	SAMN10254889	Deer	USA	CERVINE
SRX2527011	SRX2527011.trimmed_R1.fastq.gz	160.3 MB	1887548	94.4	35.5	1	SRX2527011.trimmed_R2.fastq.gz	158.2 MB	1887548	92.4	35.4	1	3775096	3736866	0.9975	80.5X	1370	567	3736079	35.5	59.3	555	69	Illumina HiSeq 2500	PRJNA363037	SAMN06252265	BOVINE	New Zealand	BOVINE
SRX2996013	SRX2996013.trimmed_R1.fastq.gz	188.3 MB	1331567	201.4	36.4	1	SRX2996013.trimmed_R2.fastq.gz	162.4 MB	1331567	143.5	35.1	1	2663134	2627362	0.9961	103.4X	1144	553	2600645	36.1	59.4	533	73	Illumina MiSeq	PRJNA251692	SAMN07340009	Cattle:Dairy	USA	BOVINE
SRX5400130	SRX5400130.trimmed_R1.fastq.gz	63.6 MB	397482	248	36.3	1	SRX5400130.trimmed_R2.fastq.gz	49.2 MB	397482	156.5	35	1	794964	791253	0.997	36.8X	714	135	788707	36	59.5	125	20	Illumina MiSeq	PRJNA523164	SAMN10965943	BADGER	United Kingdom	BADGER
SRX4901489	SRX4901489.trimmed_R1.fastq.gz	114.4 MB	817569	196.7	36.2	1	SRX4901489.trimmed_R2.fastq.gz	97.2 MB	817569	144.2	35.4	1	1635138	1624105	0.9934	63.5X	458	524	1616939	36.1	59.5	499	71	Illumina MiSeq	PRJNA251692	SAMN10254890	Deer	USA	CERVINE
SRX2527088	SRX2527088.trimmed_R1.fastq.gz	134.7 MB	1583252	94	35.5	1	SRX2527088.trimmed_R2.fastq.gz	132.9 MB	1583252	93	35.4	1	3166504	3133231	0.9965	67.4X	2914	558	3132484	35.5	59.3	543	70	Illumina HiSeq 2500	PRJNA363037	SAMN06252188	FERRET	New Zealand	FERRET
SRX5400033	SRX5400033.trimmed_R1.fastq.gz	54.4 MB	757819	138	35.1	1	SRX5400033.trimmed_R2.fastq.gz	54.0 MB	757819	135	34.9	1	1515638	1481284	0.9966	44.8X	1866	144	1436540	35.1	58.5	140	27	Illumina MiSeq	PRJNA523164	SAMN10966158	BOVINE	United Kingdom	BOVINE
SRX2527100	SRX2527100.trimmed_R1.fastq.gz	157.9 MB	1859878	93.9	35.5	1	SRX2527100.trimmed_R2.fastq.gz	155.7 MB	1859878	92.6	35.4	1	3719756	3681625	0.9974	79.2X	2480	571	3680507	35.5	59.3	559	66	Illumina HiSeq 2500	PRJNA363037	SAMN06252176	POSSUM	New Zealand	POSSUM
SRX5400328	SRX5400328.trimmed_R1.fastq.gz	48.2 MB	654268	141.2	35.1	1	SRX5400328.trimmed_R2.fastq.gz	48.0 MB	654268	138.7	35	1	1308536	1291857	0.9975	40.1X	4018	139	1254484	35.2	59	141	24	Illumina MiSeq	PRJNA523164	SAMN10966151	BOVINE	United Kingdom	BOVINE
SRX2996001	SRX2996001.trimmed_R1.fastq.gz	101.8 MB	706600	213.2	36.4	1	SRX2996001.trimmed_R2.fastq.gz	102.0 MB	706600	187.9	35.7	1	1413200	1409478	0.9945	64.5X	554	539	1396793	36.3	59.5	522	73	Illumina MiSeq	PRJNA251692	SAMN07339991	Elk	USA	CERVINE
SRX5400288	SRX5400288.trimmed_R1.fastq.gz	53.8 MB	556584	142.4	37.3	1	SRX5400288.trimmed_R2.fastq.gz	58.0 MB	556584	135.1	36.3	1	1113168	1115009	0.9972	34.4X	5732	145	1086596	37	59.3	142	24	Illumina MiSeq	PRJNA523164	SAMN10966089	BOVINE	United Kingdom	BOVINE
SRX5400054	SRX5400054.trimmed_R1.fastq.gz	60.6 MB	380971	246	36.2	1	SRX5400054.trimmed_R2.fastq.gz	49.3 MB	380971	171.6	35.3	1	761942	757684	0.9964	36.3X	2212	145	755665	36.1	59.6	128	23	Illumina MiSeq	PRJNA523164	SAMN10965932	BADGER	United Kingdom	BADGER
SRX5399999	SRX5399999.trimmed_R1.fastq.gz	67.5 MB	412536	251.4	36.3	1	SRX5399999.trimmed_R2.fastq.gz	57.3 MB	412536	184.7	35.3	1	825072	822136	0.996	41.2X	332	141	820753	36.1	59.6	126	21	Illumina MiSeq	PRJNA523164	SAMN10966038	BADGER	United Kingdom	BADGER
SRX4901533	SRX4901533.trimmed_R1.fastq.gz	127.7 MB	934270	222.2	36.9	1	SRX4901533.trimmed_R2.fastq.gz	132.2 MB	934270	193.4	36	1	1868540	1853780	0.9948	88.1X	246	557	1842549	36.7	59.5	547	75	Illumina MiSeq	PRJNA251692	SAMN10254868	Deer	USA	CERVINE
SRX5400077	SRX5400077.trimmed_R1.fastq.gz	37.1 MB	510493	139	35	1	SRX5400077.trimmed_R2.fastq.gz	36.8 MB	510493	135.8	34.9	1	1020986	1009258	0.9956	30.6X	1564	154	974641	35.1	58.6	165	29	NextSeq 500	PRJNA523164	SAMN10966201	BOVINE	United Kingdom	BOVINE
SRX2995972	SRX2995972.trimmed_R1.fastq.gz	78.4 MB	564934	220.8	36.9	1	SRX2995972.trimmed_R2.fastq.gz	74.7 MB	564934	153.3	34.7	1	1129868	1122434	0.993	48.0X	406	526	1112967	36.2	59.5	482	72	Illumina MiSeq	PRJNA251692	SAMN07340002	Deer	USA	CERVINE
SRX5400228	SRX5400228.trimmed_R1.fastq.gz	64.4 MB	404850	245	36.2	1	SRX5400228.trimmed_R2.fastq.gz	51.9 MB	404850	167.4	35.3	1	809700	804120	0.9974	38.2X	3428	134	801888	36.1	59.6	120	22	Illumina MiSeq	PRJNA523164	SAMN10965952	BADGER	United Kingdom	BADGER
SRX4901511	SRX4901511.trimmed_R1.fastq.gz	76.9 MB	519282	205.6	36.1	1	SRX4901511.trimmed_R2.fastq.gz	68.5 MB	519282	156.8	34.9	1	1038564	1029906	0.9922	43.0X	736	517	1024260	35.9	59.5	500	72	Illumina MiSeq	PRJNA251692	SAMN10254848	Deer	USA	CERVINE
SRX5400140	SRX5400140.trimmed_R1.fastq.gz	66.1 MB	417219	244.3	36.2	1	SRX5400140.trimmed_R2.fastq.gz	54.0 MB	417219	170.8	35.3	1	834438	832762	0.9969	39.8X	388	135	829704	36.1	59.6	135	22	Illumina MiSeq	PRJNA523164	SAMN10965946	BADGER	United Kingdom	BADGER
SRX2527139	SRX2527139.trimmed_R1.fastq.gz	182.8 MB	2153616	94.1	35.5	1	SRX2527139.trimmed_R2.fastq.gz	180.2 MB	2153616	93	35.4	1	4307232	4263490	0.9992	91.7X	1482	568	4262256	35.5	59.3	563	64	Illumina HiSeq 2500	PRJNA363037	SAMN06252137	BOVINE	New Zealand	BOVINE
SRX2996002	SRX2996002.trimmed_R1.fastq.gz	110.5 MB	765183	215.2	36.5	1	SRX2996002.trimmed_R2.fastq.gz	110.2 MB	765183	185.7	35.5	1	1530366	1521090	0.9942	69.6X	524	530	1509134	36.3	59.5	508	74	Illumina MiSeq	PRJNA251692	SAMN07339992	Deer	USA	CERVINE
SRX2527006	SRX2527006.trimmed_R1.fastq.gz	165.4 MB	1924715	93.2	35.3	1	SRX2527006.trimmed_R2.fastq.gz	163.3 MB	1924715	91.9	35.2	1	3849430	3811402	1	81.2X	1510	187	3810872	35.4	59.3	199	28	Illumina HiSeq 2500	PRJNA363037	SAMN06252270	FERRET	New Zealand	FERRET
SRX2527019	SRX2527019.trimmed_R1.fastq.gz	195.7 MB	2281845	93.2	35.3	1	SRX2527019.trimmed_R2.fastq.gz	193.2 MB	2281845	92.2	35.3	1	4563690	4516297	0.9976	96.3X	2560	360	4515455	35.4	59.3	361	47	Illumina HiSeq 2500	PRJNA363037	SAMN06252257	POSSUM	New Zealand	POSSUM
SRX5400121	SRX5400121.trimmed_R1.fastq.gz	69.4 MB	692624	137	36.7	1	SRX5400121.trimmed_R2.fastq.gz	71.4 MB	692624	135.1	36.5	1	1385248	1372469	0.999	41.6X	16722	189	1337395	36.8	59.2	177	36	Illumina MiSeq	PRJNA523164	SAMN10966067	BOVINE	United Kingdom	BOVINE
SRX5400154	SRX5400154.trimmed_R1.fastq.gz	60.6 MB	374693	253.2	36.3	1	SRX5400154.trimmed_R2.fastq.gz	53.0 MB	374693	195.5	35.6	1	749386	744110	0.9973	38.4X	3988	132	742743	36.2	59.5	118	20	Illumina MiSeq	PRJNA523164	SAMN10965877	BADGER	United Kingdom	BADGER
SRX2527119	SRX2527119.trimmed_R1.fastq.gz	188.0 MB	2190491	93	35.3	1	SRX2527119.trimmed_R2.fastq.gz	185.5 MB	2190491	92.5	35.3	1	4380982	4336109	0.9999	92.5X	1900	187	4335499	35.4	59.3	201	28	Illumina HiSeq 2500	PRJNA363037	SAMN06252157	FERRET	New Zealand	FERRET
SRX2527174	SRX2527174.trimmed_R1.fastq.gz	69.2 MB	418215	253.2	36.2	1	SRX2527174.trimmed_R2.fastq.gz	59.4 MB	418215	190.3	35.4	1	836430	832998	0.9956	42.5X	730	562	831675	36.1	59.5	542	70	Illumina MiSeq	PRJNA363037	SAMN06252102	POSSUM	New Zealand	POSSUM
SRX5400018	SRX5400018.trimmed_R1.fastq.gz	87.5 MB	544913	259.3	36.5	1	SRX5400018.trimmed_R2.fastq.gz	76.3 MB	544913	193.5	35.6	1	1089826	1083986	0.9976	56.6X	3260	133	1081997	36.3	59.5	122	21	Illumina MiSeq	PRJNA523164	SAMN10965894	BADGER	United Kingdom	BADGER
SRX2527002	SRX2527002.trimmed_R1.fastq.gz	84.8 MB	514064	255.9	36.3	1	SRX2527002.trimmed_R2.fastq.gz	74.6 MB	514064	197.4	35.5	1	1028128	1024484	0.9956	53.6X	1068	579	1022693	36.2	59.5	530	71	Illumina MiSeq	PRJNA363037	SAMN06252274	BOVINE	New Zealand	BOVINE
SRX5400212	SRX5400212.trimmed_R1.fastq.gz	49.7 MB	491348	141.4	37	1	SRX5400212.trimmed_R2.fastq.gz	52.3 MB	491348	131.5	36	1	982696	969526	0.9959	30.2X	12208	131	959775	36.7	59.3	114	23	Illumina MiSeq	PRJNA523164	SAMN10966077	BOVINE	United Kingdom	BOVINE
SRX5400084	SRX5400084.trimmed_R1.fastq.gz	53.8 MB	564836	144	37.3	1	SRX5400084.trimmed_R2.fastq.gz	58.9 MB	564836	135.7	36.3	1	1129672	1130892	0.9984	35.8X	1594	156	1115048	37	59.3	147	24	Illumina MiSeq	PRJNA523164	SAMN10966107	BOVINE	United Kingdom	BOVINE
SRX2527038	SRX2527038.trimmed_R1.fastq.gz	343.1 MB	4024392	88.8	35	1	SRX2527038.trimmed_R2.fastq.gz	344.2 MB	4024392	87.8	34.8	1	8048784	7945859	0.9973	161.7X	10894	587	7944527	35	59.2	568	67	Illumina HiSeq 2500	PRJNA363037	SAMN06252238	BOVINE	New Zealand	BOVINE
SRX4901478	SRX4901478.trimmed_R1.fastq.gz	144.8 MB	1045748	212.6	36.6	1	SRX4901478.trimmed_R2.fastq.gz	146.1 MB	1045748	193.1	36.1	1	2091496	2075670	0.9951	96.3X	594	540	2057666	36.6	59.5	522	72	Illumina MiSeq	PRJNA251692	SAMN10254858	Deer	USA	CERVINE
SRX2995997	SRX2995997.trimmed_R1.fastq.gz	114.4 MB	791899	214.1	36.4	1	SRX2995997.trimmed_R2.fastq.gz	113.8 MB	791899	185	35.5	1	1583798	1575647	0.9944	72.0X	570	548	1562302	36.3	59.5	522	75	Illumina MiSeq	PRJNA251692	SAMN07339987	Deer	USA	CERVINE
SRX5400346	SRX5400346.trimmed_R1.fastq.gz	82.8 MB	510142	253.5	36.3	1	SRX5400346.trimmed_R2.fastq.gz	70.6 MB	510142	183.3	35.4	1	1020284	1017316	0.998	51.0X	406	134	1015015	36.1	59.5	119	21	Illumina MiSeq	PRJNA523164	SAMN10966042	BADGER	United Kingdom	BADGER
SRX2527105	SRX2527105.trimmed_R1.fastq.gz	215.4 MB	1542078	224.7	36.7	1	SRX2527105.trimmed_R2.fastq.gz	218.5 MB	1542078	200.2	36.1	1	3084156	3070023	0.9975	149.7X	8748	567	3059784	36.6	59.4	528	68	Illumina MiSeq	PRJNA363037	SAMN06252171	POSSUM	New Zealand	POSSUM
SRX5400178	SRX5400178.trimmed_R1.fastq.gz	63.2 MB	652258	143	37.2	1	SRX5400178.trimmed_R2.fastq.gz	66.7 MB	652258	137	36.5	1	1304516	1303382	0.9984	41.4X	1670	131	1286024	37.1	59.3	122	22	Illumina MiSeq	PRJNA523164	SAMN10966110	BOVINE	United Kingdom	BOVINE
SRX2526931	SRX2526931.trimmed_R1.fastq.gz	168.5 MB	1964106	93.1	35.3	1	SRX2526931.trimmed_R2.fastq.gz	166.4 MB	1964106	92.6	35.3	1	3928212	3888703	0.9999	82.9X	1708	186	3888067	35.4	59.3	192	28	Illumina HiSeq 2500	PRJNA363037	SAMN06252345	FERRET	New Zealand	FERRET
SRX2526942	SRX2526942.trimmed_R1.fastq.gz	147.9 MB	1746084	93.9	35.5	1	SRX2526942.trimmed_R2.fastq.gz	145.9 MB	1746084	93.1	35.5	1	3492168	3455365	0.9973	74.5X	2484	549	3454496	35.6	59.3	535	71	Illumina HiSeq 2500	PRJNA363037	SAMN06252334	BOVINE	New Zealand	BOVINE
SRX5400003	SRX5400003.trimmed_R1.fastq.gz	71.0 MB	433852	254.8	36.3	1	SRX5400003.trimmed_R2.fastq.gz	60.5 MB	433852	186	35.4	1	867704	865179	0.9965	43.7X	548	132	863433	36.1	59.6	121	21	Illumina MiSeq	PRJNA523164	SAMN10966029	BADGER	United Kingdom	BADGER
SRX2526943	SRX2526943.trimmed_R1.fastq.gz	141.3 MB	1666569	94	35.5	1	SRX2526943.trimmed_R2.fastq.gz	139.4 MB	1666569	93	35.4	1	3333138	3299162	0.9975	71.1X	1328	553	3298374	35.6	59.3	553	64	Illumina HiSeq 2500	PRJNA363037	SAMN06252333	POSSUM	New Zealand	POSSUM
SRX2526981	SRX2526981.trimmed_R1.fastq.gz	146.2 MB	1722114	94.3	35.5	1	SRX2526981.trimmed_R2.fastq.gz	144.2 MB	1722114	93	35.4	1	3444228	3409924	0.9973	73.4X	1192	561	3409174	35.5	59.3	563	68	Illumina HiSeq 2500	PRJNA363037	SAMN06252295	FERRET	New Zealand	FERRET
SRX4901538	SRX4901538.trimmed_R1.fastq.gz	165.5 MB	1161398	205.7	36.2	1	SRX4901538.trimmed_R2.fastq.gz	163.0 MB	1161398	187.5	35.9	1	2322796	2305474	0.9955	103.1X	892	552	2282591	36.3	59.5	519	73	Illumina MiSeq	PRJNA251692	SAMN10254874	Deer	USA	CERVINE
SRX5400021	SRX5400021.trimmed_R1.fastq.gz	86.0 MB	537464	260.5	36.5	1	SRX5400021.trimmed_R2.fastq.gz	75.2 MB	537464	193.6	35.6	1	1074928	1070335	0.9968	56.0X	2774	135	1067608	36.3	59.6	124	21	Illumina MiSeq	PRJNA523164	SAMN10965889	BADGER	United Kingdom	BADGER
SRX2527078	SRX2527078.trimmed_R1.fastq.gz	92.8 MB	572360	246.7	36.2	1	SRX2527078.trimmed_R2.fastq.gz	76.4 MB	572360	174.9	35.2	1	1144720	1139333	0.9968	55.4X	456	570	1137978	36	59.5	534	68	Illumina MiSeq	PRJNA363037	SAMN06252198	BOVINE	New Zealand	BOVINE
SRX5400185	SRX5400185.trimmed_R1.fastq.gz	47.2 MB	289263	257.2	36.4	1	SRX5400185.trimmed_R2.fastq.gz	37.0 MB	289263	159.1	34.9	1	578526	571465	0.9956	27.7X	4054	140	570497	36.1	59.5	132	21	Illumina MiSeq	PRJNA523164	SAMN10965908	BADGER	United Kingdom	BADGER
SRX2527031	SRX2527031.trimmed_R1.fastq.gz	166.3 MB	1935286	92.8	35.3	1	SRX2527031.trimmed_R2.fastq.gz	164.2 MB	1935286	92.2	35.2	1	3870572	3831537	0.9999	81.6X	1604	195	3830881	35.4	59.3	198	26	Illumina HiSeq 2500	PRJNA363037	SAMN06252245	BOVINE	New Zealand	BOVINE
SRX5400286	SRX5400286.trimmed_R1.fastq.gz	37.1 MB	503111	141.1	35.1	1	SRX5400286.trimmed_R2.fastq.gz	36.9 MB	503111	136.7	34.9	1	1006222	993187	0.9975	30.2X	3300	158	953866	35.1	58.9	185	36	Illumina MiSeq	PRJNA523164	SAMN10966177	BOVINE	United Kingdom	BOVINE
SRX4901475	SRX4901475.trimmed_R1.fastq.gz	111.8 MB	772940	212.7	36.4	1	SRX4901475.trimmed_R2.fastq.gz	110.2 MB	772940	194.9	36	1	1545880	1540683	0.9944	71.4X	356	540	1528367	36.4	59.5	520	74	Illumina MiSeq	PRJNA251692	SAMN10254861	Deer	USA	CERVINE
SRX2996009	SRX2996009.trimmed_R1.fastq.gz	104.6 MB	741898	214.3	36.6	1	SRX2996009.trimmed_R2.fastq.gz	104.6 MB	741898	185.8	35.7	1	1483796	1478671	0.9937	67.6X	554	538	1464971	36.4	59.5	512	71	Illumina MiSeq	PRJNA251692	SAMN07340013	Elk	USA	CERVINE
SRX2527074	SRX2527074.trimmed_R1.fastq.gz	378.3 MB	4437924	89.1	35	1	SRX2527074.trimmed_R2.fastq.gz	379.4 MB	4437924	87.6	34.8	1	8875848	8758752	0.9978	178.3X	13920	211	8757815	35	59.2	208	25	Illumina HiSeq 2500	PRJNA363037	SAMN06252202	BOVINE	New Zealand	BOVINE
SRX5400260	SRX5400260.trimmed_R1.fastq.gz	47.6 MB	489342	144.4	37.3	1	SRX5400260.trimmed_R2.fastq.gz	51.4 MB	489342	133.6	36.1	1	978684	976049	0.9965	30.8X	622	157	965980	36.9	59.4	145	23	Illumina MiSeq	PRJNA523164	SAMN10966118	BOVINE	United Kingdom	BOVINE
SRX2527173	SRX2527173.trimmed_R1.fastq.gz	73.3 MB	451621	243	36.1	1	SRX2527173.trimmed_R2.fastq.gz	59.9 MB	451621	173.6	35.2	1	903242	898987	0.995	43.1X	374	562	897782	36	59.6	531	65	Illumina MiSeq	PRJNA363037	SAMN06252103	BOVINE	New Zealand	BOVINE
SRX5400300	SRX5400300.trimmed_R1.fastq.gz	73.4 MB	736886	139.3	36.9	1	SRX5400300.trimmed_R2.fastq.gz	77.4 MB	736886	131.5	36.1	1	1473772	1465321	0.9975	44.3X	3458	151	1428437	36.7	59.3	137	23	Illumina MiSeq	PRJNA523164	SAMN10966080	BOVINE	United Kingdom	BOVINE
SRX2526948	SRX2526948.trimmed_R1.fastq.gz	166.0 MB	1955145	94	35.5	1	SRX2526948.trimmed_R2.fastq.gz	163.8 MB	1955145	92.9	35.4	1	3910290	3870955	0.9974	83.3X	1270	556	3870132	35.5	59.3	552	66	Illumina HiSeq 2500	PRJNA363037	SAMN06252328	BOVINE	New Zealand	BOVINE
SRX5400303	SRX5400303.trimmed_R1.fastq.gz	63.9 MB	651757	139.8	37	1	SRX5400303.trimmed_R2.fastq.gz	66.2 MB	651757	137.4	36.6	1	1303514	1281817	0.9975	40.5X	17168	133	1268152	37	59.3	122	22	Illumina MiSeq	PRJNA523164	SAMN10966079	BOVINE	United Kingdom	BOVINE
SRX5400275	SRX5400275.trimmed_R1.fastq.gz	42.2 MB	439667	142.6	37.3	1	SRX5400275.trimmed_R2.fastq.gz	44.8 MB	439667	138.5	36.7	1	879334	892115	0.9967	27.7X	2790	129	864940	37.1	59.2	122	26	Illumina MiSeq	PRJNA523164	SAMN10966098	BOVINE	United Kingdom	BOVINE
SRX2527079	SRX2527079.trimmed_R1.fastq.gz	83.9 MB	508287	255.2	36.3	1	SRX2527079.trimmed_R2.fastq.gz	71.9 MB	508287	189.1	35.4	1	1016574	1012441	0.995	51.9X	756	587	1010717	36.1	59.5	571	65	Illumina MiSeq	PRJNA363037	SAMN06252197	BOVINE	New Zealand	BOVINE
SRX2995981	SRX2995981.trimmed_R1.fastq.gz	114.8 MB	800652	209.4	36.3	1	SRX2995981.trimmed_R2.fastq.gz	113.9 MB	800652	194.1	36	1	1601304	1591634	0.9941	73.4X	482	538	1580663	36.4	59.5	511	73	Illumina MiSeq	PRJNA251692	SAMN07340023	Deer	USA	CERVINE
SRX2527172	SRX2527172.trimmed_R1.fastq.gz	170.7 MB	2012929	94.4	35.5	1	SRX2527172.trimmed_R2.fastq.gz	168.4 MB	2012929	93.2	35.4	1	4025858	3984630	0.9974	85.9X	1668	569	3983766	35.6	59.3	554	73	Illumina HiSeq 2500	PRJNA363037	SAMN06252104	BOVINE	New Zealand	BOVINE
SRX2526967	SRX2526967.trimmed_R1.fastq.gz	86.5 MB	525385	256	36.3	1	SRX2526967.trimmed_R2.fastq.gz	77.2 MB	525385	203.5	35.6	1	1050770	1047921	0.9955	55.4X	612	569	1046356	36.2	59.5	542	69	Illumina MiSeq	PRJNA363037	SAMN06252309	POSSUM	New Zealand	POSSUM
SRX2995966	SRX2995966.trimmed_R1.fastq.gz	129.5 MB	907616	212.8	36.4	1	SRX2995966.trimmed_R2.fastq.gz	130.3 MB	907616	194	35.9	1	1815232	1803791	0.9948	83.8X	650	543	1791086	36.4	59.5	515	75	Illumina MiSeq	PRJNA251692	SAMN07340005	Deer	USA	CERVINE
SRX2526984	SRX2526984.trimmed_R1.fastq.gz	172.3 MB	2005281	93.1	35.3	1	SRX2526984.trimmed_R2.fastq.gz	170.1 MB	2005281	91.8	35.2	1	4010562	3969702	1	84.6X	1890	189	3969157	35.4	59.3	188	25	Illumina HiSeq 2500	PRJNA363037	SAMN06252292	BOVINE	New Zealand	BOVINE
SRX5400297	SRX5400297.trimmed_R1.fastq.gz	85.1 MB	522865	250.5	36.2	1	SRX5400297.trimmed_R2.fastq.gz	73.8 MB	522865	192.7	35.5	1	1045730	1043283	0.9964	53.3X	408	133	1040970	36.2	59.6	127	20	Illumina MiSeq	PRJNA523164	SAMN10966004	BADGER	United Kingdom	BADGER
SRX2527009	SRX2527009.trimmed_R1.fastq.gz	167.9 MB	1954401	93.2	35.3	1	SRX2527009.trimmed_R2.fastq.gz	165.7 MB	1954401	92.1	35.2	1	3908802	3870878	1	82.5X	1646	198	3870314	35.4	59.3	197	29	Illumina HiSeq 2500	PRJNA363037	SAMN06252267	BOVINE	New Zealand	BOVINE
SRX2526987	SRX2526987.trimmed_R1.fastq.gz	205.9 MB	1468690	224.4	36.7	1	SRX2526987.trimmed_R2.fastq.gz	208.8 MB	1468690	206.7	36.3	1	2937380	2924403	0.995	144.8X	10086	542	2913978	36.7	59.5	508	67	Illumina MiSeq	PRJNA363037	SAMN06252289	BOVINE	New Zealand	BOVINE
SRX5400270	SRX5400270.trimmed_R1.fastq.gz	84.7 MB	523303	254.1	36.3	1	SRX5400270.trimmed_R2.fastq.gz	73.5 MB	523303	190.8	35.5	1	1046606	1040427	0.9962	53.4X	4258	134	1038010	36.2	59.5	118	22	Illumina MiSeq	PRJNA523164	SAMN10965883	BADGER	United Kingdom	BADGER
SRX4901534	SRX4901534.trimmed_R1.fastq.gz	139.4 MB	987876	219.9	36.7	1	SRX4901534.trimmed_R2.fastq.gz	139.6 MB	987876	183.9	35.7	1	1975752	1962627	0.9948	90.4X	488	541	1945496	36.5	59.5	524	74	Illumina MiSeq	PRJNA251692	SAMN10254877	Deer	USA	CERVINE
SRX2527153	SRX2527153.trimmed_R1.fastq.gz	159.8 MB	1861517	93.3	35.3	1	SRX2527153.trimmed_R2.fastq.gz	157.8 MB	1861517	92.2	35.3	1	3723034	3685832	0.9998	78.6X	1498	197	3685163	35.4	59.3	202	31	Illumina HiSeq 2500	PRJNA363037	SAMN06252123	BOVINE	New Zealand	BOVINE
SRX2995992	SRX2995992.trimmed_R1.fastq.gz	94.6 MB	674332	220.1	36.7	1	SRX2995992.trimmed_R2.fastq.gz	94.1 MB	674332	183.7	35.8	1	1348664	1345930	0.9939	61.9X	334	547	1333606	36.5	59.5	534	72	Illumina MiSeq	PRJNA251692	SAMN07339984	Elk	USA	CERVINE
SRX2527008	SRX2527008.trimmed_R1.fastq.gz	164.2 MB	1913911	93.4	35.3	1	SRX2527008.trimmed_R2.fastq.gz	162.1 MB	1913911	92.4	35.3	1	3827822	3789156	0.9999	80.9X	2164	197	3788541	35.4	59.3	206	25	Illumina HiSeq 2500	PRJNA363037	SAMN06252268	BOVINE	New Zealand	BOVINE
SRX2526944	SRX2526944.trimmed_R1.fastq.gz	178.6 MB	1272507	226.4	36.7	1	SRX2526944.trimmed_R2.fastq.gz	180.9 MB	1272507	197.4	36	1	2545014	2535893	0.9922	123.3X	7370	535	2526178	36.6	59.5	503	69	Illumina MiSeq	PRJNA363037	SAMN06252332	BOVINE	New Zealand	BOVINE
SRX5400045	SRX5400045.trimmed_R1.fastq.gz	83.4 MB	924489	125.9	37	1	SRX5400045.trimmed_R2.fastq.gz	86.5 MB	924489	122.5	36.6	1	1848978	1773456	0.9981	50.2X	43848	145	1756012	37	59.1	133	22	Illumina MiSeq	PRJNA523164	SAMN10966090	BOVINE	United Kingdom	BOVINE
SRX2995986	SRX2995986.trimmed_R1.fastq.gz	214.0 MB	1544628	198.6	36.4	1	SRX2995986.trimmed_R2.fastq.gz	203.3 MB	1544628	168.2	35.7	1	3089256	3038169	0.9963	127.5X	3206	568	3007744	36.3	59.4	547	73	Illumina MiSeq	PRJNA251692	SAMN07340015	Cattle:Dairy	USA	BOVINE
SRX5400120	SRX5400120.trimmed_R1.fastq.gz	96.4 MB	1009129	143.7	37.3	1	SRX5400120.trimmed_R2.fastq.gz	103.4 MB	1009129	136.4	36.5	1	2018258	2010332	0.9985	63.8X	910	158	1983708	37.1	59.4	150	25	Illumina MiSeq	PRJNA523164	SAMN10966066	BOVINE	United Kingdom	BOVINE
SRX4901539	SRX4901539.trimmed_R1.fastq.gz	108.9 MB	767773	207.7	36.5	1	SRX4901539.trimmed_R2.fastq.gz	99.4 MB	767773	154.3	34.9	1	1535546	1512928	0.9943	62.6X	4168	525	1504504	36.1	59.4	510	71	Illumina MiSeq	PRJNA251692	SAMN10254873	Deer	USA	CERVINE
SRX5400269	SRX5400269.trimmed_R1.fastq.gz	83.7 MB	516059	253.4	36.3	1	SRX5400269.trimmed_R2.fastq.gz	71.6 MB	516059	186.8	35.5	1	1032118	1025526	0.9963	52.2X	4460	136	1023286	36.2	59.5	118	23	Illumina MiSeq	PRJNA523164	SAMN10965884	BADGER	United Kingdom	BADGER
SRX5400051	SRX5400051.trimmed_R1.fastq.gz	71.5 MB	441042	261	36.5	1	SRX5400051.trimmed_R2.fastq.gz	59.0 MB	441042	174.3	35.2	1	882084	875045	0.9975	44.1X	2952	133	874215	36.2	59.5	116	21	Illumina MiSeq	PRJNA523164	SAMN10965929	BADGER	United Kingdom	BADGER
SRX5400289	SRX5400289.trimmed_R1.fastq.gz	80.6 MB	833323	140.7	37.2	1	SRX5400289.trimmed_R2.fastq.gz	85.2 MB	833323	133	36.4	1	1666646	1641383	0.9968	50.8X	17596	144	1618094	37	59.4	135	22	Illumina MiSeq	PRJNA523164	SAMN10966088	BOVINE	United Kingdom	BOVINE
SRX2527026	SRX2527026.trimmed_R1.fastq.gz	89.1 MB	543128	255.2	36.3	1	SRX2527026.trimmed_R2.fastq.gz	78.7 MB	543128	197.2	35.5	1	1086256	1082271	0.9953	56.3X	1688	578	1079818	36.2	59.5	549	66	Illumina MiSeq	PRJNA363037	SAMN06252250	BOVINE	New Zealand	BOVINE
SRX2527073	SRX2527073.trimmed_R1.fastq.gz	401.5 MB	4714498	88.4	35	1	SRX2527073.trimmed_R2.fastq.gz	403.0 MB	4714498	88	34.8	1	9428996	9304079	0.9979	189.5X	9960	215	9302916	35	59.3	219	26	Illumina HiSeq 2500	PRJNA363037	SAMN06252203	BOVINE	New Zealand	BOVINE
SRX2527129	SRX2527129.trimmed_R1.fastq.gz	91.4 MB	556410	257	36.3	1	SRX2527129.trimmed_R2.fastq.gz	78.5 MB	556410	188.4	35.4	1	1112820	1107919	0.9953	56.9X	1540	577	1105267	36.2	59.6	560	67	Illumina MiSeq	PRJNA363037	SAMN06252146	POSSUM	New Zealand	POSSUM
SRX4901483	SRX4901483.trimmed_R1.fastq.gz	34.4 MB	266960	225.5	37.2	1	SRX4901483.trimmed_R2.fastq.gz	37.3 MB	266960	208.3	36.5	1	533920	540390	0.9931	26.3X	164	517	529703	37	59.5	493	73	Illumina MiSeq	PRJNA251692	SAMN10254853	Deer	USA	CERVINE
SRX2527082	SRX2527082.trimmed_R1.fastq.gz	73.2 MB	450857	245.6	36.1	1	SRX2527082.trimmed_R2.fastq.gz	61.6 MB	450857	181.2	35.3	1	901714	898748	0.9944	44.2X	292	562	897397	36	59.6	541	67	Illumina MiSeq	PRJNA363037	SAMN06252194	BOVINE	New Zealand	BOVINE
SRX2526952	SRX2526952.trimmed_R1.fastq.gz	172.1 MB	2003669	93.3	35.3	1	SRX2526952.trimmed_R2.fastq.gz	169.9 MB	2003669	92	35.2	1	4007338	3967645	0.9999	84.6X	1710	193	3967062	35.4	59.3	193	25	Illumina HiSeq 2500	PRJNA363037	SAMN06252324	BOVINE	New Zealand	BOVINE
SRX5400291	SRX5400291.trimmed_R1.fastq.gz	106.8 MB	655252	253.8	36.3	1	SRX5400291.trimmed_R2.fastq.gz	94.7 MB	655252	201.2	35.7	1	1310504	1306655	0.9961	68.3X	466	134	1305025	36.2	59.6	124	21	Illumina MiSeq	PRJNA523164	SAMN10966006	BADGER	United Kingdom	BADGER
SRX5400136	SRX5400136.trimmed_R1.fastq.gz	70.3 MB	442937	247.3	36.3	1	SRX5400136.trimmed_R2.fastq.gz	54.5 MB	442937	155.2	35	1	885874	878158	0.9974	40.8X	4186	135	875603	36	59.5	127	21	Illumina MiSeq	PRJNA523164	SAMN10965941	BADGER	United Kingdom	BADGER
SRX2527149	SRX2527149.trimmed_R1.fastq.gz	161.0 MB	1899082	94.1	35.5	1	SRX2527149.trimmed_R2.fastq.gz	158.8 MB	1899082	92.9	35.4	1	3798164	3759703	0.9974	81.0X	1548	561	3758796	35.6	59.3	545	66	Illumina HiSeq 2500	PRJNA363037	SAMN06252127	BOVINE	New Zealand	BOVINE
SRX2526963	SRX2526963.trimmed_R1.fastq.gz	54.8 MB	338453	240	36.1	1	SRX2526963.trimmed_R2.fastq.gz	43.7 MB	338453	164.8	35	1	676906	673052	0.9945	31.4X	466	544	672148	35.9	59.6	510	63	Illumina MiSeq	PRJNA363037	SAMN06252313	POSSUM	New Zealand	POSSUM
SRX2527081	SRX2527081.trimmed_R1.fastq.gz	419.8 MB	4926265	88.8	35	1	SRX2527081.trimmed_R2.fastq.gz	421.1 MB	4926265	87.8	34.8	1	9852530	9716155	0.9973	197.7X	17102	583	9714566	35	59.2	566	73	Illumina HiSeq 2500	PRJNA363037	SAMN06252195	POSSUM	New Zealand	POSSUM
SRX2527042	SRX2527042.trimmed_R1.fastq.gz	90.8 MB	560939	241.6	36.1	1	SRX2527042.trimmed_R2.fastq.gz	75.5 MB	560939	176.5	35.2	1	1121878	1116641	0.9962	53.9X	534	550	1115326	36	59.6	514	70	Illumina MiSeq	PRJNA363037	SAMN06252234	BOVINE	New Zealand	BOVINE
SRX2527126	SRX2527126.trimmed_R1.fastq.gz	164.2 MB	1912561	93.2	35.3	1	SRX2527126.trimmed_R2.fastq.gz	162.2 MB	1912561	91.8	35.2	1	3825122	3786653	0.9999	80.7X	1952	195	3785882	35.4	59.3	196	28	Illumina HiSeq 2500	PRJNA363037	SAMN06252150	BOVINE	New Zealand	BOVINE
SRX2527022	SRX2527022.trimmed_R1.fastq.gz	423.7 MB	4980798	88.6	35	1	SRX2527022.trimmed_R2.fastq.gz	425.5 MB	4980798	87.7	34.8	1	9961596	9823101	0.9965	199.5X	11668	569	9820734	35	59.2	549	62	Illumina HiSeq 2500	PRJNA363037	SAMN06252254	BOVINE	New Zealand	BOVINE
SRX2526969	SRX2526969.trimmed_R1.fastq.gz	169.5 MB	1973830	93.2	35.3	1	SRX2526969.trimmed_R2.fastq.gz	167.3 MB	1973830	91.9	35.2	1	3947660	3908910	1	83.3X	1962	188	3908260	35.4	59.3	195	26	Illumina HiSeq 2500	PRJNA363037	SAMN06252307	BOVINE	New Zealand	BOVINE
SRX2527058	SRX2527058.trimmed_R1.fastq.gz	159.7 MB	1883193	94.1	35.5	1	SRX2527058.trimmed_R2.fastq.gz	157.4 MB	1883193	93.4	35.5	1	3766386	3727761	0.9974	80.3X	1584	554	3726889	35.6	59.3	541	65	Illumina HiSeq 2500	PRJNA363037	SAMN06252219	POSSUM	New Zealand	POSSUM
SRX2526901	SRX2526901.trimmed_R1.fastq.gz	135.6 MB	1597419	94.2	35.5	1	SRX2526901.trimmed_R2.fastq.gz	133.7 MB	1597419	93.3	35.4	1	3194838	3163152	0.9992	68.2X	1276	551	3162495	35.6	59.3	555	62	Illumina HiSeq 2500	PRJNA363037	SAMN06252375	BOVINE	New Zealand	BOVINE
SRX5400263	SRX5400263.trimmed_R1.fastq.gz	87.5 MB	547225	261.7	36.5	1	SRX5400263.trimmed_R2.fastq.gz	78.1 MB	547225	201.7	35.8	1	1094450	1091982	0.9972	58.1X	832	133	1089904	36.4	59.6	120	20	Illumina MiSeq	PRJNA523164	SAMN10965886	BADGER	United Kingdom	BADGER
SRX2526985	SRX2526985.trimmed_R1.fastq.gz	63.7 MB	392833	239.7	36.1	1	SRX2526985.trimmed_R2.fastq.gz	50.1 MB	392833	160.1	34.9	1	785666	780444	0.9938	36.1X	512	518	779369	35.9	59.6	504	62	Illumina MiSeq	PRJNA363037	SAMN06252291	BOVINE	New Zealand	BOVINE
SRX2527083	SRX2527083.trimmed_R1.fastq.gz	84.9 MB	525513	245.9	36.1	1	SRX2527083.trimmed_R2.fastq.gz	72.9 MB	525513	189.4	35.5	1	1051026	1048006	0.997	52.3X	442	601	1046345	36.1	59.5	569	71	Illumina MiSeq	PRJNA363037	SAMN06252193	POSSUM	New Zealand	POSSUM
SRX5400113	SRX5400113.trimmed_R1.fastq.gz	65.3 MB	897485	140.4	35.1	1	SRX5400113.trimmed_R2.fastq.gz	65.0 MB	897485	137.2	35	1	1794970	1742621	0.9979	54.3X	5464	153	1704654	35.2	58.9	146	22	Illumina MiSeq	PRJNA523164	SAMN10966191	BOVINE	United Kingdom	BOVINE
SRX2527040	SRX2527040.trimmed_R1.fastq.gz	173.5 MB	2017436	93.2	35.3	1	SRX2527040.trimmed_R2.fastq.gz	171.3 MB	2017436	92.2	35.2	1	4034872	3994718	0.9999	85.2X	2160	189	3994109	35.4	59.3	194	25	Illumina HiSeq 2500	PRJNA363037	SAMN06252236	BOVINE	New Zealand	BOVINE
SRX5400344	SRX5400344.trimmed_R1.fastq.gz	49.3 MB	666119	141.8	35.1	1	SRX5400344.trimmed_R2.fastq.gz	49.1 MB	666119	138.2	34.9	1	1332238	1307868	0.9973	40.6X	2430	140	1268293	35.1	59	152	26	Illumina MiSeq	PRJNA523164	SAMN10966146	BOVINE	United Kingdom	BOVINE
SRX4901493	SRX4901493.trimmed_R1.fastq.gz	91.0 MB	638942	189	35.8	1	SRX4901493.trimmed_R2.fastq.gz	80.1 MB	638942	146.3	35	1	1277884	1264303	0.9934	48.7X	1104	525	1258373	35.8	59.4	510	75	Illumina MiSeq	PRJNA251692	SAMN10254816	Deer	USA	CERVINE
SRX5400193	SRX5400193.trimmed_R1.fastq.gz	61.7 MB	855031	138.8	35.1	1	SRX5400193.trimmed_R2.fastq.gz	61.3 MB	855031	136.2	34.9	1	1710062	1652765	0.998	50.6X	7094	157	1605067	35.2	58.6	156	30	NextSeq 500	PRJNA523164	SAMN10966208	BOVINE	United Kingdom	BOVINE
SRX2527021	SRX2527021.trimmed_R1.fastq.gz	180.1 MB	2123438	94.1	35.5	1	SRX2527021.trimmed_R2.fastq.gz	177.5 MB	2123438	93.3	35.5	1	4246876	4203055	0.9973	90.6X	1574	556	4202165	35.6	59.3	550	66	Illumina HiSeq 2500	PRJNA363037	SAMN06252255	FERRET	New Zealand	FERRET
SRX2996005	SRX2996005.trimmed_R1.fastq.gz	107.5 MB	774377	213.9	36.6	1	SRX2996005.trimmed_R2.fastq.gz	108.4 MB	774377	188	35.9	1	1548754	1544350	0.9943	70.7X	570	523	1529265	36.5	59.5	499	75	Illumina MiSeq	PRJNA251692	SAMN07339995	Deer	USA	CERVINE
SRX5400042	SRX5400042.trimmed_R1.fastq.gz	58.6 MB	371432	242.8	36.2	1	SRX5400042.trimmed_R2.fastq.gz	47.2 MB	371432	167.8	35.3	1	742864	738752	0.9966	34.8X	3564	133	735057	36.1	59.6	135	20	Illumina MiSeq	PRJNA523164	SAMN10965936	BADGER	United Kingdom	BADGER
SRX5400341	SRX5400341.trimmed_R1.fastq.gz	67.9 MB	420798	250	36.3	1	SRX5400341.trimmed_R2.fastq.gz	57.6 MB	420798	181.1	35.3	1	841596	840953	0.9982	41.6X	290	138	836929	36.1	59.5	126	21	Illumina MiSeq	PRJNA523164	SAMN10966047	BADGER	United Kingdom	BADGER
SRX5400299	SRX5400299.trimmed_R1.fastq.gz	102.7 MB	636654	250.9	36.3	1	SRX5400299.trimmed_R2.fastq.gz	90.6 MB	636654	195.5	35.6	1	1273308	1272542	0.9973	65.3X	508	132	1267433	36.2	59.6	116	20	Illumina MiSeq	PRJNA523164	SAMN10966002	BADGER	United Kingdom	BADGER
SRX5400147	SRX5400147.trimmed_R1.fastq.gz	87.7 MB	539736	253.2	36.3	1	SRX5400147.trimmed_R2.fastq.gz	74.8 MB	539736	187.3	35.4	1	1079472	1073429	0.9982	54.3X	2728	140	1071090	36.2	59.5	121	20	Illumina MiSeq	PRJNA523164	SAMN10965970	BADGER	United Kingdom	BADGER
SRX5400246	SRX5400246.trimmed_R1.fastq.gz	78.0 MB	488676	249.5	36.3	1	SRX5400246.trimmed_R2.fastq.gz	62.0 MB	488676	165	35.2	1	977352	970372	0.998	46.2X	3012	137	968360	36.1	59.5	121	21	Illumina MiSeq	PRJNA523164	SAMN10965965	BADGER	United Kingdom	BADGER
SRX2527091	SRX2527091.trimmed_R1.fastq.gz	171.0 MB	1987817	92.8	35.3	1	SRX2527091.trimmed_R2.fastq.gz	168.8 MB	1987817	91.6	35.2	1	3975634	3935146	1	83.8X	1626	200	3934571	35.4	59.3	206	24	Illumina HiSeq 2500	PRJNA363037	SAMN06252185	BOVINE	New Zealand	BOVINE
SRX2995980	SRX2995980.trimmed_R1.fastq.gz	105.9 MB	773082	219.1	36.9	1	SRX2995980.trimmed_R2.fastq.gz	102.4 MB	773082	155.9	34.9	1	1546164	1529607	0.9939	65.7X	444	536	1519781	36.3	59.4	520	77	Illumina MiSeq	PRJNA251692	SAMN07340024	Deer	USA	CERVINE
SRX5400176	SRX5400176.trimmed_R1.fastq.gz	70.3 MB	716172	141.4	37.1	1	SRX5400176.trimmed_R2.fastq.gz	73.0 MB	716172	137.3	36.6	1	1432344	1433032	0.9993	44.8X	3676	131	1404404	37	59.2	123	21	Illumina MiSeq	PRJNA523164	SAMN10966112	BOVINE	United Kingdom	BOVINE
SRX2527093	SRX2527093.trimmed_R1.fastq.gz	161.2 MB	1899050	94.3	35.5	1	SRX2527093.trimmed_R2.fastq.gz	159.0 MB	1899050	93	35.4	1	3798100	3756093	0.9992	80.9X	4310	554	3755327	35.6	59.3	547	66	Illumina HiSeq 2500	PRJNA363037	SAMN06252183	BOVINE	New Zealand	BOVINE
SRX5400290	SRX5400290.trimmed_R1.fastq.gz	84.2 MB	517147	252.9	36.3	1	SRX5400290.trimmed_R2.fastq.gz	73.4 MB	517147	193.2	35.6	1	1034294	1031854	0.9958	53.0X	270	138	1029768	36.2	59.6	124	20	Illumina MiSeq	PRJNA523164	SAMN10966007	BADGER	United Kingdom	BADGER
SRX5400329	SRX5400329.trimmed_R1.fastq.gz	97.4 MB	1339975	140.9	35.2	1	SRX5400329.trimmed_R2.fastq.gz	97.1 MB	1339975	137.8	35	1	2679950	2599421	0.9979	82.9X	1954	141	2580124	35.2	59.2	134	20	Illumina MiSeq	PRJNA523164	SAMN10966150	BOVINE	United Kingdom	BOVINE
SRX2527188	SRX2527188.trimmed_R1.fastq.gz	140.8 MB	1658202	93.7	35.5	1	SRX2527188.trimmed_R2.fastq.gz	138.7 MB	1658202	93.2	35.4	1	3316404	3282971	0.9979	70.7X	1672	365	3282299	35.5	59.3	369	44	Illumina HiSeq 2500	PRJNA363037	SAMN06252088	FERRET	New Zealand	FERRET
SRX2527057	SRX2527057.trimmed_R1.fastq.gz	203.9 MB	2406908	94.3	35.5	1	SRX2527057.trimmed_R2.fastq.gz	201.0 MB	2406908	93	35.4	1	4813816	4763390	0.9998	102.7X	1980	195	4762607	35.6	59.3	212	25	Illumina HiSeq 2500	PRJNA363037	SAMN06252218	BOVINE	New Zealand	BOVINE
SRX2526965	SRX2526965.trimmed_R1.fastq.gz	151.3 MB	1783975	94.1	35.5	1	SRX2526965.trimmed_R2.fastq.gz	149.1 MB	1783975	93.1	35.4	1	3567950	3533159	0.9973	76.1X	1212	566	3532223	35.6	59.3	543	69	Illumina HiSeq 2500	PRJNA363037	SAMN06252311	BOVINE	New Zealand	BOVINE
SRX5400266	SRX5400266.trimmed_R1.fastq.gz	61.8 MB	380084	254.7	36.3	1	SRX5400266.trimmed_R2.fastq.gz	53.3 MB	380084	190	35.5	1	760168	755832	0.9968	38.8X	2506	132	754721	36.2	59.5	118	20	Illumina MiSeq	PRJNA523164	SAMN10965879	BADGER	United Kingdom	BADGER
SRX5400012	SRX5400012.trimmed_R1.fastq.gz	33.8 MB	324068	135.3	36.4	1	SRX5400012.trimmed_R2.fastq.gz	34.0 MB	324068	124.7	35.5	1	648136	634763	0.9973	18.8X	12604	178	626068	36.3	59.3	182	29	Illumina MiSeq	PRJNA523164	SAMN10966129	BOVINE	United Kingdom	BOVINE
SRX2527036	SRX2527036.trimmed_R1.fastq.gz	433.3 MB	5091564	88.6	35	1	SRX2527036.trimmed_R2.fastq.gz	435.2 MB	5091564	88.1	34.8	1	10183128	10043716	0.9974	204.2X	12514	588	10041995	35	59.2	576	70	Illumina HiSeq 2500	PRJNA363037	SAMN06252240	BOVINE	New Zealand	BOVINE
SRX2527193	SRX2527193.trimmed_R1.fastq.gz	171.8 MB	2002367	93	35.3	1	SRX2527193.trimmed_R2.fastq.gz	169.6 MB	2002367	92.2	35.3	1	4004734	3963985	0.9999	84.5X	2032	198	3963327	35.4	59.3	214	25	Illumina HiSeq 2500	PRJNA363037	SAMN06252083	CERVINE	New Zealand	CERVINE
SRX2526939	SRX2526939.trimmed_R1.fastq.gz	102.7 MB	621633	257.1	36.3	1	SRX2526939.trimmed_R2.fastq.gz	88.0 MB	621633	189.9	35.4	1	1243266	1238069	0.9958	63.6X	1028	562	1235644	36.2	59.6	532	67	Illumina MiSeq	PRJNA363037	SAMN06252338	POSSUM	New Zealand	POSSUM
SRX2527070	SRX2527070.trimmed_R1.fastq.gz	115.2 MB	699939	253.8	36.3	1	SRX2527070.trimmed_R2.fastq.gz	97.0 MB	699939	182.1	35.2	1	1399878	1391386	0.9963	70.1X	2078	540	1389329	36.1	59.5	510	66	Illumina MiSeq	PRJNA363037	SAMN06252206	BOVINE	New Zealand	BOVINE
SRX2527115	SRX2527115.trimmed_R1.fastq.gz	75.2 MB	458964	253.8	36.3	1	SRX2527115.trimmed_R2.fastq.gz	66.4 MB	458964	198.7	35.5	1	917928	915062	0.997	47.6X	910	610	913112	36.2	59.5	564	72	Illumina MiSeq	PRJNA363037	SAMN06252161	BOVINE	New Zealand	BOVINE
SRX5400222	SRX5400222.trimmed_R1.fastq.gz	35.2 MB	362994	142	37.1	1	SRX5400222.trimmed_R2.fastq.gz	36.7 MB	362994	137.6	36.6	1	725988	734257	0.997	22.8X	2650	130	713806	37.1	59.2	127	22	Illumina MiSeq	PRJNA523164	SAMN10966075	BOVINE	United Kingdom	BOVINE
SRX2995985	SRX2995985.trimmed_R1.fastq.gz	105.0 MB	728652	209.8	36.4	1	SRX2995985.trimmed_R2.fastq.gz	97.2 MB	728652	161.7	35.1	1	1457304	1445336	0.9939	61.5X	670	522	1434067	36.1	59.5	509	71	Illumina MiSeq	PRJNA251692	SAMN07340025	Deer	USA	CERVINE
SRX2526908	SRX2526908.trimmed_R1.fastq.gz	156.6 MB	1821046	93.3	35.3	1	SRX2526908.trimmed_R2.fastq.gz	154.5 MB	1821046	91.7	35.2	1	3642092	3606055	1	76.8X	1688	196	3605599	35.4	59.3	198	28	Illumina HiSeq 2500	PRJNA363037	SAMN06252369	POSSUM	New Zealand	POSSUM
SRX2527024	SRX2527024.trimmed_R1.fastq.gz	143.0 MB	1682990	94	35.5	1	SRX2527024.trimmed_R2.fastq.gz	141.0 MB	1682990	92.8	35.4	1	3365980	3332183	0.9993	71.7X	1464	557	3331572	35.5	59.3	546	63	Illumina HiSeq 2500	PRJNA363037	SAMN06252252	FERRET	New Zealand	FERRET
SRX4901479	SRX4901479.trimmed_R1.fastq.gz	90.7 MB	662106	222.1	36.9	1	SRX4901479.trimmed_R2.fastq.gz	93.1 MB	662106	183.1	35.7	1	1324212	1319136	0.9935	61.0X	622	528	1307420	36.6	59.5	506	73	Illumina MiSeq	PRJNA251692	SAMN10254857	Deer	USA	CERVINE
SRX2526920	SRX2526920.trimmed_R1.fastq.gz	144.8 MB	1027994	225.4	36.8	1	SRX2526920.trimmed_R2.fastq.gz	137.5 MB	1027994	164	35.3	1	2055988	2046167	0.9896	91.3X	7158	515	2035372	36.4	59.5	505	66	Illumina MiSeq	PRJNA363037	SAMN06252356	BOVINE	New Zealand	BOVINE
SRX4901535	SRX4901535.trimmed_R1.fastq.gz	149.1 MB	1044356	209.9	36.4	1	SRX4901535.trimmed_R2.fastq.gz	146.0 MB	1044356	182.7	35.8	1	2088712	2070757	0.9943	93.3X	1004	537	2059019	36.3	59.5	517	75	Illumina MiSeq	PRJNA251692	SAMN10254892	Deer	USA	CERVINE
SRX2526910	SRX2526910.trimmed_R1.fastq.gz	171.4 MB	1996995	93.2	35.3	1	SRX2526910.trimmed_R2.fastq.gz	169.3 MB	1996995	92.4	35.2	1	3993990	3954688	0.9998	84.4X	1802	193	3953971	35.4	59.3	197	27	Illumina HiSeq 2500	PRJNA363037	SAMN06252366	FERRET	New Zealand	FERRET
SRX2526905	SRX2526905.trimmed_R1.fastq.gz	404.7 MB	4755974	88.6	35	1	SRX2526905.trimmed_R2.fastq.gz	406.6 MB	4755974	87.9	34.8	1	9511948	9386568	0.9973	191.0X	10004	585	9384896	35	59.2	571	72	Illumina HiSeq 2500	PRJNA363037	SAMN06252370	BOVINE	New Zealand	BOVINE
SRX2527087	SRX2527087.trimmed_R1.fastq.gz	66.2 MB	403913	251.7	36.2	1	SRX2527087.trimmed_R2.fastq.gz	57.8 MB	403913	193.4	35.4	1	807826	804766	0.9962	41.2X	1008	531	803132	36.1	59.6	496	67	Illumina MiSeq	PRJNA363037	SAMN06252189	POSSUM	New Zealand	POSSUM
SRX2527176	SRX2527176.trimmed_R1.fastq.gz	163.0 MB	1924887	94.1	35.5	1	SRX2527176.trimmed_R2.fastq.gz	160.7 MB	1924887	93.1	35.4	1	3849774	3810501	0.9999	82.2X	1686	193	3809732	35.6	59.3	198	31	Illumina HiSeq 2500	PRJNA363037	SAMN06252100	BOVINE	New Zealand	BOVINE
SRX5400007	SRX5400007.trimmed_R1.fastq.gz	72.3 MB	443226	251.7	36.3	1	SRX5400007.trimmed_R2.fastq.gz	61.1 MB	443226	183.1	35.3	1	886452	883639	0.9962	44.2X	314	134	881803	36.1	59.6	121	21	Illumina MiSeq	PRJNA523164	SAMN10966033	BADGER	United Kingdom	BADGER
SRX5400316	SRX5400316.trimmed_R1.fastq.gz	45.4 MB	468795	143.4	37.2	1	SRX5400316.trimmed_R2.fastq.gz	47.5 MB	468795	139.3	36.8	1	937590	952137	0.9967	29.7X	3164	131	921822	37.2	59.4	122	24	Illumina MiSeq	PRJNA523164	SAMN10966097	BOVINE	United Kingdom	BOVINE
SRX5400155	SRX5400155.trimmed_R1.fastq.gz	62.2 MB	381675	253.6	36.3	1	SRX5400155.trimmed_R2.fastq.gz	53.5 MB	381675	190	35.5	1	763350	759753	0.9963	38.9X	1680	134	758562	36.2	59.5	116	20	Illumina MiSeq	PRJNA523164	SAMN10965874	BADGER	United Kingdom	BADGER
SRX4901505	SRX4901505.trimmed_R1.fastq.gz	132.9 MB	968648	222.1	36.8	1	SRX4901505.trimmed_R2.fastq.gz	137.7 MB	968648	195.1	36	1	1937296	1920944	0.9946	91.9X	288	555	1911881	36.6	59.5	541	74	Illumina MiSeq	PRJNA251692	SAMN10254875	Deer	USA	CERVINE
SRX2527195	SRX2527195.trimmed_R1.fastq.gz	77.1 MB	475305	243.4	36.1	1	SRX2527195.trimmed_R2.fastq.gz	64.2 MB	475305	177.6	35.3	1	950610	946057	0.9944	45.8X	786	560	944996	36	59.6	528	66	Illumina MiSeq	PRJNA363037	SAMN06252081	BOVINE	New Zealand	BOVINE
SRX2527189	SRX2527189.trimmed_R1.fastq.gz	158.8 MB	1846980	92.8	35.3	1	SRX2527189.trimmed_R2.fastq.gz	156.7 MB	1846980	91.9	35.3	1	3693960	3658105	0.9979	77.9X	1468	360	3657356	35.4	59.3	352	43	Illumina HiSeq 2500	PRJNA363037	SAMN06252087	POSSUM	New Zealand	POSSUM
SRX5400100	SRX5400100.trimmed_R1.fastq.gz	57.5 MB	351975	255.6	36.4	1	SRX5400100.trimmed_R2.fastq.gz	45.9 MB	351975	167.8	35	1	703950	697639	0.995	34.0X	2852	132	696244	36.1	59.6	121	20	Illumina MiSeq	PRJNA523164	SAMN10965898	BADGER	United Kingdom	BADGER
SRX2526953	SRX2526953.trimmed_R1.fastq.gz	185.1 MB	2158622	93	35.3	1	SRX2526953.trimmed_R2.fastq.gz	182.8 MB	2158622	92.3	35.3	1	4317244	4272527	0.9999	91.1X	1996	185	4271764	35.4	59.3	182	25	Illumina HiSeq 2500	PRJNA363037	SAMN06252323	BOVINE	New Zealand	BOVINE
SRX4901518	SRX4901518.trimmed_R1.fastq.gz	114.4 MB	782321	206.8	36.1	1	SRX4901518.trimmed_R2.fastq.gz	114.1 MB	782321	196.9	35.9	1	1564642	1556490	0.9942	71.7X	902	536	1542783	36.3	59.5	514	74	Illumina MiSeq	PRJNA251692	SAMN10254829	Deer	USA	CERVINE
SRX5400206	SRX5400206.trimmed_R1.fastq.gz	75.9 MB	1037028	140.7	35.1	1	SRX5400206.trimmed_R2.fastq.gz	75.4 MB	1037028	137.8	35	1	2074056	2000167	0.9976	62.6X	2778	142	1959882	35.2	58.9	128	27	Illumina MiSeq	PRJNA523164	SAMN10966181	BOVINE	United Kingdom	BOVINE
SRX5400335	SRX5400335.trimmed_R1.fastq.gz	60.0 MB	819058	141.1	35.1	1	SRX5400335.trimmed_R2.fastq.gz	59.7 MB	819058	137.6	35	1	1638116	1607215	0.9976	49.7X	3868	141	1558581	35.2	59	131	23	Illumina MiSeq	PRJNA523164	SAMN10966152	BOVINE	United Kingdom	BOVINE
SRX4901496	SRX4901496.trimmed_R1.fastq.gz	172.0 MB	1247761	203.8	36.5	1	SRX4901496.trimmed_R2.fastq.gz	169.3 MB	1247761	178.2	35.9	1	2495522	2472673	0.9949	107.9X	1084	551	2459210	36.4	59.5	534	73	Illumina MiSeq	PRJNA251692	SAMN10254819	Deer	USA	CERVINE
SRX2527106	SRX2527106.trimmed_R1.fastq.gz	83.0 MB	511966	246.1	36.1	1	SRX2527106.trimmed_R2.fastq.gz	70.3 MB	511966	182.1	35.3	1	1023932	1020358	0.9942	50.2X	598	559	1018651	36	59.6	525	69	Illumina MiSeq	PRJNA363037	SAMN06252170	BOVINE	New Zealand	BOVINE
SRX5400324	SRX5400324.trimmed_R1.fastq.gz	64.5 MB	395013	251.6	36.3	1	SRX5400324.trimmed_R2.fastq.gz	55.1 MB	395013	187.5	35.4	1	790026	787617	0.9976	39.9X	196	137	786133	36.1	59.6	123	21	Illumina MiSeq	PRJNA523164	SAMN10965990	BADGER	United Kingdom	BADGER
SRX2996006	SRX2996006.trimmed_R1.fastq.gz	118.3 MB	820710	209.9	36.3	1	SRX2996006.trimmed_R2.fastq.gz	118.2 MB	820710	196.9	36	1	1641420	1635336	0.9942	75.8X	694	543	1620756	36.4	59.5	526	74	Illumina MiSeq	PRJNA251692	SAMN07339996	Deer	USA	CERVINE
SRX5400239	SRX5400239.trimmed_R1.fastq.gz	51.6 MB	309666	262.7	36.4	1	SRX5400239.trimmed_R2.fastq.gz	41.0 MB	309666	166.2	34.9	1	619332	616936	0.9966	30.3X	146	134	615886	36	59.5	121	21	Illumina MiSeq	PRJNA523164	SAMN10965863	BADGER	United Kingdom	BADGER
SRX2527150	SRX2527150.trimmed_R1.fastq.gz	186.6 MB	2175957	93.3	35.3	1	SRX2527150.trimmed_R2.fastq.gz	184.3 MB	2175957	92.7	35.3	1	4351914	4306975	1	91.9X	2806	200	4306310	35.4	59.3	199	25	Illumina HiSeq 2500	PRJNA363037	SAMN06252126	BOVINE	New Zealand	BOVINE
SRX2526971	SRX2526971.trimmed_R1.fastq.gz	151.6 MB	1783866	94	35.5	1	SRX2526971.trimmed_R2.fastq.gz	149.4 MB	1783866	92.8	35.4	1	3567732	3532620	0.9972	76.1X	1362	555	3531744	35.5	59.3	541	67	Illumina HiSeq 2500	PRJNA363037	SAMN06252305	FERRET	New Zealand	FERRET
SRX5400083	SRX5400083.trimmed_R1.fastq.gz	67.8 MB	701476	144.2	37.4	1	SRX5400083.trimmed_R2.fastq.gz	72.9 MB	701476	136.4	36.5	1	1402952	1396645	0.9973	44.7X	1488	160	1385040	37.1	59.5	148	24	Illumina MiSeq	PRJNA523164	SAMN10966106	BOVINE	United Kingdom	BOVINE
SRX2995987	SRX2995987.trimmed_R1.fastq.gz	106.7 MB	764618	213.8	36.6	1	SRX2995987.trimmed_R2.fastq.gz	106.7 MB	764618	179.7	35.6	1	1529236	1518124	0.994	68.3X	528	529	1508792	36.4	59.5	506	71	Illumina MiSeq	PRJNA251692	SAMN07339979	Deer	USA	CERVINE
SRX5400137	SRX5400137.trimmed_R1.fastq.gz	70.9 MB	449233	246.5	36.3	1	SRX5400137.trimmed_R2.fastq.gz	56.6 MB	449233	162.7	35.2	1	898466	894306	0.9975	42.1X	2854	133	890213	36.1	59.5	126	21	Illumina MiSeq	PRJNA523164	SAMN10965940	BADGER	United Kingdom	BADGER
SRX4901492	SRX4901492.trimmed_R1.fastq.gz	92.2 MB	651695	183.4	35.8	1	SRX4901492.trimmed_R2.fastq.gz	71.0 MB	651695	116	34.1	1	1303390	1289703	0.9935	44.4X	712	516	1285846	35.4	59.4	494	74	Illumina MiSeq	PRJNA251692	SAMN10254815	Deer	USA	CERVINE
SRX2995996	SRX2995996.trimmed_R1.fastq.gz	73.8 MB	519338	217.4	36.6	1	SRX2995996.trimmed_R2.fastq.gz	73.8 MB	519338	188.8	35.7	1	1038676	1037335	0.9938	48.0X	298	531	1028098	36.4	59.5	501	75	Illumina MiSeq	PRJNA251692	SAMN07339986	Deer	USA	CERVINE
SRX5400011	SRX5400011.trimmed_R1.fastq.gz	74.0 MB	451333	252.8	36.3	1	SRX5400011.trimmed_R2.fastq.gz	62.0 MB	451333	179.8	35.3	1	902666	899032	0.9949	44.9X	344	138	897720	36.1	59.6	123	21	Illumina MiSeq	PRJNA523164	SAMN10966037	BADGER	United Kingdom	BADGER
SRX2526991	SRX2526991.trimmed_R1.fastq.gz	163.3 MB	1925667	94.1	35.5	1	SRX2526991.trimmed_R2.fastq.gz	161.0 MB	1925667	93.1	35.5	1	3851334	3810345	0.9993	82.1X	2490	554	3809650	35.6	59.3	548	61	Illumina HiSeq 2500	PRJNA363037	SAMN06252285	BOVINE	New Zealand	BOVINE
SRX2527109	SRX2527109.trimmed_R1.fastq.gz	411.7 MB	4834762	88.3	35	1	SRX2527109.trimmed_R2.fastq.gz	413.3 MB	4834762	87.8	34.8	1	9669524	9530598	0.997	193.7X	22486	589	9528790	35	59.2	571	72	Illumina HiSeq 2500	PRJNA363037	SAMN06252167	FERRET	New Zealand	FERRET
SRX2527146	SRX2527146.trimmed_R1.fastq.gz	149.1 MB	1755036	94	35.5	1	SRX2527146.trimmed_R2.fastq.gz	147.1 MB	1755036	93.1	35.4	1	3510072	3474507	0.9992	74.8X	1292	553	3473767	35.5	59.3	543	68	Illumina HiSeq 2500	PRJNA363037	SAMN06252130	BOVINE	New Zealand	BOVINE
SRX5400024	SRX5400024.trimmed_R1.fastq.gz	75.6 MB	471057	261.3	36.5	1	SRX5400024.trimmed_R2.fastq.gz	65.6 MB	471057	191.6	35.6	1	942114	936375	0.9968	48.9X	3552	134	934810	36.3	59.6	118	20	Illumina MiSeq	PRJNA523164	SAMN10965896	BADGER	United Kingdom	BADGER
SRX2527179	SRX2527179.trimmed_R1.fastq.gz	170.3 MB	1215751	229.8	36.8	1	SRX2527179.trimmed_R2.fastq.gz	175.4 MB	1215751	207.5	36.2	1	2431502	2419869	0.9947	121.1X	5762	531	2415906	36.7	59.5	501	65	Illumina MiSeq	PRJNA363037	SAMN06252097	BOVINE	New Zealand	BOVINE
SRX2526978	SRX2526978.trimmed_R1.fastq.gz	159.5 MB	1880522	94.2	35.5	1	SRX2526978.trimmed_R2.fastq.gz	157.4 MB	1880522	93.2	35.4	1	3761044	3722864	0.9992	80.2X	1456	561	3722116	35.6	59.3	555	62	Illumina HiSeq 2500	PRJNA363037	SAMN06252298	BOVINE	New Zealand	BOVINE
SRX2995974	SRX2995974.trimmed_R1.fastq.gz	112.1 MB	790220	211.5	36.5	1	SRX2995974.trimmed_R2.fastq.gz	111.7 MB	790220	182.8	35.7	1	1580440	1571760	0.9946	70.9X	478	542	1559701	36.3	59.5	534	72	Illumina MiSeq	PRJNA251692	SAMN07340004	Deer	USA	CERVINE
SRX2526913	SRX2526913.trimmed_R1.fastq.gz	163.0 MB	1917717	94	35.4	1	SRX2526913.trimmed_R2.fastq.gz	160.7 MB	1917717	92.6	35.4	1	3835434	3796986	0.9973	81.7X	1544	571	3796173	35.5	59.3	550	70	Illumina HiSeq 2500	PRJNA363037	SAMN06252363	BOVINE	New Zealand	BOVINE
SRX5400343	SRX5400343.trimmed_R1.fastq.gz	64.8 MB	397817	249.3	36.2	1	SRX5400343.trimmed_R2.fastq.gz	54.9 MB	397817	181.8	35.3	1	795634	792901	0.9962	39.3X	336	134	791493	36.1	59.6	125	21	Illumina MiSeq	PRJNA523164	SAMN10966045	BADGER	United Kingdom	BADGER
SRX2527099	SRX2527099.trimmed_R1.fastq.gz	168.3 MB	1958915	93.1	35.3	1	SRX2527099.trimmed_R2.fastq.gz	166.1 MB	1958915	92.2	35.2	1	3917830	3879397	0.9999	82.8X	1740	190	3878805	35.4	59.3	195	25	Illumina HiSeq 2500	PRJNA363037	SAMN06252177	BOVINE	New Zealand	BOVINE
SRX2526933	SRX2526933.trimmed_R1.fastq.gz	146.4 MB	1724346	93.8	35.5	1	SRX2526933.trimmed_R2.fastq.gz	144.4 MB	1724346	93.2	35.4	1	3448692	3414440	0.9973	73.6X	1170	567	3413579	35.6	59.3	555	71	Illumina HiSeq 2500	PRJNA363037	SAMN06252343	BOVINE	New Zealand	BOVINE
SRX5400057	SRX5400057.trimmed_R1.fastq.gz	62.4 MB	391593	247.8	36.2	1	SRX5400057.trimmed_R2.fastq.gz	50.5 MB	391593	168.5	35.3	1	783186	778058	0.9962	37.3X	3472	143	775635	36.1	59.6	131	23	Illumina MiSeq	PRJNA523164	SAMN10965935	BADGER	United Kingdom	BADGER
SRX2526915	SRX2526915.trimmed_R1.fastq.gz	145.8 MB	1716673	94.3	35.5	1	SRX2526915.trimmed_R2.fastq.gz	143.9 MB	1716673	93.1	35.4	1	3433346	3398655	0.9973	73.2X	1544	559	3397972	35.5	59.3	551	65	Illumina HiSeq 2500	PRJNA363037	SAMN06252360	FERRET	New Zealand	FERRET
SRX2526928	SRX2526928.trimmed_R1.fastq.gz	180.6 MB	2106162	93.2	35.3	1	SRX2526928.trimmed_R2.fastq.gz	178.4 MB	2106162	92.2	35.2	1	4212324	4169381	0.9999	88.9X	2252	200	4168618	35.4	59.3	199	24	Illumina HiSeq 2500	PRJNA363037	SAMN06252348	BOVINE	New Zealand	BOVINE
SRX4901526	SRX4901526.trimmed_R1.fastq.gz	76.9 MB	552490	192.5	36	1	SRX4901526.trimmed_R2.fastq.gz	64.5 MB	552490	136.1	34.6	1	1104980	1096461	0.9943	40.4X	214	537	1073689	35.7	59.4	511	76	Illumina MiSeq	PRJNA251692	SAMN10254865	Deer	USA	CERVINE
SRX2527089	SRX2527089.trimmed_R1.fastq.gz	74.3 MB	457128	244.5	36.1	1	SRX2527089.trimmed_R2.fastq.gz	60.8 MB	457128	173.9	35.2	1	914256	910262	0.9955	43.8X	316	576	908914	36	59.5	545	68	Illumina MiSeq	PRJNA363037	SAMN06252187	POSSUM	New Zealand	POSSUM
SRX5400162	SRX5400162.trimmed_R1.fastq.gz	65.1 MB	398768	254	36.3	1	SRX5400162.trimmed_R2.fastq.gz	54.6 MB	398768	181.7	35.3	1	797536	791764	0.9972	39.8X	3304	132	790564	36.1	59.5	119	20	Illumina MiSeq	PRJNA523164	SAMN10965869	BADGER	United Kingdom	BADGER
SRX2527165	SRX2527165.trimmed_R1.fastq.gz	83.6 MB	513793	241.8	36.1	1	SRX2527165.trimmed_R2.fastq.gz	66.3 MB	513793	164.5	35	1	1027586	1021320	0.9953	47.8X	512	569	1020060	35.9	59.6	547	65	Illumina MiSeq	PRJNA363037	SAMN06252111	BOVINE	New Zealand	BOVINE
SRX2526914	SRX2526914.trimmed_R1.fastq.gz	202.8 MB	2363852	93	35.3	1	SRX2526914.trimmed_R2.fastq.gz	200.1 MB	2363852	92.3	35.3	1	4727704	4679181	0.9999	99.8X	2226	195	4678403	35.4	59.3	201	30	Illumina HiSeq 2500	PRJNA363037	SAMN06252362	BOVINE	New Zealand	BOVINE
SRX2995984	SRX2995984.trimmed_R1.fastq.gz	99.1 MB	678944	205.8	36.2	1	SRX2995984.trimmed_R2.fastq.gz	86.0 MB	678944	152.3	35.3	1	1357888	1350018	0.9932	55.4X	578	529	1340062	36.1	59.5	509	73	Illumina MiSeq	PRJNA251692	SAMN07340026	Deer	USA	CERVINE
SRX2526956	SRX2526956.trimmed_R1.fastq.gz	78.7 MB	481547	246.3	36.2	1	SRX2526956.trimmed_R2.fastq.gz	63.3 MB	481547	166.3	35	1	963094	958104	0.9954	45.8X	550	519	956926	36	59.6	479	67	Illumina MiSeq	PRJNA363037	SAMN06252320	POSSUM	New Zealand	POSSUM
SRX2527055	SRX2527055.trimmed_R1.fastq.gz	175.7 MB	2045343	93.1	35.3	1	SRX2527055.trimmed_R2.fastq.gz	173.4 MB	2045343	92.4	35.3	1	4090686	4049688	0.9999	86.4X	1994	191	4049005	35.4	59.3	192	30	Illumina HiSeq 2500	PRJNA363037	SAMN06252221	BOVINE	New Zealand	BOVINE
SRX2527101	SRX2527101.trimmed_R1.fastq.gz	175.7 MB	2047159	93	35.3	1	SRX2527101.trimmed_R2.fastq.gz	173.5 MB	2047159	92.4	35.3	1	4094318	4053200	1	86.5X	1690	185	4052622	35.4	59.3	190	26	Illumina HiSeq 2500	PRJNA363037	SAMN06252175	POSSUM	New Zealand	POSSUM
SRX5400135	SRX5400135.trimmed_R1.fastq.gz	67.9 MB	434866	244.1	36.3	1	SRX5400135.trimmed_R2.fastq.gz	56.3 MB	434866	173.6	35.5	1	869732	865302	0.9978	41.6X	3650	149	861201	36.2	59.6	144	24	Illumina MiSeq	PRJNA523164	SAMN10965938	BADGER	United Kingdom	BADGER
SRX4901484	SRX4901484.trimmed_R1.fastq.gz	135.2 MB	969264	210	36.6	1	SRX4901484.trimmed_R2.fastq.gz	136.2 MB	969264	187.2	35.9	1	1938528	1920563	0.9949	87.5X	572	539	1908627	36.5	59.5	508	75	Illumina MiSeq	PRJNA251692	SAMN10254856	Deer	USA	CERVINE
SRX2527041	SRX2527041.trimmed_R1.fastq.gz	139.6 MB	1644555	94.1	35.5	1	SRX2527041.trimmed_R2.fastq.gz	137.8 MB	1644555	93	35.4	1	3289110	3257141	0.9974	70.2X	1230	607	3256484	35.6	59.3	586	69	Illumina HiSeq 2500	PRJNA363037	SAMN06252235	POSSUM	New Zealand	POSSUM
SRX2526904	SRX2526904.trimmed_R1.fastq.gz	193.3 MB	1352030	217.8	36.4	1	SRX2526904.trimmed_R2.fastq.gz	189.5 MB	1352030	192.8	35.9	1	2704060	2687292	0.9958	126.9X	9420	536	2681784	36.4	59.5	519	68	Illumina MiSeq	PRJNA363037	SAMN06252372	BOVINE	New Zealand	BOVINE
SRX2526921	SRX2526921.trimmed_R1.fastq.gz	166.7 MB	1942293	93.1	35.3	1	SRX2526921.trimmed_R2.fastq.gz	164.6 MB	1942293	92.1	35.3	1	3884586	3845923	0.9977	82.1X	1670	356	3845189	35.4	59.3	353	44	Illumina HiSeq 2500	PRJNA363037	SAMN06252355	POSSUM	New Zealand	POSSUM
SRX5400075	SRX5400075.trimmed_R1.fastq.gz	57.7 MB	808153	138.4	35.1	1	SRX5400075.trimmed_R2.fastq.gz	57.4 MB	808153	134.9	34.9	1	1616306	1562656	0.9977	46.5X	4178	161	1495248	35.1	58.1	161	34	NextSeq 500	PRJNA523164	SAMN10966199	BOVINE	United Kingdom	BOVINE
SRX5400098	SRX5400098.trimmed_R1.fastq.gz	69.2 MB	690076	143	37.1	1	SRX5400098.trimmed_R2.fastq.gz	71.4 MB	690076	138	36.6	1	1380152	1374962	0.9955	44.1X	1232	129	1364172	37	59.5	131	21	Illumina MiSeq	PRJNA523164	SAMN10966105	BOVINE	United Kingdom	BOVINE
SRX2527050	SRX2527050.trimmed_R1.fastq.gz	172.9 MB	2014567	93.1	35.3	1	SRX2527050.trimmed_R2.fastq.gz	170.8 MB	2014567	92.3	35.3	1	4029134	3988105	0.9999	85.1X	1626	188	3987566	35.4	59.3	194	25	Illumina HiSeq 2500	PRJNA363037	SAMN06252224	BOVINE	New Zealand	BOVINE
SRX2527121	SRX2527121.trimmed_R1.fastq.gz	172.7 MB	2003037	92.8	35.2	1	SRX2527121.trimmed_R2.fastq.gz	170.7 MB	2003037	91.2	35.1	1	4006074	3965926	0.9999	83.9X	1690	192	3965264	35.3	59.3	191	27	Illumina HiSeq 2500	PRJNA363037	SAMN06252155	BOVINE	New Zealand	BOVINE
SRX5400347	SRX5400347.trimmed_R1.fastq.gz	52.0 MB	317148	253.6	36.3	1	SRX5400347.trimmed_R2.fastq.gz	44.1 MB	317148	183.4	35.3	1	634296	631987	0.9962	31.8X	228	135	631276	36.1	59.6	119	21	Illumina MiSeq	PRJNA523164	SAMN10966041	BADGER	United Kingdom	BADGER
SRX5400179	SRX5400179.trimmed_R1.fastq.gz	65.7 MB	673835	141.8	37.1	1	SRX5400179.trimmed_R2.fastq.gz	69.0 MB	673835	135.8	36.5	1	1347670	1321578	0.9984	41.9X	18158	131	1309834	37	59.4	120	21	Illumina MiSeq	PRJNA523164	SAMN10966109	BOVINE	United Kingdom	BOVINE
SRX4901501	SRX4901501.trimmed_R1.fastq.gz	252.8 MB	1829391	178.3	35.4	1	SRX4901501.trimmed_R2.fastq.gz	212.2 MB	1829391	136.4	34.7	1	3658782	3634988	0.9958	128.5X	788	546	3570172	35.4	59.4	524	74	Illumina MiSeq	PRJNA251692	SAMN10254883	Deer	USA	CERVINE
SRX5400209	SRX5400209.trimmed_R1.fastq.gz	55.0 MB	751832	140.5	35.1	1	SRX5400209.trimmed_R2.fastq.gz	54.8 MB	751832	136.3	34.8	1	1503664	1468258	0.9979	45.8X	2220	161	1443260	35.1	58.8	148	26	Illumina MiSeq	PRJNA523164	SAMN10966178	BOVINE	United Kingdom	BOVINE
SRX2527161	SRX2527161.trimmed_R1.fastq.gz	68.9 MB	424990	242.1	36.1	1	SRX2527161.trimmed_R2.fastq.gz	55.1 MB	424990	165.1	35	1	849980	844969	0.9952	39.7X	690	563	843725	35.9	59.6	532	69	Illumina MiSeq	PRJNA363037	SAMN06252115	POSSUM	New Zealand	POSSUM
SRX2527007	SRX2527007.trimmed_R1.fastq.gz	139.0 MB	1636047	94	35.5	1	SRX2527007.trimmed_R2.fastq.gz	137.3 MB	1636047	92.7	35.4	1	3272094	3239317	0.9992	69.7X	1170	546	3238657	35.5	59.3	545	64	Illumina HiSeq 2500	PRJNA363037	SAMN06252269	PORCINE	New Zealand	PORCINE
SRX5400201	SRX5400201.trimmed_R1.fastq.gz	53.7 MB	744607	139.7	35.1	1	SRX5400201.trimmed_R2.fastq.gz	53.5 MB	744607	136.6	35	1	1489214	1460770	0.9975	44.7X	2030	141	1418176	35.2	58.8	133	22	Illumina MiSeq	PRJNA523164	SAMN10966186	BOVINE	United Kingdom	BOVINE
SRX2527194	SRX2527194.trimmed_R1.fastq.gz	75.8 MB	461100	243.7	36.1	1	SRX2527194.trimmed_R2.fastq.gz	63.6 MB	461100	179.4	35.1	1	922200	917042	0.9946	44.9X	1404	561	915139	36	59.6	542	65	Illumina MiSeq	PRJNA363037	SAMN06252082	POSSUM	New Zealand	POSSUM
SRX2527053	SRX2527053.trimmed_R1.fastq.gz	59.5 MB	361393	245.6	36.1	1	SRX2527053.trimmed_R2.fastq.gz	50.8 MB	361393	185.4	35.2	1	722786	718155	0.996	35.8X	1898	585	717170	36	59.6	545	70	Illumina MiSeq	PRJNA363037	SAMN06252222	POSSUM	New Zealand	POSSUM
SRX5400306	SRX5400306.trimmed_R1.fastq.gz	81.2 MB	501100	259.3	36.4	1	SRX5400306.trimmed_R2.fastq.gz	65.7 MB	501100	168.9	35.1	1	1002200	991106	0.9968	49.0X	5636	134	990059	36.1	59.6	114	22	Illumina MiSeq	PRJNA523164	SAMN10965927	BADGER	United Kingdom	BADGER
SRX2527032	SRX2527032.trimmed_R1.fastq.gz	73.6 MB	444741	250.7	36.1	1	SRX2527032.trimmed_R2.fastq.gz	63.2 MB	444741	190.2	35.3	1	889482	884581	0.9957	44.8X	1700	538	883421	36.1	59.6	513	67	Illumina MiSeq	PRJNA363037	SAMN06252244	BOVINE	New Zealand	BOVINE
SRX5400119	SRX5400119.trimmed_R1.fastq.gz	49.6 MB	682660	140.6	35.1	1	SRX5400119.trimmed_R2.fastq.gz	49.5 MB	682660	136.9	34.9	1	1365320	1333034	0.9979	41.5X	2232	152	1302015	35.1	58.7	140	28	NextSeq 500	PRJNA523164	SAMN10966197	BOVINE	United Kingdom	BOVINE
SRX2527054	SRX2527054.trimmed_R1.fastq.gz	167.8 MB	1979122	94.2	35.5	1	SRX2527054.trimmed_R2.fastq.gz	165.6 MB	1979122	93.2	35.5	1	3958244	3917630	0.9973	84.4X	1422	558	3916762	35.6	59.3	547	66	Illumina HiSeq 2500	PRJNA363037	SAMN06252223	BOVINE	New Zealand	BOVINE
SRX2527163	SRX2527163.trimmed_R1.fastq.gz	62.4 MB	378055	246.2	36.1	1	SRX2527163.trimmed_R2.fastq.gz	53.1 MB	378055	185.5	35.2	1	756110	752087	0.9931	37.6X	1184	529	750921	36	59.6	524	66	Illumina MiSeq	PRJNA363037	SAMN06252113	BOVINE	New Zealand	BOVINE
SRX2527177	SRX2527177.trimmed_R1.fastq.gz	155.5 MB	1835127	94.1	35.5	1	SRX2527177.trimmed_R2.fastq.gz	153.4 MB	1835127	93.1	35.5	1	3670254	3633373	0.9992	78.3X	1340	551	3632474	35.6	59.3	548	62	Illumina HiSeq 2500	PRJNA363037	SAMN06252099	BOVINE	New Zealand	BOVINE
SRX2526957	SRX2526957.trimmed_R1.fastq.gz	150.2 MB	1769759	94.2	35.5	1	SRX2526957.trimmed_R2.fastq.gz	148.1 MB	1769759	93.2	35.5	1	3539518	3504653	0.9972	75.5X	1088	556	3503873	35.6	59.3	546	68	Illumina HiSeq 2500	PRJNA363037	SAMN06252319	FERRET	New Zealand	FERRET
SRX2527072	SRX2527072.trimmed_R1.fastq.gz	119.2 MB	1403351	94	35.5	1	SRX2527072.trimmed_R2.fastq.gz	117.5 MB	1403351	92.9	35.4	1	2806702	2780404	0.9973	59.9X	886	557	2779726	35.5	59.3	545	69	Illumina HiSeq 2500	PRJNA363037	SAMN06252204	BOVINE	New Zealand	BOVINE
SRX5400210	SRX5400210.trimmed_R1.fastq.gz	56.0 MB	343324	253	36.3	1	SRX5400210.trimmed_R2.fastq.gz	47.1 MB	343324	181.8	35.3	1	686648	684080	0.9977	34.2X	270	138	683062	36.1	59.6	121	23	Illumina MiSeq	PRJNA523164	SAMN10966048	BADGER	United Kingdom	BADGER
SRX5400192	SRX5400192.trimmed_R1.fastq.gz	68.4 MB	421523	259.6	36.4	1	SRX5400192.trimmed_R2.fastq.gz	57.0 MB	421523	179	35.3	1	843046	836280	0.9965	42.3X	3840	134	835069	36.2	59.6	116	22	Illumina MiSeq	PRJNA523164	SAMN10965917	BADGER	United Kingdom	BADGER
SRX2527044	SRX2527044.trimmed_R1.fastq.gz	369.0 MB	4330548	88.6	35	1	SRX2527044.trimmed_R2.fastq.gz	370.4 MB	4330548	87.6	34.8	1	8661096	8549827	0.9979	173.9X	9610	210	8548750	35	59.3	211	25	Illumina HiSeq 2500	PRJNA363037	SAMN06252232	BOVINE	New Zealand	BOVINE
SRX4901513	SRX4901513.trimmed_R1.fastq.gz	102.2 MB	715770	217.8	36.6	1	SRX4901513.trimmed_R2.fastq.gz	102.6 MB	715770	191.4	35.8	1	1431540	1425000	0.9936	66.8X	460	537	1415909	36.5	59.5	497	74	Illumina MiSeq	PRJNA251692	SAMN10254850	Deer	USA	CERVINE
SRX5400029	SRX5400029.trimmed_R1.fastq.gz	41.2 MB	559199	140.2	35.1	1	SRX5400029.trimmed_R2.fastq.gz	40.9 MB	559199	136.5	34.9	1	1118398	1095756	0.9977	34.0X	2248	144	1071558	35.1	58.9	151	26	Illumina MiSeq	PRJNA523164	SAMN10966162	BOVINE	United Kingdom	BOVINE
SRX5400258	SRX5400258.trimmed_R1.fastq.gz	71.2 MB	710850	137.5	36.8	1	SRX5400258.trimmed_R2.fastq.gz	74.4 MB	710850	129.4	35.9	1	1421700	1403098	0.9988	42.9X	11648	162	1389905	36.6	59.3	148	26	Illumina MiSeq	PRJNA523164	SAMN10966120	BOVINE	United Kingdom	BOVINE
SRX2526958	SRX2526958.trimmed_R1.fastq.gz	364.0 MB	4269633	88.7	35	1	SRX2526958.trimmed_R2.fastq.gz	365.1 MB	4269633	87.5	34.8	1	8539266	8429296	1	171.5X	9972	214	8428068	35	59.2	213	25	Illumina HiSeq 2500	PRJNA363037	SAMN06252318	BOVINE	New Zealand	BOVINE
SRX5400112	SRX5400112.trimmed_R1.fastq.gz	108.4 MB	1512730	140.2	35.2	1	SRX5400112.trimmed_R2.fastq.gz	108.0 MB	1512730	137.3	35.1	1	3025460	2891635	0.998	91.0X	19252	150	2849922	35.2	58.9	137	22	Illumina MiSeq	PRJNA523164	SAMN10966190	BOVINE	United Kingdom	BOVINE
SRX4901529	SRX4901529.trimmed_R1.fastq.gz	84.1 MB	596759	213.5	36.6	1	SRX4901529.trimmed_R2.fastq.gz	82.7 MB	596759	179.3	35.6	1	1193518	1191963	0.9942	53.3X	554	527	1178086	36.4	59.5	513	73	Illumina MiSeq	PRJNA251692	SAMN10254864	Deer	USA	CERVINE
SRX2527138	SRX2527138.trimmed_R1.fastq.gz	170.8 MB	1988057	93	35.3	1	SRX2527138.trimmed_R2.fastq.gz	168.5 MB	1988057	92.4	35.3	1	3976114	3936418	1	84.0X	1894	201	3935845	35.4	59.3	198	28	Illumina HiSeq 2500	PRJNA363037	SAMN06252138	BOVINE	New Zealand	BOVINE
SRX2526996	SRX2526996.trimmed_R1.fastq.gz	149.2 MB	1756674	93.9	35.5	1	SRX2526996.trimmed_R2.fastq.gz	147.2 MB	1756674	92.9	35.4	1	3513348	3478047	0.9965	74.9X	1962	546	3477167	35.5	59.3	542	67	Illumina HiSeq 2500	PRJNA363037	SAMN06252280	BOVINE	New Zealand	BOVINE
SRX2527076	SRX2527076.trimmed_R1.fastq.gz	233.5 MB	1673111	226	36.8	1	SRX2527076.trimmed_R2.fastq.gz	240.2 MB	1673111	200.7	36.1	1	3346222	3331091	0.9944	163.6X	8668	542	3322331	36.6	59.5	520	69	Illumina MiSeq	PRJNA363037	SAMN06252200	BOVINE	New Zealand	BOVINE
SRX5400172	SRX5400172.trimmed_R1.fastq.gz	61.3 MB	374483	254.2	36.3	1	SRX5400172.trimmed_R2.fastq.gz	53.0 MB	374483	189.5	35.4	1	748966	746974	0.9938	38.2X	238	133	745843	36.1	59.6	119	21	Illumina MiSeq	PRJNA523164	SAMN10966011	BADGER	United Kingdom	BADGER
SRX5400041	SRX5400041.trimmed_R1.fastq.gz	80.3 MB	1098785	141.1	35.1	1	SRX5400041.trimmed_R2.fastq.gz	79.8 MB	1098785	138.4	35	1	2197570	2129322	0.9978	68.0X	1472	140	2110101	35.2	59	133	20	Illumina MiSeq	PRJNA523164	SAMN10966134	BOVINE	United Kingdom	BOVINE
SRX4901522	SRX4901522.trimmed_R1.fastq.gz	87.7 MB	614231	207.5	36.3	1	SRX4901522.trimmed_R2.fastq.gz	84.3 MB	614231	178	35.6	1	1228462	1242036	0.995	53.2X	610	536	1209348	36.2	59.5	526	71	Illumina MiSeq	PRJNA251692	SAMN10254869	Deer	USA	CERVINE
SRX5400039	SRX5400039.trimmed_R1.fastq.gz	56.3 MB	343915	252.6	36.3	1	SRX5400039.trimmed_R2.fastq.gz	48.3 MB	343915	188.9	35.4	1	687830	685954	0.9953	34.8X	262	131	684741	36.1	59.6	117	20	Illumina MiSeq	PRJNA523164	SAMN10966035	BADGER	United Kingdom	BADGER
SRX2527096	SRX2527096.trimmed_R1.fastq.gz	382.6 MB	4490587	88.3	35	1	SRX2527096.trimmed_R2.fastq.gz	384.1 MB	4490587	87.4	34.8	1	8981174	8864808	0.9973	180.0X	10536	591	8862637	35	59.2	565	67	Illumina HiSeq 2500	PRJNA363037	SAMN06252180	PORCINE	New Zealand	PORCINE
SRX5400248	SRX5400248.trimmed_R1.fastq.gz	77.4 MB	483173	249.2	36.3	1	SRX5400248.trimmed_R2.fastq.gz	61.1 MB	483173	162.3	35.1	1	966346	961977	0.9992	45.6X	366	6	959783	36.1	59.5	9	1	Illumina MiSeq	PRJNA523164	SAMN10965963	BADGER	United Kingdom	BADGER
SRX2526918	SRX2526918.trimmed_R1.fastq.gz	160.2 MB	1888529	93.9	35.5	1	SRX2526918.trimmed_R2.fastq.gz	158.1 MB	1888529	93	35.4	1	3777058	3738458	0.9973	80.6X	1538	565	3737689	35.6	59.3	546	72	Illumina HiSeq 2500	PRJNA363037	SAMN06252358	BOVINE	New Zealand	BOVINE
SRX2526990	SRX2526990.trimmed_R1.fastq.gz	184.5 MB	1290130	217.5	36.4	1	SRX2526990.trimmed_R2.fastq.gz	180.5 MB	1290130	191.6	35.9	1	2580260	2563837	0.9963	120.7X	7722	531	2559548	36.4	59.5	530	64	Illumina MiSeq	PRJNA363037	SAMN06252286	BOVINE	New Zealand	BOVINE
SRX2527147	SRX2527147.trimmed_R1.fastq.gz	159.4 MB	1856421	93.1	35.3	1	SRX2527147.trimmed_R2.fastq.gz	157.4 MB	1856421	91.9	35.2	1	3712842	3676423	0.9979	78.5X	1546	359	3675815	35.4	59.3	355	45	Illumina HiSeq 2500	PRJNA363037	SAMN06252129	BOVINE	New Zealand	BOVINE
SRX2526982	SRX2526982.trimmed_R1.fastq.gz	169.4 MB	1975218	93	35.3	1	SRX2526982.trimmed_R2.fastq.gz	167.3 MB	1975218	92.1	35.2	1	3950436	3909563	0.9999	83.4X	2884	193	3908881	35.4	59.3	200	26	Illumina HiSeq 2500	PRJNA363037	SAMN06252294	BOVINE	New Zealand	BOVINE
SRX4901498	SRX4901498.trimmed_R1.fastq.gz	95.4 MB	670198	211.6	36.6	1	SRX4901498.trimmed_R2.fastq.gz	86.5 MB	670198	151.2	34.8	1	1340396	1333832	0.9941	55.0X	656	529	1318320	36.1	59.5	517	71	Illumina MiSeq	PRJNA251692	SAMN10254871	Deer	USA	CERVINE
SRX5400028	SRX5400028.trimmed_R1.fastq.gz	43.5 MB	564041	139.4	34.8	1	SRX5400028.trimmed_R2.fastq.gz	43.3 MB	564041	137.2	34.7	1	1128082	1109886	0.9976	34.3X	1358	143	1082037	34.8	58.9	133	22	Illumina MiSeq	PRJNA523164	SAMN10966163	BOVINE	United Kingdom	BOVINE
SRX4901543	SRX4901543.trimmed_R1.fastq.gz	111.4 MB	790931	200.3	36.3	1	SRX4901543.trimmed_R2.fastq.gz	108.7 MB	790931	178.7	35.8	1	1581862	1572472	0.9946	68.2X	1066	529	1557923	36.3	59.5	499	73	Illumina MiSeq	PRJNA251692	SAMN10254841	Deer	USA	CERVINE
SRX2995976	SRX2995976.trimmed_R1.fastq.gz	130.6 MB	2749965	52.4	37.4	1	SRX2995976.trimmed_R2.fastq.gz	134.1 MB	2749965	50.2	36.9	1	5499930	5292893	0.9969	62.5X	7346	589	5291294	37.3	59.2	794	97	Illumina MiSeq	PRJNA251692	SAMN07340020	Cattle:Beef	USA	BOVINE
SRX2526946	SRX2526946.trimmed_R1.fastq.gz	187.4 MB	2183004	92.8	35.3	1	SRX2526946.trimmed_R2.fastq.gz	185.0 MB	2183004	92.1	35.3	1	4366008	4320733	0.9999	92.1X	2192	199	4320051	35.4	59.3	200	25	Illumina HiSeq 2500	PRJNA363037	SAMN06252330	BOVINE	New Zealand	BOVINE
SRX2526902	SRX2526902.trimmed_R1.fastq.gz	151.9 MB	1769930	93	35.3	1	SRX2526902.trimmed_R2.fastq.gz	150.0 MB	1769930	92.1	35.3	1	3539860	3505622	0.9999	74.8X	1652	189	3504877	35.4	59.3	198	26	Illumina HiSeq 2500	PRJNA363037	SAMN06252376	BOVINE	New Zealand	BOVINE
SRX2527125	SRX2527125.trimmed_R1.fastq.gz	317.6 MB	2230777	222.3	36.6	1	SRX2527125.trimmed_R2.fastq.gz	309.2 MB	2230777	181.7	35.7	1	4461554	4436226	0.9959	205.4X	12660	547	4423515	36.4	59.5	516	69	Illumina MiSeq	PRJNA363037	SAMN06252151	BOVINE	New Zealand	BOVINE
SRX5400158	SRX5400158.trimmed_R1.fastq.gz	66.6 MB	409621	253.7	36.3	1	SRX5400158.trimmed_R2.fastq.gz	57.4 MB	409621	190.3	35.5	1	819242	814099	0.9971	41.7X	3278	137	812707	36.2	59.5	123	20	Illumina MiSeq	PRJNA523164	SAMN10965873	BADGER	United Kingdom	BADGER
SRX2526988	SRX2526988.trimmed_R1.fastq.gz	223.1 MB	1600592	227.1	36.8	1	SRX2526988.trimmed_R2.fastq.gz	229.8 MB	1600592	208.2	36.3	1	3201184	3188428	0.9932	159.2X	7746	525	3179760	36.7	59.5	495	69	Illumina MiSeq	PRJNA363037	SAMN06252288	BOVINE	New Zealand	BOVINE
SRX4901477	SRX4901477.trimmed_R1.fastq.gz	85.4 MB	612460	180.8	35.8	1	SRX4901477.trimmed_R2.fastq.gz	66.2 MB	612460	120.5	34.7	1	1224920	1214973	0.9928	42.2X	440	525	1210974	35.6	59.5	494	70	Illumina MiSeq	PRJNA251692	SAMN10254888	Deer	USA	CERVINE
SRX2995993	SRX2995993.trimmed_R1.fastq.gz	97.5 MB	683164	213.8	36.5	1	SRX2995993.trimmed_R2.fastq.gz	95.6 MB	683164	176.9	35.4	1	1366328	1357034	0.9937	60.7X	490	532	1347665	36.3	59.5	510	72	Illumina MiSeq	PRJNA251692	SAMN07339981	Deer	USA	CERVINE
SRX2527048	SRX2527048.trimmed_R1.fastq.gz	204.6 MB	2384995	93	35.3	1	SRX2527048.trimmed_R2.fastq.gz	202.0 MB	2384995	92.2	35.3	1	4769990	4720345	0.9999	100.6X	1910	186	4719479	35.4	59.3	192	27	Illumina HiSeq 2500	PRJNA363037	SAMN06252228	BOVINE	New Zealand	BOVINE
SRX2527141	SRX2527141.trimmed_R1.fastq.gz	59.6 MB	366678	241.2	36.1	1	SRX2527141.trimmed_R2.fastq.gz	45.6 MB	366678	153.9	34.8	1	733356	728129	0.994	33.2X	410	551	727105	35.8	59.5	538	68	Illumina MiSeq	PRJNA363037	SAMN06252135	BOVINE	New Zealand	BOVINE
SRX5400350	SRX5400350.trimmed_R1.fastq.gz	62.7 MB	863258	141.2	35.2	1	SRX5400350.trimmed_R2.fastq.gz	62.6 MB	863258	137.3	35	1	1726516	1696450	0.998	51.9X	3514	151	1634927	35.2	58.9	139	25	Illumina MiSeq	PRJNA523164	SAMN10966180	BOVINE	United Kingdom	BOVINE
SRX2527003	SRX2527003.trimmed_R1.fastq.gz	165.4 MB	1929026	93.3	35.3	1	SRX2527003.trimmed_R2.fastq.gz	163.5 MB	1929026	91.9	35.2	1	3858052	3820174	0.9999	81.5X	1594	190	3819638	35.4	59.3	198	25	Illumina HiSeq 2500	PRJNA363037	SAMN06252273	FERRET	New Zealand	FERRET
SRX5400213	SRX5400213.trimmed_R1.fastq.gz	56.9 MB	579178	144.3	37.2	1	SRX5400213.trimmed_R2.fastq.gz	59.7 MB	579178	139.1	36.7	1	1158356	1158813	0.9952	37.2X	1026	132	1145808	37.1	59.4	119	23	Illumina MiSeq	PRJNA523164	SAMN10966076	BOVINE	United Kingdom	BOVINE
SRX5400122	SRX5400122.trimmed_R1.fastq.gz	93.3 MB	969603	144	37.3	1	SRX5400122.trimmed_R2.fastq.gz	98.8 MB	969603	138	36.7	1	1939206	1931985	0.9963	61.8X	560	132	1912251	37.2	59.5	120	23	Illumina MiSeq	PRJNA523164	SAMN10966062	BOVINE	United Kingdom	BOVINE
SRX2526972	SRX2526972.trimmed_R1.fastq.gz	148.9 MB	1752285	94	35.5	1	SRX2526972.trimmed_R2.fastq.gz	146.9 MB	1752285	92.7	35.4	1	3504570	3468703	0.9973	74.6X	1874	566	3467975	35.5	59.3	569	68	Illumina HiSeq 2500	PRJNA363037	SAMN06252304	BOVINE	New Zealand	BOVINE
SRX2527012	SRX2527012.trimmed_R1.fastq.gz	188.7 MB	2197174	93	35.3	1	SRX2527012.trimmed_R2.fastq.gz	186.3 MB	2197174	92.2	35.2	1	4394348	4349312	0.9999	92.7X	2126	191	4348631	35.4	59.3	205	28	Illumina HiSeq 2500	PRJNA363037	SAMN06252264	FERRET	New Zealand	FERRET
SRX2527130	SRX2527130.trimmed_R1.fastq.gz	59.0 MB	363071	244.6	36.1	1	SRX2527130.trimmed_R2.fastq.gz	48.5 MB	363071	174.5	35.2	1	726142	723059	0.9962	34.9X	272	513	722040	36	59.6	500	65	Illumina MiSeq	PRJNA363037	SAMN06252147	FERRET	New Zealand	FERRET
SRX5400247	SRX5400247.trimmed_R1.fastq.gz	81.1 MB	506360	249.8	36.3	1	SRX5400247.trimmed_R2.fastq.gz	63.5 MB	506360	159.9	35.1	1	1012720	1006778	0.9977	47.5X	1942	171	1004286	36.1	59.6	160	25	Illumina MiSeq	PRJNA523164	SAMN10965964	BADGER	United Kingdom	BADGER
SRX2526923	SRX2526923.trimmed_R1.fastq.gz	169.1 MB	1969750	92.9	35.3	1	SRX2526923.trimmed_R2.fastq.gz	166.9 MB	1969750	92.1	35.3	1	3939500	3900338	0.9999	83.2X	1726	193	3899725	35.4	59.3	201	24	Illumina HiSeq 2500	PRJNA363037	SAMN06252352	POSSUM	New Zealand	POSSUM
SRX2527133	SRX2527133.trimmed_R1.fastq.gz	163.0 MB	1896004	92.9	35.3	1	SRX2527133.trimmed_R2.fastq.gz	160.9 MB	1896004	92.1	35.2	1	3792008	3754412	0.9999	80.0X	1820	190	3753855	35.4	59.3	192	28	Illumina HiSeq 2500	PRJNA363037	SAMN06252143	BOVINE	New Zealand	BOVINE
SRX5400181	SRX5400181.trimmed_R1.fastq.gz	35.9 MB	372938	142.9	37.3	1	SRX5400181.trimmed_R2.fastq.gz	38.6 MB	372938	137.3	36.5	1	745876	758906	0.9989	23.2X	5942	128	728818	37.1	59.3	133	26	Illumina MiSeq	PRJNA523164	SAMN10966117	BOVINE	United Kingdom	BOVINE
SRX5400251	SRX5400251.trimmed_R1.fastq.gz	82.9 MB	524306	246	36.2	1	SRX5400251.trimmed_R2.fastq.gz	68.5 MB	524306	174.8	35.5	1	1048612	1045268	0.9981	50.6X	1382	134	1041829	36.1	59.6	118	22	Illumina MiSeq	PRJNA523164	SAMN10965960	BADGER	United Kingdom	BADGER
SRX5400310	SRX5400310.trimmed_R1.fastq.gz	68.4 MB	676707	138.9	36.9	1	SRX5400310.trimmed_R2.fastq.gz	69.6 MB	676707	134.9	36.5	1	1353414	1314071	0.9972	40.4X	31372	143	1288090	36.9	59.4	136	22	Illumina MiSeq	PRJNA523164	SAMN10966086	BOVINE	United Kingdom	BOVINE
SRX5400311	SRX5400311.trimmed_R1.fastq.gz	69.0 MB	426584	256.6	36.4	1	SRX5400311.trimmed_R2.fastq.gz	57.9 MB	426584	181.6	35.4	1	853168	845489	0.997	42.7X	4488	134	844228	36.2	59.6	119	21	Illumina MiSeq	PRJNA523164	SAMN10965922	BADGER	United Kingdom	BADGER
SRX5400023	SRX5400023.trimmed_R1.fastq.gz	84.7 MB	527820	261.2	36.5	1	SRX5400023.trimmed_R2.fastq.gz	73.9 MB	527820	193.1	35.6	1	1055640	1048619	0.9966	55.1X	4416	135	1046945	36.3	59.5	117	20	Illumina MiSeq	PRJNA523164	SAMN10965891	BADGER	United Kingdom	BADGER
SRX2526936	SRX2526936.trimmed_R1.fastq.gz	86.0 MB	530230	243.4	36.1	1	SRX2526936.trimmed_R2.fastq.gz	72.6 MB	530230	182.1	35.3	1	1060460	1056470	0.9967	51.7X	414	545	1055099	36	59.6	522	69	Illumina MiSeq	PRJNA363037	SAMN06252340	BOVINE	New Zealand	BOVINE
SRX2527124	SRX2527124.trimmed_R1.fastq.gz	148.8 MB	1751449	93.9	35.5	1	SRX2527124.trimmed_R2.fastq.gz	146.8 MB	1751449	93.1	35.4	1	3502898	3467327	0.9992	74.6X	1390	543	3466693	35.5	59.3	539	63	Illumina HiSeq 2500	PRJNA363037	SAMN06252152	BOVINE	New Zealand	BOVINE
SRX5400296	SRX5400296.trimmed_R1.fastq.gz	78.9 MB	482815	254.8	36.3	1	SRX5400296.trimmed_R2.fastq.gz	68.8 MB	482815	196	35.6	1	965630	962927	0.9949	49.8X	618	134	961226	36.2	59.6	128	21	Illumina MiSeq	PRJNA523164	SAMN10966005	BADGER	United Kingdom	BADGER
SRX2527155	SRX2527155.trimmed_R1.fastq.gz	95.0 MB	585632	245.7	36.1	1	SRX2527155.trimmed_R2.fastq.gz	80.8 MB	585632	185.5	35.4	1	1171264	1166849	0.9969	58.0X	458	579	1165459	36.1	59.5	547	74	Illumina MiSeq	PRJNA363037	SAMN06252121	POSSUM	New Zealand	POSSUM
SRX5400340	SRX5400340.trimmed_R1.fastq.gz	48.5 MB	650680	142.2	35.1	1	SRX5400340.trimmed_R2.fastq.gz	48.1 MB	650680	138.9	34.9	1	1301360	1285429	0.9963	40.4X	1598	141	1255103	35.1	59.1	130	22	Illumina MiSeq	PRJNA523164	SAMN10966141	BOVINE	United Kingdom	BOVINE
SRX5400339	SRX5400339.trimmed_R1.fastq.gz	70.8 MB	978202	139.2	35.2	1	SRX5400339.trimmed_R2.fastq.gz	70.5 MB	978202	135.5	35	1	1956404	1905746	0.998	59.0X	2978	148	1870773	35.2	59.1	137	23	Illumina MiSeq	PRJNA523164	SAMN10966187	BOVINE	United Kingdom	BOVINE
SRX5400234	SRX5400234.trimmed_R1.fastq.gz	76.4 MB	482136	247.2	36.3	1	SRX5400234.trimmed_R2.fastq.gz	63.1 MB	482136	176.5	35.5	1	964272	958926	0.998	46.7X	2816	135	956659	36.1	59.6	116	21	Illumina MiSeq	PRJNA523164	SAMN10965956	BADGER	United Kingdom	BADGER
SRX5400348	SRX5400348.trimmed_R1.fastq.gz	67.8 MB	414642	251.8	36.3	1	SRX5400348.trimmed_R2.fastq.gz	57.7 MB	414642	184.2	35.3	1	829284	826629	0.9961	41.5X	324	134	825358	36.1	59.6	125	21	Illumina MiSeq	PRJNA523164	SAMN10966040	BADGER	United Kingdom	BADGER
SRX5400242	SRX5400242.trimmed_R1.fastq.gz	73.1 MB	446295	252.6	36.3	1	SRX5400242.trimmed_R2.fastq.gz	61.3 MB	446295	181.3	35.3	1	892590	886396	0.9973	44.6X	3548	135	884955	36.1	59.5	119	22	Illumina MiSeq	PRJNA523164	SAMN10965858	BADGER	United Kingdom	BADGER
SRX5400096	SRX5400096.trimmed_R1.fastq.gz	67.1 MB	640908	141.4	36.7	1	SRX5400096.trimmed_R2.fastq.gz	70.1 MB	640908	130.9	35.7	1	1281816	1273307	0.9952	39.7X	1190	129	1264983	36.5	59.5	115	21	Illumina MiSeq	PRJNA523164	SAMN10966103	BOVINE	United Kingdom	BOVINE
SRX5400180	SRX5400180.trimmed_R1.fastq.gz	43.2 MB	451094	142.2	37.2	1	SRX5400180.trimmed_R2.fastq.gz	46.1 MB	451094	137.2	36.6	1	902188	910760	0.9992	28.3X	2660	157	887714	37.1	59.2	164	25	Illumina MiSeq	PRJNA523164	SAMN10966108	BOVINE	United Kingdom	BOVINE
SRX2526917	SRX2526917.trimmed_R1.fastq.gz	162.4 MB	1915158	94.3	35.5	1	SRX2526917.trimmed_R2.fastq.gz	160.1 MB	1915158	92.9	35.4	1	3830316	3789863	0.9999	81.7X	3042	197	3789216	35.6	59.3	202	24	Illumina HiSeq 2500	PRJNA363037	SAMN06252359	BOVINE	New Zealand	BOVINE
SRX2527140	SRX2527140.trimmed_R1.fastq.gz	87.1 MB	537308	245.8	36.1	1	SRX2527140.trimmed_R2.fastq.gz	73.0 MB	537308	179.3	35.3	1	1074616	1070396	0.9966	52.4X	408	544	1069037	36	59.5	494	67	Illumina MiSeq	PRJNA363037	SAMN06252136	BOVINE	New Zealand	BOVINE
SRX5400259	SRX5400259.trimmed_R1.fastq.gz	55.6 MB	572690	145	37.4	1	SRX5400259.trimmed_R2.fastq.gz	60.0 MB	572690	137.1	36.4	1	1145380	1144666	0.996	36.8X	1220	127	1133211	37.1	59.5	120	22	Illumina MiSeq	PRJNA523164	SAMN10966121	BOVINE	United Kingdom	BOVINE
SRX2527030	SRX2527030.trimmed_R1.fastq.gz	153.0 MB	1793939	93.6	35.4	1	SRX2527030.trimmed_R2.fastq.gz	151.1 MB	1793939	92.2	35.3	1	3587878	3551381	0.9974	76.0X	1652	563	3550317	35.5	59.3	550	67	Illumina HiSeq 2500	PRJNA363037	SAMN06252246	STOAT	New Zealand	STOAT
SRX5400249	SRX5400249.trimmed_R1.fastq.gz	78.2 MB	491314	248.8	36.2	1	SRX5400249.trimmed_R2.fastq.gz	64.1 MB	491314	173.9	35.4	1	982628	978526	0.9981	47.6X	1780	135	975972	36.1	59.5	119	20	Illumina MiSeq	PRJNA523164	SAMN10965962	BADGER	United Kingdom	BADGER
SRX2526993	SRX2526993.trimmed_R1.fastq.gz	177.9 MB	2072214	93.3	35.3	1	SRX2526993.trimmed_R2.fastq.gz	175.6 MB	2072214	92	35.2	1	4144428	4101928	0.9999	87.5X	2536	199	4101233	35.4	59.3	197	25	Illumina HiSeq 2500	PRJNA363037	SAMN06252283	FERRET	New Zealand	FERRET
SRX5400102	SRX5400102.trimmed_R1.fastq.gz	61.3 MB	378968	255.8	36.4	1	SRX5400102.trimmed_R2.fastq.gz	50.1 MB	378968	172.3	35.2	1	757936	752737	0.997	37.1X	2832	134	750507	36.1	59.6	119	22	Illumina MiSeq	PRJNA523164	SAMN10965900	BADGER	United Kingdom	BADGER
SRX2527137	SRX2527137.trimmed_R1.fastq.gz	172.0 MB	2026934	94	35.5	1	SRX2527137.trimmed_R2.fastq.gz	169.6 MB	2026934	93.2	35.4	1	4053868	4011505	0.9973	86.3X	1550	570	4010183	35.5	59.3	561	71	Illumina HiSeq 2500	PRJNA363037	SAMN06252139	POSSUM	New Zealand	POSSUM
SRX5400111	SRX5400111.trimmed_R1.fastq.gz	80.4 MB	1107080	140.8	35.2	1	SRX5400111.trimmed_R2.fastq.gz	80.2 MB	1107080	137.9	35	1	2214160	2158029	0.9979	67.6X	7340	155	2116418	35.2	59.1	136	24	Illumina MiSeq	PRJNA523164	SAMN10966189	BOVINE	United Kingdom	BOVINE
SRX5400038	SRX5400038.trimmed_R1.fastq.gz	73.9 MB	1005873	142.2	35.2	1	SRX5400038.trimmed_R2.fastq.gz	73.6 MB	1005873	138.6	35	1	2011746	1935871	0.9976	60.8X	3186	148	1891465	35.2	59.1	145	24	Illumina MiSeq	PRJNA523164	SAMN10966166	BOVINE	United Kingdom	BOVINE
SRX2527056	SRX2527056.trimmed_R1.fastq.gz	189.3 MB	2205983	93.1	35.3	1	SRX2527056.trimmed_R2.fastq.gz	186.9 MB	2205983	91.9	35.3	1	4411966	4366015	0.9999	93.1X	2270	194	4365395	35.4	59.3	199	32	Illumina HiSeq 2500	PRJNA363037	SAMN06252220	BOVINE	New Zealand	BOVINE
SRX2995969	SRX2995969.trimmed_R1.fastq.gz	90.9 MB	646834	218.6	36.7	1	SRX2995969.trimmed_R2.fastq.gz	89.1 MB	646834	172	35.3	1	1293668	1288038	0.9938	57.2X	432	534	1277398	36.3	59.5	514	72	Illumina MiSeq	PRJNA251692	SAMN07339997	Deer	USA	CERVINE
SRX5400047	SRX5400047.trimmed_R1.fastq.gz	63.5 MB	645238	143.4	37.2	1	SRX5400047.trimmed_R2.fastq.gz	67.2 MB	645238	136.9	36.5	1	1290476	1286196	0.995	41.2X	1002	142	1276315	37	59.5	130	21	Illumina MiSeq	PRJNA523164	SAMN10966092	BOVINE	United Kingdom	BOVINE
SRX4901528	SRX4901528.trimmed_R1.fastq.gz	117.7 MB	844370	214.6	36.7	1	SRX4901528.trimmed_R2.fastq.gz	115.7 MB	844370	169.3	35.3	1	1688740	1672138	0.9944	73.6X	560	534	1659618	36.3	59.4	518	73	Illumina MiSeq	PRJNA251692	SAMN10254863	Deer	USA	CERVINE
SRX2527066	SRX2527066.trimmed_R1.fastq.gz	78.7 MB	478448	251.4	36.2	1	SRX2527066.trimmed_R2.fastq.gz	69.4 MB	478448	196.2	35.5	1	956896	952179	0.995	49.3X	2264	569	950665	36.1	59.6	521	69	Illumina MiSeq	PRJNA363037	SAMN06252211	BOVINE	New Zealand	BOVINE
SRX2526900	SRX2526900.trimmed_R1.fastq.gz	103.6 MB	633244	258	36.4	1	SRX2526900.trimmed_R2.fastq.gz	88.9 MB	633244	188.4	35.4	1	1266488	1258752	0.9971	64.5X	3470	538	1256056	36.2	59.5	517	65	Illumina MiSeq	PRJNA363037	SAMN06252374	BOVINE	New Zealand	BOVINE
SRX2527162	SRX2527162.trimmed_R1.fastq.gz	172.8 MB	2012457	93.1	35.3	1	SRX2527162.trimmed_R2.fastq.gz	170.4 MB	2012457	91.9	35.2	1	4024914	3984369	0.9999	85.0X	1996	189	3983782	35.4	59.3	197	24	Illumina HiSeq 2500	PRJNA363037	SAMN06252114	BOVINE	New Zealand	BOVINE
SRX5400008	SRX5400008.trimmed_R1.fastq.gz	53.7 MB	726110	142.1	35.1	1	SRX5400008.trimmed_R2.fastq.gz	53.5 MB	726110	138.4	35	1	1452220	1427913	0.9976	44.9X	1818	135	1395662	35.1	59.1	132	21	Illumina MiSeq	PRJNA523164	SAMN10966133	BOVINE	United Kingdom	BOVINE
SRX2527067	SRX2527067.trimmed_R1.fastq.gz	97.5 MB	591456	255.8	36.3	1	SRX2527067.trimmed_R2.fastq.gz	82.6 MB	591456	185.6	35.3	1	1182912	1170273	0.9956	59.7X	7738	602	1168770	36.1	59.5	566	69	Illumina MiSeq	PRJNA363037	SAMN06252209	BOVINE	New Zealand	BOVINE
SRX4901482	SRX4901482.trimmed_R1.fastq.gz	135.8 MB	968966	216	36.6	1	SRX4901482.trimmed_R2.fastq.gz	136.5 MB	968966	194.3	36	1	1937932	1926284	0.9948	90.2X	590	544	1908321	36.6	59.5	521	74	Illumina MiSeq	PRJNA251692	SAMN10254854	Deer	USA	CERVINE
SRX2526906	SRX2526906.trimmed_R1.fastq.gz	102.4 MB	621356	249.9	36.2	1	SRX2526906.trimmed_R2.fastq.gz	87.8 MB	621356	188.3	35.3	1	1242712	1237392	0.9966	62.3X	1440	546	1234484	36.1	59.6	518	68	Illumina MiSeq	PRJNA363037	SAMN06252371	POSSUM	New Zealand	POSSUM
SRX2526977	SRX2526977.trimmed_R1.fastq.gz	150.4 MB	1771290	94.1	35.5	1	SRX2526977.trimmed_R2.fastq.gz	148.4 MB	1771290	93.1	35.4	1	3542580	3507389	0.9973	75.6X	1422	556	3506697	35.5	59.3	543	66	Illumina HiSeq 2500	PRJNA363037	SAMN06252299	PORCINE	New Zealand	PORCINE
SRX2526983	SRX2526983.trimmed_R1.fastq.gz	166.6 MB	1941375	92.9	35.3	1	SRX2526983.trimmed_R2.fastq.gz	164.4 MB	1941375	92.4	35.2	1	3882750	3842948	0.9999	82.0X	2388	196	3842255	35.4	59.3	200	26	Illumina HiSeq 2500	PRJNA363037	SAMN06252293	BOVINE	New Zealand	BOVINE
SRX2527112	SRX2527112.trimmed_R1.fastq.gz	88.1 MB	542346	243.5	36.1	1	SRX2527112.trimmed_R2.fastq.gz	72.8 MB	542346	175.2	35.2	1	1084692	1079672	0.9956	52.2X	532	582	1078357	36	59.5	564	66	Illumina MiSeq	PRJNA363037	SAMN06252164	BOVINE	New Zealand	BOVINE
SRX5400236	SRX5400236.trimmed_R1.fastq.gz	71.3 MB	435721	253.9	36.3	1	SRX5400236.trimmed_R2.fastq.gz	60.1 MB	435721	182.5	35.3	1	871442	865914	0.9961	43.7X	2806	133	864592	36.1	59.5	117	21	Illumina MiSeq	PRJNA523164	SAMN10965866	BADGER	United Kingdom	BADGER
SRX2527094	SRX2527094.trimmed_R1.fastq.gz	182.2 MB	2124499	93.1	35.3	1	SRX2527094.trimmed_R2.fastq.gz	179.8 MB	2124499	92.5	35.3	1	4248998	4205676	1	89.8X	3146	203	4204951	35.4	59.3	202	28	Illumina HiSeq 2500	PRJNA363037	SAMN06252182	BOVINE	New Zealand	BOVINE
SRX2527123	SRX2527123.trimmed_R1.fastq.gz	160.8 MB	1871470	93	35.3	1	SRX2527123.trimmed_R2.fastq.gz	158.7 MB	1871470	92.3	35.3	1	3742940	3705975	0.9999	79.0X	1778	187	3705343	35.4	59.3	192	26	Illumina HiSeq 2500	PRJNA363037	SAMN06252153	BOVINE	New Zealand	BOVINE
SRX5400327	SRX5400327.trimmed_R1.fastq.gz	78.1 MB	480500	251.7	36.3	1	SRX5400327.trimmed_R2.fastq.gz	68.9 MB	480500	197.1	35.6	1	961000	958832	0.9977	49.5X	308	135	956863	36.2	59.6	120	21	Illumina MiSeq	PRJNA523164	SAMN10965989	BADGER	United Kingdom	BADGER
SRX2995973	SRX2995973.trimmed_R1.fastq.gz	111.7 MB	791015	217.4	36.6	1	SRX2995973.trimmed_R2.fastq.gz	112.7 MB	791015	191.4	35.8	1	1582030	1577775	0.9945	73.3X	370	536	1562116	36.5	59.5	514	72	Illumina MiSeq	PRJNA251692	SAMN07340001	Deer	USA	CERVINE
SRX2527120	SRX2527120.trimmed_R1.fastq.gz	149.9 MB	1768128	94.2	35.5	1	SRX2527120.trimmed_R2.fastq.gz	147.8 MB	1768128	93.4	35.5	1	3536256	3501030	0.9976	75.5X	1650	360	3500384	35.6	59.3	359	44	Illumina HiSeq 2500	PRJNA363037	SAMN06252156	POSSUM	New Zealand	POSSUM
SRX5400153	SRX5400153.trimmed_R1.fastq.gz	64.8 MB	399009	252.9	36.3	1	SRX5400153.trimmed_R2.fastq.gz	55.8 MB	399009	190.4	35.5	1	798018	793722	0.9972	40.6X	2696	132	792137	36.2	59.5	121	20	Illumina MiSeq	PRJNA523164	SAMN10965876	BADGER	United Kingdom	BADGER
SRX2527014	SRX2527014.trimmed_R1.fastq.gz	78.0 MB	480678	246.9	36.2	1	SRX2527014.trimmed_R2.fastq.gz	65.2 MB	480678	179.8	35.3	1	961356	957722	0.9952	47.0X	370	572	956291	36	59.6	545	67	Illumina MiSeq	PRJNA363037	SAMN06252262	BOVINE	New Zealand	BOVINE
SRX2527085	SRX2527085.trimmed_R1.fastq.gz	152.8 MB	1803442	94.2	35.5	1	SRX2527085.trimmed_R2.fastq.gz	150.7 MB	1803442	93.3	35.5	1	3606884	3569448	0.9973	76.9X	1330	551	3568601	35.6	59.3	549	65	Illumina HiSeq 2500	PRJNA363037	SAMN06252191	PORCINE	New Zealand	PORCINE
SRX2527154	SRX2527154.trimmed_R1.fastq.gz	150.3 MB	1778110	93.9	35.4	1	SRX2527154.trimmed_R2.fastq.gz	148.2 MB	1778110	92.7	35.4	1	3556220	3483175	0.9974	74.8X	2708	568	3480265	35.5	59.2	548	63	Illumina HiSeq 2500	PRJNA363037	SAMN06252122	BOVINE	New Zealand	BOVINE
SRX2527062	SRX2527062.trimmed_R1.fastq.gz	151.4 MB	1783847	94	35.5	1	SRX2527062.trimmed_R2.fastq.gz	149.4 MB	1783847	93	35.4	1	3567694	3532550	0.9973	76.1X	1206	563	3531774	35.5	59.3	546	68	Illumina HiSeq 2500	PRJNA363037	SAMN06252214	POSSUM	New Zealand	POSSUM
SRX2526929	SRX2526929.trimmed_R1.fastq.gz	173.5 MB	2022784	93	35.3	1	SRX2526929.trimmed_R2.fastq.gz	171.3 MB	2022784	92.4	35.3	1	4045568	4004524	0.9978	85.4X	1856	363	4003737	35.4	59.3	366	45	Illumina HiSeq 2500	PRJNA363037	SAMN06252346	BOVINE	New Zealand	BOVINE
SRX5400190	SRX5400190.trimmed_R1.fastq.gz	69.7 MB	418360	261.5	36.4	1	SRX5400190.trimmed_R2.fastq.gz	55.1 MB	418360	165.9	34.9	1	836720	831261	0.9978	40.9X	1142	135	830610	36	59.5	118	21	Illumina MiSeq	PRJNA523164	SAMN10965913	BADGER	United Kingdom	BADGER
SRX2527043	SRX2527043.trimmed_R1.fastq.gz	131.9 MB	1552830	94.2	35.5	1	SRX2527043.trimmed_R2.fastq.gz	130.1 MB	1552830	92.8	35.4	1	3105660	3075887	0.9972	66.3X	1146	551	3075215	35.5	59.3	544	68	Illumina HiSeq 2500	PRJNA363037	SAMN06252233	BOVINE	New Zealand	BOVINE
SRX4901502	SRX4901502.trimmed_R1.fastq.gz	101.6 MB	735644	214.4	36.7	1	SRX4901502.trimmed_R2.fastq.gz	103.8 MB	735644	189	35.9	1	1471288	1464097	0.9945	67.7X	500	536	1454327	36.5	59.5	522	71	Illumina MiSeq	PRJNA251692	SAMN10254851	Deer	USA	CERVINE
SRX2526940	SRX2526940.trimmed_R1.fastq.gz	120.8 MB	748738	244.9	36.1	1	SRX2526940.trimmed_R2.fastq.gz	103.8 MB	748738	188.3	35.5	1	1497476	1492571	0.9973	74.4X	530	587	1490296	36.1	59.5	540	72	Illumina MiSeq	PRJNA363037	SAMN06252336	POSSUM	New Zealand	POSSUM
SRX5400031	SRX5400031.trimmed_R1.fastq.gz	37.5 MB	505926	142.1	35.2	1	SRX5400031.trimmed_R2.fastq.gz	37.5 MB	505926	138.1	34.9	1	1011852	1003842	0.9971	31.2X	1808	133	972928	35.1	59.3	131	23	Illumina MiSeq	PRJNA523164	SAMN10966164	BOVINE	United Kingdom	BOVINE
SRX2527033	SRX2527033.trimmed_R1.fastq.gz	85.9 MB	528700	246.7	36.1	1	SRX2527033.trimmed_R2.fastq.gz	72.1 MB	528700	179.2	35.3	1	1057400	1053832	0.9945	51.7X	478	558	1051990	36	59.5	536	65	Illumina MiSeq	PRJNA363037	SAMN06252243	BOVINE	New Zealand	BOVINE
SRX2527020	SRX2527020.trimmed_R1.fastq.gz	160.6 MB	1149521	225.3	36.8	1	SRX2527020.trimmed_R2.fastq.gz	150.8 MB	1149521	158.9	35.2	1	2299042	2287092	0.9918	100.4X	8476	523	2276027	36.4	59.5	515	66	Illumina MiSeq	PRJNA363037	SAMN06252256	POSSUM	New Zealand	POSSUM
SRX2526935	SRX2526935.trimmed_R1.fastq.gz	154.5 MB	1820831	94.3	35.5	1	SRX2526935.trimmed_R2.fastq.gz	152.3 MB	1820831	92.7	35.4	1	3641662	3604734	0.9973	77.7X	1638	553	3603731	35.6	59.3	545	65	Illumina HiSeq 2500	PRJNA363037	SAMN06252341	BOVINE	New Zealand	BOVINE
SRX5400006	SRX5400006.trimmed_R1.fastq.gz	76.7 MB	470272	253.5	36.3	1	SRX5400006.trimmed_R2.fastq.gz	65.8 MB	470272	188.2	35.5	1	940544	937108	0.9969	47.6X	2112	139	934443	36.1	59.6	122	23	Illumina MiSeq	PRJNA523164	SAMN10966032	BADGER	United Kingdom	BADGER
SRX5400142	SRX5400142.trimmed_R1.fastq.gz	76.4 MB	476672	250.6	36.3	1	SRX5400142.trimmed_R2.fastq.gz	60.6 MB	476672	164	35.2	1	953344	946826	0.9976	45.3X	2930	135	945022	36.1	59.6	123	20	Illumina MiSeq	PRJNA523164	SAMN10965966	BADGER	United Kingdom	BADGER
SRX5400030	SRX5400030.trimmed_R1.fastq.gz	119.1 MB	1661492	139.7	35.2	1	SRX5400030.trimmed_R2.fastq.gz	118.6 MB	1661492	137.3	35.1	1	3322984	3170462	0.998	100.4X	24646	153	3150722	35.2	59.1	141	22	Illumina MiSeq	PRJNA523164	SAMN10966165	BOVINE	United Kingdom	BOVINE
SRX5400078	SRX5400078.trimmed_R1.fastq.gz	56.5 MB	769996	140.3	35.1	1	SRX5400078.trimmed_R2.fastq.gz	56.3 MB	769996	136.1	34.9	1	1539992	1514505	0.9978	47.1X	1922	156	1481780	35.1	59	155	21	NextSeq 500	PRJNA523164	SAMN10966200	BOVINE	United Kingdom	BOVINE
SRX2526959	SRX2526959.trimmed_R1.fastq.gz	97.4 MB	602281	246.2	36.1	1	SRX2526959.trimmed_R2.fastq.gz	83.8 MB	602281	188.7	35.5	1	1204562	1200738	0.9972	60.1X	474	564	1198974	36.1	59.5	534	72	Illumina MiSeq	PRJNA363037	SAMN06252317	PORCINE	New Zealand	PORCINE
SRX2527000	SRX2527000.trimmed_R1.fastq.gz	156.8 MB	1844474	93.8	35.4	1	SRX2527000.trimmed_R2.fastq.gz	154.5 MB	1844474	93.1	35.4	1	3688948	3652579	0.9973	78.6X	1514	561	3651526	35.5	59.3	544	68	Illumina HiSeq 2500	PRJNA363037	SAMN06252276	BOVINE	New Zealand	BOVINE
SRX5400174	SRX5400174.trimmed_R1.fastq.gz	37.5 MB	390325	143.6	37.3	1	SRX5400174.trimmed_R2.fastq.gz	41.2 MB	390325	131.6	35.9	1	780650	780067	0.9987	24.2X	2126	128	766871	36.8	59.2	122	22	Illumina MiSeq	PRJNA523164	SAMN10966114	BOVINE	United Kingdom	BOVINE
SRX5400071	SRX5400071.trimmed_R1.fastq.gz	82.4 MB	858311	142.8	37.2	1	SRX5400071.trimmed_R2.fastq.gz	87.2 MB	858311	136.3	36.6	1	1716622	1726037	0.9973	53.5X	3472	134	1676665	37.1	59.3	129	23	Illumina MiSeq	PRJNA523164	SAMN10966056	BOVINE	United Kingdom	BOVINE
SRX2526980	SRX2526980.trimmed_R1.fastq.gz	92.5 MB	571052	242.6	36.1	1	SRX2526980.trimmed_R2.fastq.gz	78.0 MB	571052	181.2	35.3	1	1142104	1136928	0.9956	55.5X	910	612	1135705	36	59.6	587	72	Illumina MiSeq	PRJNA363037	SAMN06252296	BOVINE	New Zealand	BOVINE
SRX2995995	SRX2995995.trimmed_R1.fastq.gz	128.1 MB	907829	213.5	36.5	1	SRX2995995.trimmed_R2.fastq.gz	127.4 MB	907829	184.5	35.8	1	1815658	1802074	0.9941	81.9X	806	534	1789265	36.4	59.5	514	74	Illumina MiSeq	PRJNA251692	SAMN07339985	Deer	USA	CERVINE
SRX2527168	SRX2527168.trimmed_R1.fastq.gz	171.0 MB	1990991	92.9	35.3	1	SRX2527168.trimmed_R2.fastq.gz	168.8 MB	1990991	92.1	35.2	1	3981982	3940927	0.9983	83.9X	2204	354	3940187	35.4	59.2	348	44	Illumina HiSeq 2500	PRJNA363037	SAMN06252108	FERRET	New Zealand	FERRET
SRX2527018	SRX2527018.trimmed_R1.fastq.gz	145.4 MB	1713071	94.2	35.5	1	SRX2527018.trimmed_R2.fastq.gz	143.5 MB	1713071	93.1	35.4	1	3426142	3391148	0.9973	73.0X	1276	569	3390442	35.5	59.3	553	69	Illumina HiSeq 2500	PRJNA363037	SAMN06252258	BOVINE	New Zealand	BOVINE
SRX5400271	SRX5400271.trimmed_R1.fastq.gz	74.1 MB	452140	260.9	36.5	1	SRX5400271.trimmed_R2.fastq.gz	62.2 MB	452140	180.1	35.2	1	904280	902762	0.9969	45.7X	498	136	899759	36.2	59.5	117	24	Illumina MiSeq	PRJNA523164	SAMN10965882	BADGER	United Kingdom	BADGER
SRX2526945	SRX2526945.trimmed_R1.fastq.gz	83.2 MB	510472	255.7	36.3	1	SRX2526945.trimmed_R2.fastq.gz	74.2 MB	510472	201	35.6	1	1020944	1017734	0.9967	53.3X	1436	546	1015598	36.2	59.5	519	69	Illumina MiSeq	PRJNA363037	SAMN06252331	BOVINE	New Zealand	BOVINE
SRX5400161	SRX5400161.trimmed_R1.fastq.gz	71.5 MB	438475	254.8	36.3	1	SRX5400161.trimmed_R2.fastq.gz	60.5 MB	438475	183.7	35.3	1	876950	868626	0.9972	44.0X	5656	135	867332	36.1	59.5	122	20	Illumina MiSeq	PRJNA523164	SAMN10965868	BADGER	United Kingdom	BADGER
SRX5400019	SRX5400019.trimmed_R1.fastq.gz	74.7 MB	466407	264.3	36.6	1	SRX5400019.trimmed_R2.fastq.gz	65.0 MB	466407	191.4	35.6	1	932814	927164	0.9972	48.6X	3496	132	925699	36.3	59.5	117	21	Illumina MiSeq	PRJNA523164	SAMN10965895	BADGER	United Kingdom	BADGER
SRX2527077	SRX2527077.trimmed_R1.fastq.gz	51.5 MB	318324	240.3	36	1	SRX2527077.trimmed_R2.fastq.gz	42.6 MB	318324	176.1	35.2	1	636648	633860	0.9949	30.3X	318	516	633000	35.9	59.6	475	68	Illumina MiSeq	PRJNA363037	SAMN06252199	FERRET	New Zealand	FERRET
SRX5400133	SRX5400133.trimmed_R1.fastq.gz	58.8 MB	368010	246.8	36.2	1	SRX5400133.trimmed_R2.fastq.gz	47.4 MB	368010	167.4	35.2	1	736020	730138	0.9972	34.9X	3456	144	728712	36	59.6	134	22	Illumina MiSeq	PRJNA523164	SAMN10965944	BADGER	United Kingdom	BADGER
SRX2527184	SRX2527184.trimmed_R1.fastq.gz	99.1 MB	610370	247.1	36.1	1	SRX2527184.trimmed_R2.fastq.gz	82.3 MB	610370	178.8	35.3	1	1220740	1216301	0.9972	59.4X	452	544	1214053	36	59.5	513	70	Illumina MiSeq	PRJNA363037	SAMN06252092	POSSUM	New Zealand	POSSUM
SRX5400199	SRX5400199.trimmed_R1.fastq.gz	86.2 MB	1183681	140.6	35.2	1	SRX5400199.trimmed_R2.fastq.gz	86.1 MB	1183681	136.5	35	1	2367362	2301486	0.9978	71.8X	2976	141	2260779	35.2	59.2	137	22	Illumina MiSeq	PRJNA523164	SAMN10966139	BOVINE	United Kingdom	BOVINE
SRX4901503	SRX4901503.trimmed_R1.fastq.gz	76.0 MB	531231	214	36.5	1	SRX4901503.trimmed_R2.fastq.gz	75.9 MB	531231	196.8	36.1	1	1062462	1060348	0.9932	49.6X	370	531	1052485	36.5	59.5	499	74	Illumina MiSeq	PRJNA251692	SAMN10254852	Deer	USA	CERVINE
SRX2526995	SRX2526995.trimmed_R1.fastq.gz	85.9 MB	528905	245.5	36.1	1	SRX2526995.trimmed_R2.fastq.gz	72.0 MB	528905	179	35.3	1	1057810	1053808	0.9956	51.6X	408	533	1052389	36	59.6	507	67	Illumina MiSeq	PRJNA363037	SAMN06252281	BOVINE	New Zealand	BOVINE
SRX4901549	SRX4901549.trimmed_R1.fastq.gz	86.2 MB	590952	221	36.6	1	SRX4901549.trimmed_R2.fastq.gz	83.2 MB	590952	174.6	35.1	1	1181904	1174584	0.993	53.3X	676	524	1162841	36.2	59.5	489	72	Illumina MiSeq	PRJNA251692	SAMN10254835	Deer	USA	CERVINE
SRX2527086	SRX2527086.trimmed_R1.fastq.gz	183.4 MB	2136776	93.3	35.3	1	SRX2527086.trimmed_R2.fastq.gz	181.1 MB	2136776	92	35.2	1	4273552	4230424	0.9999	90.2X	1808	205	4229747	35.4	59.3	211	25	Illumina HiSeq 2500	PRJNA363037	SAMN06252190	BOVINE	New Zealand	BOVINE
SRX2527108	SRX2527108.trimmed_R1.fastq.gz	87.9 MB	533312	257.1	36.3	1	SRX2527108.trimmed_R2.fastq.gz	74.8 MB	533312	187.4	35.3	1	1066624	1062480	0.9958	54.1X	832	567	1060276	36.1	59.5	546	69	Illumina MiSeq	PRJNA363037	SAMN06252168	POSSUM	New Zealand	POSSUM
SRX2526922	SRX2526922.trimmed_R1.fastq.gz	156.3 MB	1838525	94	35.5	1	SRX2526922.trimmed_R2.fastq.gz	154.1 MB	1838525	92.5	35.4	1	3677050	3639194	0.9974	78.3X	1622	568	3638411	35.5	59.3	549	68	Illumina HiSeq 2500	PRJNA363037	SAMN06252354	BOVINE	New Zealand	BOVINE
SRX5400223	SRX5400223.trimmed_R1.fastq.gz	61.5 MB	651423	137.9	37.1	1	SRX5400223.trimmed_R2.fastq.gz	64.9 MB	651423	133.6	36.6	1	1302846	1097327	0.997	34.3X	204678	127	1081504	37	59.3	117	20	Illumina MiSeq	PRJNA523164	SAMN10966074	BOVINE	United Kingdom	BOVINE
SRX5400101	SRX5400101.trimmed_R1.fastq.gz	55.6 MB	341923	254.8	36.4	1	SRX5400101.trimmed_R2.fastq.gz	44.8 MB	341923	168.9	35.1	1	683846	679356	0.9971	33.1X	2012	134	677392	36.1	59.6	116	22	Illumina MiSeq	PRJNA523164	SAMN10965901	BADGER	United Kingdom	BADGER
SRX2527051	SRX2527051.trimmed_R1.fastq.gz	155.0 MB	1804711	93.1	35.3	1	SRX2527051.trimmed_R2.fastq.gz	153.0 MB	1804711	92.3	35.3	1	3609422	3573796	0.9978	76.2X	1902	356	3573061	35.4	59.3	350	43	Illumina HiSeq 2500	PRJNA363037	SAMN06252225	BOVINE	New Zealand	BOVINE
SRX5400072	SRX5400072.trimmed_R1.fastq.gz	108.6 MB	1102284	136.7	36.9	1	SRX5400072.trimmed_R2.fastq.gz	112.5 MB	1102284	132.7	36.5	1	2204568	2177499	0.9976	66.5X	1860	143	2148441	36.9	59.3	129	23	Illumina MiSeq	PRJNA523164	SAMN10966057	BOVINE	United Kingdom	BOVINE
SRX2527134	SRX2527134.trimmed_R1.fastq.gz	112.4 MB	684904	253.7	36.3	1	SRX2527134.trimmed_R2.fastq.gz	97.4 MB	684904	191.3	35.4	1	1369808	1363917	0.9971	69.9X	854	540	1362033	36.2	59.5	505	68	Illumina MiSeq	PRJNA363037	SAMN06252142	BOVINE	New Zealand	BOVINE
SRX5400040	SRX5400040.trimmed_R1.fastq.gz	94.8 MB	1301253	141.9	35.2	1	SRX5400040.trimmed_R2.fastq.gz	94.4 MB	1301253	138.6	35	1	2602506	2516768	0.9978	80.9X	1596	135	2497706	35.2	59.1	128	21	Illumina MiSeq	PRJNA523164	SAMN10966135	BOVINE	United Kingdom	BOVINE
SRX5400104	SRX5400104.trimmed_R1.fastq.gz	60.0 MB	369010	255.1	36.3	1	SRX5400104.trimmed_R2.fastq.gz	49.8 MB	369010	177.3	35.2	1	738020	732373	0.9973	36.5X	2818	135	731074	36.1	59.6	122	20	Illumina MiSeq	PRJNA523164	SAMN10965902	BADGER	United Kingdom	BADGER
SRX5400160	SRX5400160.trimmed_R1.fastq.gz	72.5 MB	444155	260.1	36.4	1	SRX5400160.trimmed_R2.fastq.gz	57.4 MB	444155	164.4	35	1	888310	882452	0.9964	43.3X	1326	135	880568	36.1	59.6	122	21	Illumina MiSeq	PRJNA523164	SAMN10965871	BADGER	United Kingdom	BADGER
SRX4901499	SRX4901499.trimmed_R1.fastq.gz	54.6 MB	374362	205.4	36.2	1	SRX4901499.trimmed_R2.fastq.gz	49.2 MB	374362	158.2	34.9	1	748724	747754	0.9928	30.9X	412	517	737880	36	59.4	496	73	Illumina MiSeq	PRJNA251692	SAMN10254879	Deer	USA	CERVINE
SRX2527111	SRX2527111.trimmed_R1.fastq.gz	63.2 MB	383542	253.2	36.2	1	SRX2527111.trimmed_R2.fastq.gz	55.4 MB	383542	196.2	35.5	1	767084	764656	0.9957	39.5X	652	539	763235	36.1	59.6	515	64	Illumina MiSeq	PRJNA363037	SAMN06252165	BOVINE	New Zealand	BOVINE
SRX5400048	SRX5400048.trimmed_R1.fastq.gz	75.3 MB	768198	143.7	37.3	1	SRX5400048.trimmed_R2.fastq.gz	79.3 MB	768198	137.9	36.6	1	1536396	1530886	0.9957	49.0X	1416	131	1517729	37.1	59.5	122	23	Illumina MiSeq	PRJNA523164	SAMN10966095	BOVINE	United Kingdom	BOVINE
SRX2995964	SRX2995964.trimmed_R1.fastq.gz	125.6 MB	880246	217.2	36.6	1	SRX2995964.trimmed_R2.fastq.gz	125.7 MB	880246	189.2	35.8	1	1760492	1749475	0.9948	81.0X	542	544	1735952	36.4	59.5	522	73	Illumina MiSeq	PRJNA251692	SAMN07340029	Deer	USA	CERVINE
